# Supplementary material for: Functional insights into dispensable genes using genome-wide loss-of-function burden tests in Arabidopsis
Source: Plant Cell. 2026 Mar 27;38(4):koag087. doi: 10.1093/plcell/koag087 (PMC13089410; doi:10.1093/plcell/koag087)
Supplement: koag087_Supplementary_Data [file koag087_supplementary_data.zip]

Archive with 5 entries (5 files):
- Supplementary Table S1.xlsx
- Supplementary Table S2.csv
- Supplementary Table S3.csv
- Supplementary Table S4.csv
- Supplementary_Data.pdf
