# Supplementary material for: Functional insights into dispensable genes using genome-wide loss-of-function burden tests in Arabidopsis
Source: Plant Cell. 2026 Mar 27;38(4):koag087. doi: 10.1093/plcell/koag087 (PMC13089410; doi:10.1093/plcell/koag087)
Supplement: koag087_Supplementary_Data [file koag087_supplementary_data.zip › Supplementary Table S1.xlsx]

## Sheet: gene_list
LoF-tolerant genes	LoF-tolerant genes (permuted)	LoF-intolerant genes	LoF-intolerant genes (permuted)
AT1G01010	AT2G04842	AT1G01020	AT1G08065
AT1G01040	AT2G07690	AT1G01030	AT1G72970
AT1G01060	AT5G22830	AT1G01050	AT1G52618
AT1G01070	AT1G61165	AT1G01080	AT3G23730
AT1G01100	AT1G33790	AT1G01090	AT5G43730
AT1G01130	AT5G48040	AT1G01110	AT1G28420
AT1G01150	AT1G66340	AT1G01120	AT2G23096
AT1G01180	AT4G26770	AT1G01140	AT1G27960
AT1G01190	AT2G15470	AT1G01160	AT1G47278
AT1G01200	AT3G01490	AT1G01170	AT4G02990
AT1G01220	AT5G58470	AT1G01210	AT1G17650
AT1G01225	AT1G03850	AT1G01230	AT1G01290
AT1G01305	AT1G56360	AT1G01240	AT4G36000
AT1G01320	AT3G22750	AT1G01250	AT4G21470
AT1G01340	AT5G42630	AT1G01260	AT3G21500
AT1G01350	AT5G05150	AT1G01280	AT5G42150
AT1G01355	AT3G51690	AT1G01290	AT5G51170
AT1G01390	AT4G04710	AT1G01300	AT3G55640
AT1G01400	AT5G25130	AT1G01310	AT4G37990
AT1G01410	AT1G59860	AT1G01360	AT1G79690
AT1G01420	AT2G38240	AT1G01370	AT3G55440
AT1G01430	AT2G13810	AT1G01380	AT4G05230
AT1G01450	AT3G59120	AT1G01440	AT4G15870
AT1G01460	AT5G61970	AT1G01453	AT5G15400
AT1G01480	AT5G03060	AT1G01470	AT2G14210
AT1G01520	AT2G26550	AT1G01490	AT5G64190
AT1G01560	AT1G30060	AT1G01500	AT4G29035
AT1G01570	AT1G20816	AT1G01510	AT1G04010
AT1G01590	AT5G38660	AT1G01530	AT1G06110
AT1G01640	AT3G10400	AT1G01540	AT4G27350
AT1G01670	AT5G52930	AT1G01550	AT1G64040
AT1G01690	AT3G54490	AT1G01580	AT2G45830
AT1G01695	AT5G02260	AT1G01600	AT5G47175
AT1G01700	AT4G01430	AT1G01610	AT3G02690
AT1G01710	AT3G50000	AT1G01620	AT4G19045
AT1G01725	AT5G54390	AT1G01630	AT5G18790
AT1G01740	AT1G34010	AT1G01650	AT1G30130
AT1G01760	AT4G27310	AT1G01660	AT3G01513
AT1G01770	AT1G61330	AT1G01680	AT5G67380
AT1G01790	AT2G31730	AT1G01720	AT2G01890
AT1G01820	AT3G22970	AT1G01730	AT2G20190
AT1G01830	AT1G76952	AT1G01750	AT5G27620
AT1G01840	AT5G23250	AT1G01780	AT3G01130
AT1G01880	AT3G28320	AT1G01800	AT4G24010
AT1G01900	AT1G13110	AT1G01810	AT3G62270
AT1G01960	AT5G51890	AT1G01860	AT1G80050
AT1G01970	AT5G10910	AT1G01910	AT2G38970
AT1G01980	AT4G14815	AT1G01920	AT5G56460
AT1G01990	AT2G38900	AT1G01930	AT3G25650
AT1G02000	AT5G24630	AT1G01940	AT1G51690
AT1G02010	AT1G63060	AT1G01950	AT5G06760
AT1G02020	AT3G05280	AT1G02050	AT1G04030
AT1G02030	AT2G46390	AT1G02065	AT3G47100
AT1G02040	AT3G02050	AT1G02090	AT5G47650
AT1G02060	AT2G24395	AT1G02100	AT1G80060
AT1G02070	AT1G14720	AT1G02110	AT4G29770
AT1G02080	AT3G29785	AT1G02130	AT1G71050
AT1G02120	AT5G26980	AT1G02140	AT2G43690
AT1G02150	AT1G01820	AT1G02145	AT4G39590
AT1G02180	AT5G42030	AT1G02160	AT3G57220
AT1G02210	AT5G17850	AT1G02170	AT2G42550
AT1G02220	AT3G12915	AT1G02190	AT1G69588
AT1G02230	AT4G17970	AT1G02205	AT1G77290
AT1G02250	AT3G10930	AT1G02260	AT5G07270
AT1G02270	AT5G67120	AT1G02280	AT2G29400
AT1G02290	AT4G17160	AT1G02310	AT1G34790
AT1G02300	AT2G07675	AT1G02330	AT1G77520
AT1G02305	AT3G01410	AT1G02340	AT4G24570
AT1G02320	AT5G49160	AT1G02390	AT3G20560
AT1G02335	AT5G36370	AT1G02400	AT3G61920
AT1G02350	AT4G23980	AT1G02410	AT4G31290
AT1G02360	AT3G42670	AT1G02420	AT2G41220
AT1G02370	AT4G01960	AT1G02450	AT1G43100
AT1G02380	AT3G63088	AT1G02460	AT4G37920
AT1G02405	AT4G05540	AT1G02475	AT1G08760
AT1G02430	AT3G13140	AT1G02500	AT2G35080
AT1G02440	AT4G38940	AT1G02580	AT3G01311
AT1G02470	AT1G75890	AT1G02630	AT3G24140
AT1G02490	AT2G37450	AT1G02680	AT3G52130
AT1G02510	AT1G14500	AT1G02690	AT4G09070
AT1G02520	AT2G44925	AT1G02710	AT4G39820
AT1G02530	AT3G46460	AT1G02720	AT1G48480
AT1G02540	AT5G44240	AT1G02730	AT2G35930
AT1G02550	AT3G07730	AT1G02740	AT3G59280
AT1G02560	AT3G59070	AT1G02790	AT5G10720
AT1G02570	AT2G35060	AT1G02810	AT3G17675
AT1G02575	AT1G76740	AT1G02840	AT1G21970
AT1G02590	AT5G42390	AT1G02860	AT1G53380
AT1G02610	AT3G53790	AT1G02870	AT1G47940
AT1G02620	AT1G64320	AT1G02900	AT1G12000
AT1G02640	AT2G28620	AT1G02910	AT4G31441
AT1G02650	AT5G64630	AT1G02950	AT5G51560
AT1G02660	AT3G60040	AT1G02990	AT1G11730
AT1G02670	AT3G12490	AT1G03000	AT2G41660
AT1G02700	AT2G43340	AT1G03010	AT3G52140
AT1G02750	AT5G41720	AT1G03040	AT5G13350
AT1G02770	AT5G03320	AT1G03055	AT1G11950
AT1G02780	AT4G02950	AT1G03070	AT3G04760
AT1G02800	AT2G34340	AT1G03100	AT1G29670
AT1G02813	AT3G53310	AT1G03103	AT5G54830
AT1G02816	AT5G02340	AT1G03110	AT5G40120
AT1G02820	AT3G20170	AT1G03130	AT1G67025
AT1G02830	AT5G46430	AT1G03140	AT3G43800
AT1G02850	AT4G22110	AT1G03150	AT5G61410
AT1G02880	AT5G59100	AT1G03170	AT2G19010
AT1G02890	AT1G25540	AT1G03180	AT1G73200
AT1G02920	AT4G10410	AT1G03190	AT4G35310
AT1G02930	AT3G14850	AT1G03200	AT5G62210
AT1G02940	AT2G01680	AT1G03210	AT1G68410
AT1G02960	AT3G01324	AT1G03250	AT2G38470
AT1G02965	AT1G13400	AT1G03260	AT3G19480
AT1G02970	AT4G34060	AT1G03310	AT2G35650
AT1G02980	AT3G61980	AT1G03330	AT5G02310
AT1G03020	AT5G52420	AT1G03350	AT1G74290
AT1G03030	AT5G61360	AT1G03370	AT4G38030
AT1G03050	AT2G19690	AT1G03380	AT1G56050
AT1G03060	AT1G03310	AT1G03390	AT1G54170
AT1G03080	AT5G53592	AT1G03457	AT4G28880
AT1G03090	AT4G09830	AT1G03495	AT5G47190
AT1G03106	AT5G39250	AT1G03510	AT1G74860
AT1G03120	AT1G04360	AT1G03540	AT2G16380
AT1G03160	AT3G10880	AT1G03560	AT5G42232
AT1G03220	AT5G43680	AT1G03590	AT5G35160
AT1G03230	AT2G14692	AT1G03600	AT2G23520
AT1G03240	AT5G39090	AT1G03630	AT5G41090
AT1G03270	AT5G40200	AT1G03650	AT4G21830
AT1G03280	AT1G03780	AT1G03660	AT5G15540
AT1G03290	AT4G21330	AT1G03680	AT5G59310
AT1G03300	AT3G62310	AT1G03687	AT4G25280
AT1G03320	AT5G11270	AT1G03700	AT3G56900
AT1G03340	AT4G24026	AT1G03730	AT3G25680
AT1G03360	AT1G48095	AT1G03740	AT3G48820
AT1G03365	AT5G62865	AT1G03760	AT3G05610
AT1G03400	AT5G42830	AT1G03770	AT3G08630
AT1G03410	AT1G33280	AT1G03840	AT5G19360
AT1G03430	AT3G31950	AT1G03850	AT2G18220
AT1G03440	AT4G33980	AT1G03860	AT2G20480
AT1G03445	AT4G34480	AT1G03890	AT4G23300
AT1G03470	AT1G04520	AT1G03900	AT3G54410
AT1G03475	AT4G17370	AT1G03910	AT4G23720
AT1G03490	AT3G18890	AT1G03920	AT2G25650
AT1G03520	AT5G07390	AT1G03930	AT5G61190
AT1G03530	AT1G35614	AT1G03970	AT3G09410
AT1G03550	AT5G11230	AT1G04000	AT4G24450
AT1G03610	AT2G24670	AT1G04010	AT3G50430
AT1G03620	AT3G57190	AT1G04040	AT3G24280
AT1G03670	AT3G02110	AT1G04080	AT1G14810
AT1G03710	AT5G24900	AT1G04110	AT1G19930
AT1G03720	AT1G31770	AT1G04140	AT5G26640
AT1G03750	AT2G38390	AT1G04160	AT3G25165
AT1G03780	AT1G31812	AT1G04170	AT4G23900
AT1G03790	AT2G01170	AT1G04180	AT5G06950
AT1G03800	AT5G61390	AT1G04190	AT4G21770
AT1G03810	AT1G62570	AT1G04200	AT4G02010
AT1G03820	AT3G14300	AT1G04220	AT5G50940
AT1G03830	AT3G20993	AT1G04240	AT5G61610
AT1G03870	AT4G09820	AT1G04270	AT5G53360
AT1G03880	AT4G01340	AT1G04290	AT2G05180
AT1G03905	AT2G15740	AT1G04350	AT5G64660
AT1G03940	AT5G60950	AT1G04360	AT3G56890
AT1G03950	AT2G46770	AT1G04370	AT3G27410
AT1G03960	AT1G18340	AT1G04410	AT3G19840
AT1G03980	AT5G62300	AT1G04420	AT4G22950
AT1G03982	AT5G18650	AT1G04430	AT3G56490
AT1G03990	AT4G34960	AT1G04445	AT1G11593
AT1G04020	AT2G07681	AT1G04480	AT4G12110
AT1G04030	AT4G19710	AT1G04510	AT3G24460
AT1G04050	AT4G21260	AT1G04520	AT1G53750
AT1G04070	AT1G12610	AT1G04530	AT1G11620
AT1G04090	AT5G38500	AT1G04550	AT4G19020
AT1G04100	AT4G23271	AT1G04560	AT1G65070
AT1G04120	AT1G62950	AT1G04570	AT3G63040
AT1G04130	AT5G15960	AT1G04610	AT3G15010
AT1G04150	AT4G18080	AT1G04620	AT2G37770
AT1G04210	AT3G13670	AT1G04630	AT2G45500
AT1G04230	AT1G76185	AT1G04635	AT4G34650
AT1G04250	AT5G49200	AT1G04640	AT3G58220
AT1G04260	AT4G37270	AT1G04670	AT5G56880
AT1G04280	AT1G67660	AT1G04680	AT5G45350
AT1G04300	AT5G52120	AT1G04700	AT2G34890
AT1G04310	AT1G76140	AT1G04750	AT5G60240
AT1G04330	AT5G11830	AT1G04770	AT4G29430
AT1G04340	AT3G19230	AT1G04778	AT5G40940
AT1G04380	AT1G56380	AT1G04780	AT5G64430
AT1G04390	AT1G73770	AT1G04800	AT4G01950
AT1G04400	AT1G24807	AT1G04820	AT1G52660
AT1G04440	AT5G54970	AT1G04830	AT5G37160
AT1G04450	AT5G11180	AT1G04840	AT4G05350
AT1G04470	AT3G30530	AT1G04850	AT1G71930
AT1G04490	AT4G01860	AT1G04860	AT3G13222
AT1G04500	AT2G37750	AT1G04870	AT1G60070
AT1G04540	AT1G62150	AT1G04880	AT4G24090
AT1G04555	AT4G12620	AT1G04900	AT5G12270
AT1G04580	AT4G20900	AT1G04910	AT5G61200
AT1G04590	AT3G44880	AT1G04930	AT4G07670
AT1G04600	AT3G01470	AT1G04940	AT2G44230
AT1G04625	AT5G45540	AT1G04945	AT2G42340
AT1G04645	AT5G57400	AT1G04950	AT5G04210
AT1G04650	AT5G47530	AT1G04970	AT3G55010
AT1G04660	AT1G18990	AT1G04985	AT1G19460
AT1G04690	AT5G43310	AT1G05055	AT1G68780
AT1G04710	AT2G36740	AT1G05065	AT5G24740
AT1G04730	AT1G47480	AT1G05090	AT5G51920
AT1G04760	AT1G43140	AT1G05136	AT5G59270
AT1G04790	AT1G80300	AT1G05140	AT3G57690
AT1G04810	AT4G17200	AT1G05180	AT5G40560
AT1G04890	AT5G01090	AT1G05190	AT5G26770
AT1G04920	AT5G20670	AT1G05205	AT5G26200
AT1G04960	AT4G23150	AT1G05230	AT5G38810
AT1G04980	AT1G20065	AT1G05260	AT2G39990
AT1G04990	AT2G19470	AT1G05280	AT1G76120
AT1G05000	AT3G52400	AT1G05350	AT5G07571
AT1G05010	AT4G09630	AT1G05360	AT3G51080
AT1G05020	AT1G23890	AT1G05385	AT3G43480
AT1G05030	AT1G04390	AT1G05420	AT2G23030
AT1G05040	AT5G05830	AT1G05430	AT3G01160
AT1G05060	AT1G08890	AT1G05440	AT3G50620
AT1G05070	AT2G14846	AT1G05470	AT3G01680
AT1G05080	AT4G14147	AT1G05510	AT3G13840
AT1G05085	AT1G53160	AT1G05560	AT2G36030
AT1G05100	AT5G56580	AT1G05580	AT4G22720
AT1G05120	AT2G17320	AT1G05590	AT1G76400
AT1G05150	AT3G61080	AT1G05600	AT5G43470
AT1G05160	AT1G20930	AT1G05610	AT1G33330
AT1G05170	AT3G48231	AT1G05620	AT2G21660
AT1G05200	AT5G54170	AT1G05670	AT1G22440
AT1G05210	AT5G45980	AT1G05680	AT5G12210
AT1G05220	AT1G73250	AT1G05720	AT5G08360
AT1G05240	AT5G53120	AT1G05750	AT5G48710
AT1G05250	AT2G01560	AT1G05800	AT4G13195
AT1G05270	AT5G46830	AT1G05840	AT2G29390
AT1G05290	AT1G69520	AT1G05850	AT1G77230
AT1G05291	AT4G19360	AT1G05860	AT2G28370
AT1G05300	AT2G30200	AT1G05870	AT4G36010
AT1G05310	AT2G46130	AT1G05890	AT3G24982
AT1G05320	AT2G14680	AT1G05910	AT4G25530
AT1G05330	AT5G18920	AT1G05950	AT2G04160
AT1G05340	AT1G14440	AT1G05960	AT5G60930
AT1G05370	AT3G07860	AT1G05970	AT4G23330
AT1G05380	AT3G02290	AT1G05990	AT2G45695
AT1G05400	AT2G43795	AT1G06000	AT3G61860
AT1G05410	AT2G31610	AT1G06010	AT1G45000
AT1G05450	AT1G79420	AT1G06040	AT1G66600
AT1G05460	AT1G12200	AT1G06050	AT5G45890
AT1G05490	AT1G71350	AT1G06060	AT3G24535
AT1G05500	AT5G50130	AT1G06070	AT3G61970
AT1G05520	AT3G32200	AT1G06080	AT3G48210
AT1G05530	AT4G05440	AT1G06110	AT5G26660
AT1G05540	AT1G10990	AT1G06130	AT1G53360
AT1G05550	AT5G42680	AT1G06135	AT3G24060
AT1G05570	AT5G35560	AT1G06137	AT3G03790
AT1G05575	AT1G70070	AT1G06140	AT5G43580
AT1G05577	AT4G22860	AT1G06150	AT2G01200
AT1G05615	AT2G37120	AT1G06170	AT5G65280
AT1G05630	AT3G51670	AT1G06180	AT2G15890
AT1G05640	AT5G59860	AT1G06190	AT4G10430
AT1G05650	AT4G21410	AT1G06200	AT5G43990
AT1G05660	AT4G25940	AT1G06220	AT1G78030
AT1G05675	AT4G21190	AT1G06225	AT4G33585
AT1G05690	AT2G27230	AT1G06230	AT5G26060
AT1G05700	AT3G58980	AT1G06240	AT5G66780
AT1G05710	AT5G19430	AT1G06250	AT3G30380
AT1G05730	AT3G02610	AT1G06260	AT3G14510
AT1G05740	AT1G48145	AT1G06350	AT2G18760
AT1G05760	AT1G49270	AT1G06380	AT2G04690
AT1G05770	AT3G55230	AT1G06390	AT2G22300
AT1G05780	AT3G17840	AT1G06400	AT1G61520
AT1G05785	AT5G65730	AT1G06420	AT2G21530
AT1G05790	AT5G59920	AT1G06430	AT2G45160
AT1G05805	AT3G48940	AT1G06440	AT3G20300
AT1G05810	AT3G04750	AT1G06470	AT3G58660
AT1G05820	AT5G10740	AT1G06475	AT1G20700
AT1G05830	AT3G52941	AT1G06515	AT3G07522
AT1G05835	AT3G55680	AT1G06520	AT2G33330
AT1G05880	AT3G20380	AT1G06560	AT4G28160
AT1G05894	AT1G31580	AT1G06570	AT3G19080
AT1G05900	AT5G46050	AT1G06660	AT3G03450
AT1G05920	AT5G04480	AT1G06680	AT4G28220
AT1G05930	AT5G39900	AT1G06690	AT4G13370
AT1G05940	AT5G50020	AT1G06700	AT4G28090
AT1G06020	AT3G24330	AT1G06710	AT1G65780
AT1G06030	AT3G47730	AT1G06720	AT1G56310
AT1G06090	AT1G18370	AT1G06730	AT3G23910
AT1G06100	AT4G13261	AT1G06760	AT1G11450
AT1G06120	AT5G66920	AT1G06770	AT5G63085
AT1G06148	AT4G17750	AT1G06780	AT5G58950
AT1G06160	AT3G16640	AT1G06820	AT1G68700
AT1G06210	AT3G51160	AT1G06840	AT1G23440
AT1G06270	AT3G55646	AT1G06850	AT1G27530
AT1G06280	AT5G05170	AT1G06870	AT5G53960
AT1G06290	AT5G54380	AT1G06890	AT2G46520
AT1G06310	AT2G44000	AT1G06900	AT1G16790
AT1G06320	AT4G34190	AT1G06910	AT3G60460
AT1G06330	AT1G78530	AT1G06923	AT4G11160
AT1G06340	AT5G05760	AT1G06950	AT1G52410
AT1G06360	AT1G21528	AT1G06970	AT1G68330
AT1G06410	AT3G62080	AT1G06980	AT1G14140
AT1G06450	AT4G38120	AT1G06990	AT5G50380
AT1G06460	AT1G48160	AT1G07010	AT5G62700
AT1G06490	AT1G63500	AT1G07020	AT1G63580
AT1G06500	AT5G25440	AT1G07030	AT5G52430
AT1G06510	AT2G44820	AT1G07040	AT3G24840
AT1G06530	AT2G27940	AT1G07050	AT3G24340
AT1G06540	AT1G24793	AT1G07070	AT1G14330
AT1G06550	AT5G08120	AT1G07090	AT2G03810
AT1G06580	AT1G50920	AT1G07110	AT1G21990
AT1G06590	AT1G52050	AT1G07130	AT5G56260
AT1G06620	AT4G35970	AT1G07170	AT5G63770
AT1G06630	AT1G75820	AT1G07175	AT1G65980
AT1G06640	AT2G39040	AT1G07230	AT5G03250
AT1G06645	AT5G27240	AT1G07240	AT1G55080
AT1G06650	AT2G27800	AT1G07250	AT3G01300
AT1G06670	AT5G46877	AT1G07280	AT4G27430
AT1G06750	AT1G80770	AT1G07290	AT1G75290
AT1G06790	AT3G04200	AT1G07320	AT2G27480
AT1G06800	AT5G61950	AT1G07370	AT1G05080
AT1G06810	AT1G53570	AT1G07380	AT3G29630
AT1G06830	AT2G46460	AT1G07420	AT1G17430
AT1G06920	AT3G18750	AT1G07460	AT1G14230
AT1G06925	AT3G48209	AT1G07470	AT1G48130
AT1G06930	AT2G19300	AT1G07490	AT2G40900
AT1G06960	AT5G52540	AT1G07520	AT1G29450
AT1G07000	AT5G23230	AT1G07530	AT4G16530
AT1G07025	AT2G25340	AT1G07570	AT3G30300
AT1G07060	AT3G56590	AT1G07590	AT5G55610
AT1G07080	AT4G30490	AT1G07600	AT4G25970
AT1G07120	AT3G08690	AT1G07610	AT4G16045
AT1G07135	AT3G28910	AT1G07615	AT3G26990
AT1G07140	AT5G37690	AT1G07630	AT3G09890
AT1G07150	AT1G66410	AT1G07640	AT2G24860
AT1G07160	AT5G04330	AT1G07650	AT3G14770
AT1G07180	AT3G14750	AT1G07660	AT5G18830
AT1G07190	AT1G33680	AT1G07670	AT4G30800
AT1G07200	AT1G62800	AT1G07705	AT4G23850
AT1G07210	AT3G55990	AT1G07720	AT5G01480
AT1G07220	AT2G40570	AT1G07740	AT1G36050
AT1G07260	AT3G15090	AT1G07747	AT3G20230
AT1G07270	AT5G45920	AT1G07770	AT4G33490
AT1G07300	AT3G27220	AT1G07795	AT4G20110
AT1G07310	AT2G37230	AT1G07810	AT3G10380
AT1G07330	AT5G39710	AT1G07820	AT3G23880
AT1G07340	AT4G10930	AT1G07830	AT1G68540
AT1G07350	AT4G33180	AT1G07840	AT3G04550
AT1G07360	AT1G79915	AT1G07870	AT1G53887
AT1G07390	AT3G25260	AT1G07885	AT2G33670
AT1G07400	AT5G56300	AT1G07900	AT5G03040
AT1G07410	AT3G12840	AT1G07910	AT1G35530
AT1G07430	AT3G06990	AT1G07930	AT1G13280
AT1G07440	AT2G44330	AT1G07940	AT5G23330
AT1G07450	AT4G11600	AT1G07950	AT1G13460
AT1G07473	AT1G76870	AT1G07960	AT1G51450
AT1G07476	AT2G26820	AT1G07970	AT3G44090
AT1G07480	AT5G53020	AT1G07980	AT1G69325
AT1G07485	AT4G15200	AT1G07985	AT1G14060
AT1G07500	AT4G38090	AT1G07990	AT5G50860
AT1G07510	AT5G25200	AT1G08000	AT3G56840
AT1G07540	AT1G23950	AT1G08010	AT1G31190
AT1G07550	AT5G66090	AT1G08030	AT2G03780
AT1G07560	AT4G27620	AT1G08040	AT5G24560
AT1G07620	AT4G22340	AT1G08050	AT1G49560
AT1G07645	AT1G29200	AT1G08060	AT5G44770
AT1G07680	AT4G14465	AT1G08070	AT3G05060
AT1G07690	AT5G63070	AT1G08080	AT1G56220
AT1G07700	AT1G73460	AT1G08090	AT4G13840
AT1G07710	AT5G58530	AT1G08100	AT5G49000
AT1G07725	AT5G43790	AT1G08110	AT3G24800
AT1G07745	AT3G01435	AT1G08130	AT5G06820
AT1G07750	AT1G05800	AT1G08160	AT1G23960
AT1G07780	AT4G03566	AT1G08170	AT1G74840
AT1G07790	AT3G25805	AT1G08180	AT1G07740
AT1G07850	AT4G15050	AT1G08190	AT5G35320
AT1G07860	AT2G28000	AT1G08200	AT4G25550
AT1G07880	AT1G53830	AT1G08210	AT3G24560
AT1G07890	AT5G51250	AT1G08220	AT2G41390
AT1G07901	AT5G03495	AT1G08260	AT5G46940
AT1G07920	AT1G76600	AT1G08290	AT3G05950
AT1G08005	AT2G46810	AT1G08320	AT2G46990
AT1G08035	AT2G37910	AT1G08340	AT2G14500
AT1G08065	AT3G15150	AT1G08350	AT5G67280
AT1G08120	AT1G16830	AT1G08360	AT4G01500
AT1G08125	AT4G12731	AT1G08370	AT3G61120
AT1G08135	AT3G28020	AT1G08380	AT1G15710
AT1G08140	AT1G01670	AT1G08390	AT5G14320
AT1G08150	AT5G39450	AT1G08410	AT5G51220
AT1G08165	AT5G20700	AT1G08465	AT5G38830
AT1G08250	AT5G61770	AT1G08470	AT1G08120
AT1G08270	AT3G04340	AT1G08480	AT5G54500
AT1G08280	AT2G43390	AT1G08490	AT1G26320
AT1G08300	AT4G38970	AT1G08500	AT3G46260
AT1G08310	AT3G16220	AT1G08510	AT1G21230
AT1G08315	AT3G28520	AT1G08520	AT2G46200
AT1G08400	AT4G27530	AT1G08530	AT4G15140
AT1G08420	AT3G49500	AT1G08540	AT2G44940
AT1G08430	AT2G11851	AT1G08550	AT5G13780
AT1G08440	AT5G16880	AT1G08560	AT5G24170
AT1G08450	AT2G29920	AT1G08570	AT3G14290
AT1G08460	AT1G12830	AT1G08580	AT5G07020
AT1G08590	AT1G64610	AT1G08600	AT4G36510
AT1G08610	AT4G37230	AT1G08640	AT4G12130
AT1G08620	AT2G03170	AT1G08660	AT3G52510
AT1G08630	AT4G20760	AT1G08700	AT5G62080
AT1G08650	AT4G38080	AT1G08720	AT1G51040
AT1G08670	AT2G03505	AT1G08750	AT4G24760
AT1G08680	AT2G23000	AT1G08770	AT1G33360
AT1G08695	AT4G36730	AT1G08780	AT2G38760
AT1G08710	AT4G27270	AT1G08800	AT3G50810
AT1G08730	AT1G50600	AT1G08810	AT1G32763
AT1G08760	AT1G05675	AT1G08830	AT2G30130
AT1G08790	AT3G59940	AT1G08840	AT1G51290
AT1G08820	AT2G25350	AT1G08880	AT5G05380
AT1G08845	AT4G30170	AT1G08920	AT1G32130
AT1G08860	AT5G52860	AT1G08960	AT1G19870
AT1G08890	AT5G57640	AT1G08970	AT5G24390
AT1G08900	AT4G20930	AT1G08980	AT2G36580
AT1G08910	AT1G53000	AT1G08985	AT1G31330
AT1G08930	AT1G78720	AT1G08990	AT5G20420
AT1G08940	AT3G05890	AT1G09000	AT4G24015
AT1G09030	AT2G35010	AT1G09010	AT1G64355
AT1G09040	AT4G35783	AT1G09020	AT2G27960
AT1G09050	AT3G01740	AT1G09060	AT4G33145
AT1G09080	AT1G51830	AT1G09070	AT3G62220
AT1G09090	AT1G22670	AT1G09130	AT1G73620
AT1G09100	AT4G28397	AT1G09150	AT5G20940
AT1G09140	AT1G31140	AT1G09155	AT3G20880
AT1G09157	AT2G37220	AT1G09160	AT2G39440
AT1G09170	AT4G38870	AT1G09176	AT2G02100
AT1G09180	AT3G07670	AT1G09195	AT1G52343
AT1G09190	AT1G53720	AT1G09200	AT3G44940
AT1G09245	AT5G61290	AT1G09210	AT5G28060
AT1G09260	AT4G12420	AT1G09220	AT3G47920
AT1G09290	AT3G24660	AT1G09230	AT4G25010
AT1G09320	AT1G50020	AT1G09240	AT5G52760
AT1G09350	AT1G63430	AT1G09250	AT1G04070
AT1G09360	AT2G34690	AT1G09270	AT3G18480
AT1G09400	AT2G35075	AT1G09280	AT1G62240
AT1G09410	AT3G43610	AT1G09300	AT4G15980
AT1G09415	AT1G67950	AT1G09310	AT5G07580
AT1G09420	AT5G60335	AT1G09330	AT1G69350
AT1G09470	AT2G24460	AT1G09340	AT4G35410
AT1G09480	AT4G21980	AT1G09370	AT1G79310
AT1G09483	AT2G36305	AT1G09380	AT2G38840
AT1G09490	AT5G26940	AT1G09390	AT1G24148
AT1G09510	AT3G22275	AT1G09430	AT4G35780
AT1G09550	AT5G20790	AT1G09440	AT1G78920
AT1G09575	AT2G06906	AT1G09450	AT1G26550
AT1G09580	AT5G39530	AT1G09460	AT4G30940
AT1G09600	AT1G35520	AT1G09500	AT2G16900
AT1G09610	AT2G29930	AT1G09520	AT3G52360
AT1G09625	AT4G15310	AT1G09530	AT2G19390
AT1G09640	AT1G35660	AT1G09540	AT2G29310
AT1G09650	AT1G12660	AT1G09560	AT1G55790
AT1G09665	AT1G19750	AT1G09570	AT4G28420
AT1G09680	AT1G62978	AT1G09590	AT2G37960
AT1G09700	AT1G51110	AT1G09620	AT2G07671
AT1G09710	AT5G16340	AT1G09630	AT1G12470
AT1G09720	AT3G62640	AT1G09645	AT5G20170
AT1G09730	AT4G02540	AT1G09660	AT5G50780
AT1G09750	AT5G52180	AT1G09690	AT3G50610
AT1G09790	AT3G01960	AT1G09740	AT5G05310
AT1G09810	AT1G62310	AT1G09760	AT1G11915
AT1G09820	AT5G26910	AT1G09770	AT5G08390
AT1G09830	AT1G68110	AT1G09780	AT5G50840
AT1G09840	AT2G30580	AT1G09794	AT1G80240
AT1G09850	AT5G25640	AT1G09795	AT1G14320
AT1G09860	AT1G22140	AT1G09800	AT1G05510
AT1G09880	AT2G03290	AT1G09812	AT2G32487
AT1G09890	AT5G16210	AT1G09815	AT4G24740
AT1G09910	AT3G02630	AT1G09870	AT1G72960
AT1G09930	AT4G21580	AT1G09900	AT1G53880
AT1G09950	AT4G39950	AT1G09920	AT5G37520
AT1G09980	AT5G10090	AT1G09932	AT5G45010
AT1G09995	AT4G00430	AT1G09935	AT2G24625
AT1G10000	AT1G75360	AT1G09940	AT3G11250
AT1G10010	AT4G16050	AT1G09960	AT4G10720
AT1G10020	AT2G25510	AT1G09970	AT5G20220
AT1G10040	AT1G32090	AT1G10030	AT4G14670
AT1G10050	AT1G76780	AT1G10060	AT5G10695
AT1G10070	AT3G21280	AT1G10140	AT1G30470
AT1G10090	AT2G31580	AT1G10150	AT1G06910
AT1G10095	AT5G19340	AT1G10155	AT4G08290
AT1G10100	AT1G11180	AT1G10180	AT4G36791
AT1G10110	AT3G54040	AT1G10270	AT5G62820
AT1G10120	AT5G50990	AT1G10280	AT1G26750
AT1G10130	AT1G44810	AT1G10310	AT2G17020
AT1G10170	AT5G59230	AT1G10350	AT1G68670
AT1G10190	AT4G37370	AT1G10380	AT2G18370
AT1G10200	AT5G46780	AT1G10390	AT1G78080
AT1G10210	AT3G10760	AT1G10417	AT5G46490
AT1G10220	AT4G22960	AT1G10430	AT3G55030
AT1G10230	AT2G35380	AT1G10450	AT2G36010
AT1G10240	AT3G58300	AT1G10500	AT5G15610
AT1G10250	AT3G15760	AT1G10510	AT3G07140
AT1G10290	AT3G27660	AT1G10520	AT4G23920
AT1G10300	AT5G10360	AT1G10522	AT2G29980
AT1G10320	AT3G30725	AT1G10586	AT3G26210
AT1G10330	AT2G40990	AT1G10590	AT4G14110
AT1G10340	AT1G26800	AT1G10610	AT1G64405
AT1G10360	AT2G26870	AT1G10620	AT5G20860
AT1G10370	AT1G75370	AT1G10630	AT2G24050
AT1G10385	AT5G47360	AT1G10650	AT5G51590
AT1G10400	AT1G15240	AT1G10657	AT4G33930
AT1G10410	AT1G59950	AT1G10670	AT3G24070
AT1G10455	AT4G36760	AT1G10690	AT4G11240
AT1G10460	AT1G64890	AT1G10700	AT1G02250
AT1G10470	AT5G14030	AT1G10750	AT2G45210
AT1G10480	AT1G56400	AT1G10780	AT2G35270
AT1G10490	AT4G35420	AT1G10830	AT1G47395
AT1G10530	AT1G61690	AT1G10840	AT2G19070
AT1G10540	AT4G15680	AT1G10850	AT2G17470
AT1G10550	AT4G32980	AT1G10865	AT5G26330
AT1G10560	AT2G39410	AT1G10890	AT1G67020
AT1G10570	AT1G21720	AT1G10910	AT5G24890
AT1G10580	AT4G01250	AT1G10930	AT5G62580
AT1G10585	AT5G50400	AT1G10950	AT2G27050
AT1G10588	AT3G02900	AT1G10960	AT4G18820
AT1G10600	AT5G41860	AT1G10970	AT3G03726
AT1G10640	AT1G11210	AT1G11000	AT4G10660
AT1G10660	AT3G11460	AT1G11040	AT4G19970
AT1G10680	AT2G37790	AT1G11080	AT5G66540
AT1G10710	AT2G31600	AT1G11090	AT5G58280
AT1G10717	AT5G40160	AT1G11120	AT5G27010
AT1G10720	AT5G26990	AT1G11125	AT2G19130
AT1G10730	AT2G33630	AT1G11130	AT5G38790
AT1G10740	AT3G26742	AT1G11170	AT5G63190
AT1G10745	AT1G03190	AT1G11200	AT5G59840
AT1G10747	AT2G28426	AT1G11210	AT5G11760
AT1G10760	AT2G33880	AT1G11240	AT1G79130
AT1G10770	AT3G14670	AT1G11250	AT4G10150
AT1G10790	AT1G12570	AT1G11260	AT1G54230
AT1G10800	AT2G03670	AT1G11310	AT2G05840
AT1G10810	AT5G60870	AT1G11475	AT3G11230
AT1G10820	AT4G26710	AT1G11490	AT2G04900
AT1G10870	AT1G71320	AT1G11500	AT4G05200
AT1G10880	AT1G04500	AT1G11530	AT5G43630
AT1G10900	AT4G15800	AT1G11545	AT1G72160
AT1G10920	AT4G02520	AT1G11572	AT4G26250
AT1G10940	AT2G41700	AT1G11580	AT1G03440
AT1G10980	AT3G18080	AT1G11600	AT4G19410
AT1G10990	AT5G34870	AT1G11610	AT4G23660
AT1G11020	AT5G56660	AT1G11630	AT5G47420
AT1G11050	AT2G17960	AT1G11650	AT5G43900
AT1G11060	AT4G07820	AT1G11660	AT3G17205
AT1G11070	AT3G59000	AT1G11680	AT1G55340
AT1G11100	AT4G22485	AT1G11710	AT3G24260
AT1G11110	AT1G23935	AT1G11720	AT4G22690
AT1G11112	AT1G26200	AT1G11750	AT5G57100
AT1G11145	AT2G29440	AT1G11755	AT5G21960
AT1G11160	AT5G61240	AT1G11760	AT5G58510
AT1G11180	AT2G30420	AT1G11780	AT3G09620
AT1G11190	AT2G41970	AT1G11790	AT1G05205
AT1G11220	AT5G17200	AT1G11800	AT2G38410
AT1G11230	AT5G55230	AT1G11820	AT1G48200
AT1G11270	AT5G37320	AT1G11840	AT5G23720
AT1G11280	AT3G28040	AT1G11850	AT1G72270
AT1G11290	AT5G36430	AT1G11860	AT1G67870
AT1G11300	AT1G65670	AT1G11870	AT3G57880
AT1G11320	AT1G27140	AT1G11910	AT1G49390
AT1G11330	AT4G19740	AT1G11915	AT5G28400
AT1G11340	AT1G13880	AT1G11925	AT3G16920
AT1G11350	AT1G54050	AT1G11950	AT3G29740
AT1G11360	AT3G46200	AT1G11960	AT2G07787
AT1G11362	AT1G53815	AT1G12000	AT5G61420
AT1G11370	AT3G51110	AT1G12020	AT1G24256
AT1G11380	AT1G78020	AT1G12030	AT1G04310
AT1G11390	AT2G25780	AT1G12050	AT1G74360
AT1G11400	AT4G14770	AT1G12060	AT2G23940
AT1G11410	AT2G40640	AT1G12064	AT1G24520
AT1G11420	AT4G24400	AT1G12080	AT3G18300
AT1G11430	AT4G01400	AT1G12090	AT1G70750
AT1G11440	AT1G23290	AT1G12250	AT3G31402
AT1G11450	AT1G28190	AT1G12270	AT1G50530
AT1G11460	AT5G57990	AT1G12310	AT4G21300
AT1G11470	AT3G49760	AT1G12330	AT3G60860
AT1G11480	AT3G43870	AT1G12360	AT4G31351
AT1G11510	AT1G61760	AT1G12370	AT2G04240
AT1G11520	AT5G13650	AT1G12390	AT3G18485
AT1G11540	AT4G36680	AT1G12400	AT2G29000
AT1G11560	AT3G42786	AT1G12420	AT2G24683
AT1G11570	AT1G24580	AT1G12430	AT2G39550
AT1G11590	AT4G10200	AT1G12440	AT4G17610
AT1G11593	AT5G50115	AT1G12450	AT5G14800
AT1G11608	AT5G25490	AT1G12470	AT1G78490
AT1G11620	AT1G09610	AT1G12520	AT5G56120
AT1G11655	AT1G05410	AT1G12560	AT5G58490
AT1G11670	AT3G06630	AT1G12570	AT4G31970
AT1G11684	AT5G40090	AT1G12580	AT1G21928
AT1G11690	AT5G65840	AT1G12610	AT3G45420
AT1G11700	AT5G07130	AT1G12640	AT5G52640
AT1G11730	AT3G06620	AT1G12680	AT1G21950
AT1G11740	AT1G17210	AT1G12740	AT2G38740
AT1G11765	AT4G09260	AT1G12760	AT5G59740
AT1G11770	AT3G12950	AT1G12790	AT1G56510
AT1G11785	AT2G22121	AT1G12800	AT5G47940
AT1G11810	AT1G27880	AT1G12810	AT2G18640
AT1G11880	AT5G11510	AT1G12820	AT4G00180
AT1G11890	AT3G59290	AT1G12830	AT5G01780
AT1G11900	AT4G21460	AT1G12840	AT5G63905
AT1G11905	AT3G06860	AT1G12845	AT3G46770
AT1G11920	AT2G39050	AT1G12850	AT3G15910
AT1G11930	AT3G15420	AT1G12880	AT2G34870
AT1G11940	AT1G02490	AT1G12900	AT4G14605
AT1G11970	AT3G60630	AT1G12920	AT2G42300
AT1G11980	AT1G64460	AT1G12930	AT3G53830
AT1G11990	AT2G41905	AT1G12940	AT1G59930
AT1G12010	AT3G14060	AT1G12990	AT4G04610
AT1G12040	AT1G33610	AT1G13040	AT1G51130
AT1G12070	AT2G26500	AT1G13050	AT5G28180
AT1G12100	AT2G05720	AT1G13060	AT2G19420
AT1G12110	AT5G07660	AT1G13110	AT5G18037
AT1G12120	AT1G69220	AT1G13170	AT3G24320
AT1G12130	AT1G07985	AT1G13180	AT5G56720
AT1G12140	AT4G09984	AT1G13190	AT2G41740
AT1G12150	AT2G14288	AT1G13195	AT1G21866
AT1G12160	AT1G72720	AT1G13210	AT4G00900
AT1G12170	AT5G40040	AT1G13230	AT5G60690
AT1G12180	AT1G51250	AT1G13245	AT2G45740
AT1G12190	AT5G19120	AT1G13260	AT2G20720
AT1G12200	AT1G17100	AT1G13270	AT3G29140
AT1G12210	AT5G58110	AT1G13280	AT5G12960
AT1G12211	AT2G18460	AT1G13300	AT2G38680
AT1G12220	AT2G06850	AT1G13320	AT3G13170
AT1G12230	AT3G55910	AT1G13340	AT5G14750
AT1G12240	AT3G57730	AT1G13360	AT5G64130
AT1G12244	AT4G33110	AT1G13380	AT3G47570
AT1G12260	AT4G02230	AT1G13390	AT5G01550
AT1G12280	AT3G02940	AT1G13410	AT1G40104
AT1G12290	AT4G24974	AT1G13440	AT3G10350
AT1G12300	AT2G43080	AT1G13450	AT1G42540
AT1G12320	AT3G28790	AT1G13460	AT3G66656
AT1G12340	AT1G09440	AT1G13570	AT4G32070
AT1G12350	AT3G28900	AT1G13605	AT2G21180
AT1G12380	AT3G46680	AT1G13610	AT1G64700
AT1G12410	AT2G44610	AT1G13635	AT5G51160
AT1G12411	AT1G21350	AT1G13690	AT5G38200
AT1G12460	AT3G12080	AT1G13710	AT3G17160
AT1G12480	AT1G18840	AT1G13730	AT2G03630
AT1G12490	AT4G03160	AT1G13740	AT1G76930
AT1G12500	AT3G01326	AT1G13770	AT3G13410
AT1G12530	AT5G18740	AT1G13800	AT5G13270
AT1G12540	AT1G22640	AT1G13810	AT5G47200
AT1G12550	AT1G77110	AT1G13820	AT5G32460
AT1G12600	AT1G57550	AT1G13870	AT1G15900
AT1G12620	AT5G41450	AT1G13880	AT3G23750
AT1G12630	AT2G35020	AT1G13890	AT5G43450
AT1G12650	AT3G02440	AT1G13900	AT5G52840
AT1G12660	AT1G73655	AT1G13910	AT1G49310
AT1G12663	AT4G31985	AT1G13930	AT5G15050
AT1G12665	AT1G21890	AT1G13940	AT1G28310
AT1G12672	AT4G37210	AT1G13960	AT4G26810
AT1G12700	AT3G22350	AT1G14000	AT1G78830
AT1G12710	AT1G62290	AT1G14020	AT5G19050
AT1G12730	AT1G27970	AT1G14060	AT1G10720
AT1G12750	AT1G07280	AT1G14080	AT3G04030
AT1G12770	AT4G16790	AT1G14150	AT1G78390
AT1G12775	AT1G64520	AT1G14170	AT1G14920
AT1G12780	AT5G07760	AT1G14200	AT3G52320
AT1G12805	AT4G34120	AT1G14205	AT1G12280
AT1G12855	AT5G24910	AT1G14270	AT1G02305
AT1G12860	AT1G64760	AT1G14280	AT4G33960
AT1G12870	AT3G50290	AT1G14290	AT2G48020
AT1G12890	AT2G25830	AT1G14300	AT3G60500
AT1G12910	AT3G27020	AT1G14310	AT3G13650
AT1G12950	AT2G33180	AT1G14320	AT5G07820
AT1G12960	AT1G77730	AT1G14330	AT5G53220
AT1G12970	AT4G40080	AT1G14340	AT5G15130
AT1G12980	AT2G47910	AT1G14345	AT5G22280
AT1G13000	AT3G04330	AT1G14350	AT5G45460
AT1G13020	AT5G66620	AT1G14390	AT1G64020
AT1G13030	AT2G18870	AT1G14400	AT1G51880
AT1G13080	AT1G68420	AT1G14430	AT1G25425
AT1G13090	AT3G56940	AT1G14440	AT4G02910
AT1G13100	AT5G55490	AT1G14450	AT4G23840
AT1G13120	AT1G05805	AT1G14455	AT1G63470
AT1G13130	AT1G55580	AT1G14510	AT1G30600
AT1G13140	AT5G42610	AT1G14520	AT1G70510
AT1G13150	AT4G15953	AT1G14560	AT1G08720
AT1G13160	AT2G14860	AT1G14570	AT3G57410
AT1G13200	AT5G19200	AT1G14600	AT3G53420
AT1G13220	AT4G07932	AT1G14610	AT4G11950
AT1G13250	AT2G14960	AT1G14620	AT1G54410
AT1G13290	AT2G41750	AT1G14630	AT5G43050
AT1G13310	AT5G55650	AT1G14650	AT4G20890
AT1G13330	AT3G12870	AT1G14670	AT2G11462
AT1G13350	AT3G20940	AT1G14687	AT5G50830
AT1G13370	AT1G65346	AT1G14710	AT3G04790
AT1G13400	AT1G27910	AT1G14720	AT1G73340
AT1G13420	AT1G11970	AT1G14730	AT3G22100
AT1G13430	AT5G57920	AT1G14740	AT3G06035
AT1G13470	AT3G32090	AT1G14750	AT1G25420
AT1G13480	AT3G20320	AT1G14760	AT2G04410
AT1G13485	AT5G47260	AT1G14780	AT2G25900
AT1G13490	AT5G37630	AT1G14810	AT3G56680
AT1G13500	AT1G06290	AT1G14830	AT5G22020
AT1G13510	AT3G21220	AT1G14850	AT1G54160
AT1G13520	AT2G18120	AT1G14860	AT2G07040
AT1G13530	AT5G41400	AT1G14870	AT2G45890
AT1G13540	AT1G56610	AT1G14900	AT4G10560
AT1G13550	AT3G59410	AT1G14950	AT5G02210
AT1G13560	AT3G18770	AT1G14970	AT1G34420
AT1G13580	AT1G53870	AT1G14980	AT4G02600
AT1G13590	AT4G08025	AT1G14990	AT5G56450
AT1G13600	AT3G14415	AT1G15000	AT3G26410
AT1G13607	AT1G10460	AT1G15010	AT4G28380
AT1G13608	AT1G63210	AT1G15020	AT1G60140
AT1G13609	AT3G51930	AT1G15110	AT4G24480
AT1G13620	AT4G18830	AT1G15120	AT1G24010
AT1G13630	AT1G26870	AT1G15130	AT1G34170
AT1G13640	AT1G32920	AT1G15140	AT2G24790
AT1G13650	AT4G31280	AT1G15220	AT1G54320
AT1G13670	AT4G22510	AT1G15230	AT5G65930
AT1G13680	AT1G16260	AT1G15240	AT3G57540
AT1G13700	AT5G05580	AT1G15270	AT3G25270
AT1G13750	AT5G47040	AT1G15280	AT5G05650
AT1G13755	AT3G43920	AT1G15330	AT2G34730
AT1G13760	AT3G06019	AT1G15340	AT3G25590
AT1G13780	AT4G24310	AT1G15350	AT5G63560
AT1G13790	AT3G60920	AT1G15360	AT2G37610
AT1G13830	AT1G02840	AT1G15370	AT3G56150
AT1G13860	AT2G30170	AT1G15380	AT1G63370
AT1G13920	AT1G22170	AT1G15385	AT4G28850
AT1G13950	AT5G44280	AT1G15390	AT2G15185
AT1G13970	AT2G02250	AT1G15400	AT2G38330
AT1G13980	AT1G17950	AT1G15410	AT5G17060
AT1G13990	AT4G18680	AT1G15415	AT4G34500
AT1G14010	AT1G61890	AT1G15420	AT2G14378
AT1G14030	AT3G01050	AT1G15430	AT3G01940
AT1G14040	AT1G21770	AT1G15440	AT2G44630
AT1G14048	AT5G57290	AT1G15470	AT3G07490
AT1G14070	AT5G19473	AT1G15500	AT3G53010
AT1G14100	AT1G65870	AT1G15510	AT3G58260
AT1G14110	AT2G30440	AT1G15520	AT4G19640
AT1G14120	AT1G57590	AT1G15550	AT2G03230
AT1G14130	AT4G18800	AT1G15580	AT2G36670
AT1G14140	AT2G26400	AT1G15690	AT4G34000
AT1G14160	AT4G17420	AT1G15710	AT1G61370
AT1G14180	AT1G14240	AT1G15720	AT1G10520
AT1G14185	AT5G54260	AT1G15740	AT5G60630
AT1G14190	AT3G13224	AT1G15757	AT1G08640
AT1G14210	AT2G14080	AT1G15800	AT5G49040
AT1G14220	AT1G05640	AT1G15810	AT4G29240
AT1G14230	AT1G66970	AT1G15820	AT2G22910
AT1G14240	AT4G38170	AT1G15840	AT1G79160
AT1G14250	AT2G19260	AT1G15870	AT5G11330
AT1G14260	AT3G04070	AT1G15880	AT1G25300
AT1G14315	AT2G34490	AT1G15890	AT3G49700
AT1G14360	AT1G43667	AT1G15930	AT2G24615
AT1G14370	AT5G24600	AT1G15950	AT5G52150
AT1G14380	AT3G12145	AT1G15980	AT5G23420
AT1G14410	AT2G44260	AT1G16010	AT5G24290
AT1G14420	AT1G56230	AT1G16030	AT1G07615
AT1G14460	AT4G34590	AT1G16040	AT3G54580
AT1G14470	AT4G25580	AT1G16070	AT3G26539
AT1G14480	AT5G11412	AT1G16080	AT3G51730
AT1G14490	AT4G34990	AT1G16170	AT5G56030
AT1G14500	AT4G10950	AT1G16180	AT1G34140
AT1G14530	AT1G69540	AT1G16190	AT3G20360
AT1G14540	AT3G48344	AT1G16210	AT1G31340
AT1G14550	AT1G79830	AT1G16240	AT3G52115
AT1G14580	AT5G36730	AT1G16280	AT3G53170
AT1G14590	AT5G19550	AT1G16320	AT5G40480
AT1G14640	AT1G53645	AT1G16480	AT3G07590
AT1G14642	AT2G40750	AT1G16515	AT5G47520
AT1G14660	AT4G09420	AT1G16530	AT5G24610
AT1G14680	AT1G31530	AT1G16540	AT2G27035
AT1G14685	AT5G08550	AT1G16560	AT3G52630
AT1G14686	AT5G03740	AT1G16570	AT3G05860
AT1G14688	AT1G29030	AT1G16590	AT2G14260
AT1G14690	AT5G41920	AT1G16610	AT5G15550
AT1G14700	AT2G36650	AT1G16650	AT1G78760
AT1G14755	AT4G12170	AT1G16670	AT2G07200
AT1G14770	AT3G60640	AT1G16700	AT1G62490
AT1G14790	AT2G38670	AT1G16710	AT1G30930
AT1G14800	AT1G76190	AT1G16730	AT3G01660
AT1G14820	AT4G04810	AT1G16740	AT4G27950
AT1G14840	AT1G59800	AT1G16750	AT1G79190
AT1G14880	AT5G07310	AT1G16790	AT1G61100
AT1G14890	AT3G57460	AT1G16810	AT3G02850
AT1G14910	AT1G77260	AT1G16830	AT5G20660
AT1G14920	AT1G10900	AT1G16840	AT3G16650
AT1G14930	AT3G24290	AT1G16850	AT4G07990
AT1G14940	AT3G50960	AT1G16860	AT1G21540
AT1G14960	AT2G06983	AT1G16870	AT1G80720
AT1G15015	AT1G63410	AT1G16880	AT2G41705
AT1G15030	AT3G17400	AT1G16890	AT3G06320
AT1G15040	AT1G26940	AT1G16950	AT1G16980
AT1G15050	AT1G75520	AT1G16960	AT3G04820
AT1G15060	AT1G61460	AT1G16970	AT5G55110
AT1G15080	AT3G12550	AT1G17040	AT5G12190
AT1G15100	AT1G51355	AT1G17060	AT1G16570
AT1G15125	AT1G76590	AT1G17070	AT1G16010
AT1G15150	AT3G55000	AT1G17080	AT3G48020
AT1G15160	AT1G09790	AT1G17090	AT5G22110
AT1G15165	AT4G17770	AT1G17140	AT3G44805
AT1G15170	AT5G28550	AT1G17145	AT3G14310
AT1G15180	AT3G27980	AT1G17147	AT1G50720
AT1G15190	AT1G19130	AT1G17160	AT5G19710
AT1G15200	AT3G49070	AT1G17190	AT5G07920
AT1G15210	AT4G02100	AT1G17200	AT5G59570
AT1G15215	AT5G03580	AT1G17210	AT5G26260
AT1G15250	AT2G30350	AT1G17220	AT3G54210
AT1G15260	AT5G44940	AT1G17260	AT2G24140
AT1G15290	AT2G14920	AT1G17285	AT2G05600
AT1G15310	AT2G02061	AT1G17310	AT1G55510
AT1G15320	AT3G25530	AT1G17330	AT3G54280
AT1G15460	AT3G53550	AT1G17340	AT2G43210
AT1G15480	AT5G46690	AT1G17345	AT1G43900
AT1G15490	AT5G26262	AT1G17350	AT1G12140
AT1G15530	AT3G07830	AT1G17450	AT4G33250
AT1G15540	AT1G61110	AT1G17470	AT3G61520
AT1G15570	AT2G37810	AT1G17490	AT1G76680
AT1G15590	AT4G10650	AT1G17520	AT4G26080
AT1G15600	AT4G20570	AT1G17530	AT1G16820
AT1G15610	AT4G10350	AT1G17540	AT3G53730
AT1G15620	AT1G61590	AT1G17550	AT5G24640
AT1G15630	AT2G26490	AT1G17560	AT3G06600
AT1G15640	AT2G02240	AT1G17620	AT4G30930
AT1G15660	AT3G59430	AT1G17630	AT3G56290
AT1G15670	AT4G35710	AT1G17640	AT1G58936
AT1G15680	AT5G66815	AT1G17650	AT3G27970
AT1G15700	AT1G23130	AT1G17680	AT3G59190
AT1G15730	AT5G51400	AT1G17700	AT3G01360
AT1G15750	AT1G75140	AT1G17745	AT2G17000
AT1G15760	AT5G62810	AT1G17760	AT2G45260
AT1G15770	AT1G71696	AT1G17780	AT3G13662
AT1G15772	AT2G21230	AT1G17810	AT2G44700
AT1G15780	AT2G28700	AT1G17890	AT4G22390
AT1G15790	AT2G47870	AT1G17930	AT2G27600
AT1G15825	AT3G10910	AT1G17950	AT1G22430
AT1G15830	AT2G24450	AT1G18010	AT2G03690
AT1G15850	AT1G50030	AT1G18020	AT4G35480
AT1G15860	AT1G69935	AT1G18040	AT3G57770
AT1G15885	AT5G52490	AT1G18080	AT5G19130
AT1G15900	AT1G58245	AT1G18100	AT5G49610
AT1G15910	AT3G32940	AT1G18140	AT2G40080
AT1G15920	AT3G22790	AT1G18220	AT2G23067
AT1G15940	AT1G63205	AT1G18300	AT1G22280
AT1G15960	AT3G61420	AT1G18330	AT5G49330
AT1G15970	AT1G74950	AT1G18420	AT1G55990
AT1G15990	AT3G47800	AT1G18440	AT2G20290
AT1G16000	AT5G41570	AT1G18450	AT2G28625
AT1G16020	AT1G26150	AT1G18460	AT3G11400
AT1G16022	AT5G65610	AT1G18480	AT4G33060
AT1G16025	AT5G54750	AT1G18485	AT5G19270
AT1G16060	AT5G46230	AT1G18490	AT5G19330
AT1G16090	AT1G16330	AT1G18500	AT5G25754
AT1G16110	AT4G39390	AT1G18580	AT1G20680
AT1G16120	AT5G25430	AT1G18630	AT5G39320
AT1G16130	AT3G20910	AT1G18650	AT3G50740
AT1G16150	AT5G58130	AT1G18660	AT5G59970
AT1G16160	AT1G53633	AT1G18670	AT2G32250
AT1G16220	AT1G70080	AT1G18680	AT1G13920
AT1G16225	AT1G67250	AT1G18700	AT2G36355
AT1G16230	AT4G09795	AT1G18730	AT3G22640
AT1G16250	AT5G66900	AT1G18740	AT1G79720
AT1G16260	AT2G07684	AT1G18800	AT1G47670
AT1G16270	AT5G38195	AT1G18810	AT1G51660
AT1G16290	AT5G48440	AT1G18835	AT3G09180
AT1G16300	AT4G22150	AT1G18850	AT1G61930
AT1G16310	AT2G41520	AT1G18870	AT2G44730
AT1G16330	AT5G03970	AT1G18880	AT2G07798
AT1G16340	AT2G20680	AT1G18900	AT1G59850
AT1G16350	AT5G35460	AT1G18950	AT5G62250
AT1G16360	AT1G65920	AT1G18970	AT3G02500
AT1G16370	AT3G47120	AT1G18980	AT1G48325
AT1G16380	AT1G77950	AT1G18990	AT2G30930
AT1G16390	AT2G07705	AT1G19000	AT5G52030
AT1G16400	AT4G12770	AT1G19020	AT5G03480
AT1G16410	AT5G15600	AT1G19050	AT4G39940
AT1G16420	AT2G33850	AT1G19100	AT3G45740
AT1G16430	AT3G51180	AT1G19110	AT5G53580
AT1G16440	AT3G29580	AT1G19115	AT3G17970
AT1G16445	AT1G54730	AT1G19120	AT1G04660
AT1G16460	AT1G35730	AT1G19130	AT4G30530
AT1G16470	AT4G24020	AT1G19150	AT1G50570
AT1G16490	AT5G47900	AT1G19170	AT1G72230
AT1G16500	AT4G21090	AT1G19180	AT3G28930
AT1G16510	AT3G12270	AT1G19210	AT1G48300
AT1G16520	AT1G22015	AT1G19220	AT1G61770
AT1G16630	AT1G55530	AT1G19230	AT1G65140
AT1G16640	AT3G15970	AT1G19240	AT1G47240
AT1G16680	AT1G35220	AT1G19250	AT1G15630
AT1G16690	AT2G42220	AT1G19290	AT4G04260
AT1G16705	AT2G41460	AT1G19300	AT5G48270
AT1G16720	AT2G22050	AT1G19340	AT2G24430
AT1G16760	AT3G15720	AT1G19350	AT1G05630
AT1G16770	AT3G30222	AT1G19360	AT3G18430
AT1G16780	AT5G60960	AT1G19370	AT3G54680
AT1G16800	AT1G18850	AT1G19380	AT1G30850
AT1G16820	AT3G25670	AT1G19430	AT2G46860
AT1G16825	AT2G07741	AT1G19440	AT1G08125
AT1G16900	AT5G14720	AT1G19450	AT2G32160
AT1G16905	AT2G34670	AT1G19480	AT3G55420
AT1G16910	AT5G48580	AT1G19490	AT5G61430
AT1G16916	AT5G39290	AT1G19520	AT5G59280
AT1G16920	AT1G01260	AT1G19530	AT3G14380
AT1G16930	AT4G38250	AT1G19600	AT4G18520
AT1G16940	AT1G35255	AT1G19610	AT4G00310
AT1G16980	AT2G43460	AT1G19630	AT1G14480
AT1G17000	AT4G11010	AT1G19640	AT4G05091
AT1G17010	AT2G15130	AT1G19660	AT1G14220
AT1G17020	AT3G20440	AT1G19690	AT5G41820
AT1G17030	AT5G46100	AT1G19710	AT5G66020
AT1G17050	AT2G32040	AT1G19720	AT1G02230
AT1G17100	AT1G01310	AT1G19730	AT5G03550
AT1G17110	AT1G30640	AT1G19740	AT5G10260
AT1G17120	AT2G05270	AT1G19770	AT4G09670
AT1G17130	AT5G17500	AT1G19780	AT1G56090
AT1G17150	AT5G67390	AT1G19830	AT2G47180
AT1G17170	AT5G40710	AT1G19850	AT5G43550
AT1G17180	AT3G03650	AT1G19860	AT1G70690
AT1G17230	AT3G49600	AT1G19900	AT5G56795
AT1G17235	AT1G73310	AT1G19910	AT4G14305
AT1G17240	AT2G04920	AT1G19920	AT1G64980
AT1G17250	AT3G18590	AT1G19960	AT1G71770
AT1G17270	AT2G01390	AT1G19990	AT2G35750
AT1G17280	AT1G54580	AT1G20020	AT3G62830
AT1G17290	AT3G12290	AT1G20090	AT3G57062
AT1G17300	AT5G18330	AT1G20100	AT5G42290
AT1G17360	AT2G04230	AT1G20110	AT3G61310
AT1G17370	AT5G42965	AT1G20140	AT1G12620
AT1G17380	AT1G11840	AT1G20160	AT4G09780
AT1G17400	AT5G19970	AT1G20180	AT5G48560
AT1G17410	AT2G06520	AT1G20190	AT1G08510
AT1G17420	AT1G44050	AT1G20220	AT1G18460
AT1G17430	AT1G22520	AT1G20230	AT5G10750
AT1G17440	AT3G29240	AT1G20260	AT1G73066
AT1G17455	AT5G67490	AT1G20270	AT5G04370
AT1G17460	AT5G39410	AT1G20300	AT1G16940
AT1G17480	AT3G26690	AT1G20370	AT2G17750
AT1G17500	AT3G29040	AT1G20440	AT4G37420
AT1G17510	AT3G23160	AT1G20450	AT3G29230
AT1G17545	AT3G50090	AT1G20460	AT5G38350
AT1G17580	AT2G43890	AT1G20470	AT1G80880
AT1G17590	AT1G08130	AT1G20510	AT2G45980
AT1G17600	AT1G34310	AT1G20530	AT5G08320
AT1G17610	AT5G07110	AT1G20575	AT5G14700
AT1G17615	AT2G02390	AT1G20580	AT4G14710
AT1G17665	AT5G59290	AT1G20630	AT3G01970
AT1G17690	AT1G13330	AT1G20640	AT5G48370
AT1G17710	AT5G26810	AT1G20650	AT1G10560
AT1G17720	AT5G13050	AT1G20670	AT1G21323
AT1G17730	AT5G24050	AT1G20696	AT1G79770
AT1G17744	AT5G64490	AT1G20720	AT3G19910
AT1G17750	AT3G19553	AT1G20770	AT4G30470
AT1G17770	AT2G15327	AT1G20795	AT4G02489
AT1G17790	AT5G03350	AT1G20810	AT2G31981
AT1G17800	AT2G03270	AT1G20816	AT1G55365
AT1G17820	AT3G61571	AT1G20823	AT4G33680
AT1G17830	AT3G60880	AT1G20830	AT4G09340
AT1G17840	AT5G38910	AT1G20840	AT3G16870
AT1G17850	AT5G51020	AT1G20850	AT3G56210
AT1G17860	AT5G41940	AT1G20870	AT5G61460
AT1G17870	AT2G38060	AT1G20880	AT5G11380
AT1G17880	AT3G46280	AT1G20900	AT1G72750
AT1G17910	AT1G03980	AT1G20920	AT5G24670
AT1G17920	AT5G27260	AT1G20930	AT3G19690
AT1G17940	AT4G28405	AT1G20950	AT4G19003
AT1G17960	AT4G37780	AT1G20960	AT1G51745
AT1G17970	AT2G32840	AT1G21000	AT2G44880
AT1G17980	AT3G46370	AT1G21010	AT4G09170
AT1G17990	AT5G38470	AT1G21050	AT3G57170
AT1G18000	AT2G07713	AT1G21060	AT1G31070
AT1G18030	AT5G05280	AT1G21065	AT2G24330
AT1G18050	AT2G38350	AT1G21080	AT5G36970
AT1G18060	AT3G24900	AT1G21090	AT2G28040
AT1G18070	AT1G69860	AT1G21140	AT3G06140
AT1G18090	AT1G34770	AT1G21190	AT1G73980
AT1G18130	AT1G31650	AT1G21200	AT4G28085
AT1G18150	AT5G07810	AT1G21350	AT3G19508
AT1G18160	AT5G19810	AT1G21370	AT2G21465
AT1G18170	AT3G09550	AT1G21380	AT3G54220
AT1G18180	AT5G27000	AT1G21400	AT5G04810
AT1G18190	AT4G28250	AT1G21430	AT1G02850
AT1G18200	AT5G37930	AT1G21440	AT4G32780
AT1G18210	AT5G40280	AT1G21460	AT2G41760
AT1G18250	AT2G01340	AT1G21480	AT5G11960
AT1G18260	AT4G08395	AT1G21520	AT1G23000
AT1G18265	AT1G80350	AT1G21550	AT5G16520
AT1G18270	AT1G56430	AT1G21560	AT1G59406
AT1G18280	AT1G16540	AT1G21600	AT5G22794
AT1G18290	AT1G10640	AT1G21610	AT5G35730
AT1G18310	AT2G21990	AT1G21630	AT1G75510
AT1G18320	AT3G03860	AT1G21650	AT2G41490
AT1G18335	AT5G21010	AT1G21651	AT3G47295
AT1G18340	AT2G36240	AT1G21660	AT1G65760
AT1G18350	AT5G11410	AT1G21670	AT3G54970
AT1G18360	AT4G02680	AT1G21680	AT3G25240
AT1G18370	AT1G26910	AT1G21690	AT5G58040
AT1G18390	AT3G11470	AT1G21700	AT2G35640
AT1G18400	AT5G32450	AT1G21710	AT3G09730
AT1G18410	AT1G54740	AT1G21720	AT5G39390
AT1G18470	AT5G46950	AT1G21750	AT5G15190
AT1G18486	AT4G28480	AT1G21770	AT1G04050
AT1G18510	AT1G42980	AT1G21780	AT1G29280
AT1G18520	AT1G06540	AT1G21790	AT5G26610
AT1G18530	AT1G68825	AT1G21840	AT2G40280
AT1G18540	AT3G18820	AT1G21880	AT5G66320
AT1G18550	AT2G31945	AT1G21890	AT3G09085
AT1G18560	AT1G08200	AT1G21900	AT5G54940
AT1G18570	AT1G58170	AT1G21910	AT5G59960
AT1G18590	AT3G10450	AT1G21920	AT1G08520
AT1G18600	AT5G19170	AT1G21930	AT4G08330
AT1G18610	AT2G47810	AT1G21970	AT2G21050
AT1G18620	AT2G21550	AT1G22015	AT5G06510
AT1G18690	AT3G14760	AT1G22020	AT2G20500
AT1G18710	AT3G26040	AT1G22030	AT1G48150
AT1G18720	AT2G35260	AT1G22050	AT4G04720
AT1G18750	AT1G71750	AT1G22100	AT4G33495
AT1G18760	AT2G12875	AT1G22160	AT1G11600
AT1G18770	AT1G56410	AT1G22170	AT1G29790
AT1G18773	AT5G67210	AT1G22220	AT3G21660
AT1G18780	AT5G48070	AT1G22230	AT5G11670
AT1G18790	AT3G20865	AT1G22260	AT1G35610
AT1G18830	AT1G13607	AT1G22270	AT4G27120
AT1G18840	AT2G04220	AT1G22300	AT1G06170
AT1G18860	AT1G02430	AT1G22330	AT1G32850
AT1G18871	AT3G55570	AT1G22400	AT5G37300
AT1G18890	AT4G37510	AT1G22410	AT1G21651
AT1G18910	AT2G25360	AT1G22430	AT4G28740
AT1G18940	AT1G01650	AT1G22440	AT1G71710
AT1G18960	AT2G20613	AT1G22450	AT4G14160
AT1G19010	AT1G07175	AT1G22470	AT3G61170
AT1G19025	AT3G15070	AT1G22480	AT4G21570
AT1G19040	AT1G44130	AT1G22500	AT5G26160
AT1G19060	AT3G58400	AT1G22520	AT5G48360
AT1G19070	AT5G18400	AT1G22550	AT5G25920
AT1G19080	AT2G02140	AT1G22590	AT5G07350
AT1G19086	AT3G22860	AT1G22620	AT5G10010
AT1G19090	AT2G31085	AT1G22680	AT3G47090
AT1G19140	AT1G31550	AT1G22690	AT1G43130
AT1G19160	AT5G46210	AT1G22700	AT2G48110
AT1G19190	AT2G02710	AT1G22710	AT3G60520
AT1G19200	AT5G08139	AT1G22770	AT3G48220
AT1G19260	AT1G69440	AT1G22790	AT2G39350
AT1G19270	AT5G59700	AT1G22800	AT4G28700
AT1G19310	AT3G24130	AT1G22810	AT2G04840
AT1G19320	AT2G47590	AT1G22830	AT4G00110
AT1G19330	AT5G17370	AT1G22840	AT4G02075
AT1G19390	AT4G19420	AT1G22850	AT3G13810
AT1G19394	AT3G05685	AT1G22860	AT5G45380
AT1G19396	AT1G17090	AT1G22882	AT4G25950
AT1G19397	AT1G78510	AT1G22890	AT3G18470
AT1G19400	AT1G66080	AT1G22920	AT3G19510
AT1G19410	AT5G56970	AT1G22930	AT1G43800
AT1G19460	AT5G66040	AT1G22940	AT4G28530
AT1G19470	AT4G03400	AT1G22950	AT3G13435
AT1G19485	AT1G18290	AT1G22990	AT3G03440
AT1G19500	AT3G06810	AT1G23030	AT5G10150
AT1G19510	AT1G31810	AT1G23040	AT3G04470
AT1G19540	AT5G18370	AT1G23050	AT3G59370
AT1G19550	AT4G11150	AT1G23060	AT3G06720
AT1G19570	AT5G04930	AT1G23080	AT5G65207
AT1G19580	AT2G37640	AT1G23180	AT5G48860
AT1G19620	AT1G53625	AT1G23205	AT2G15710
AT1G19650	AT5G54820	AT1G23220	AT1G02630
AT1G19670	AT3G56010	AT1G23260	AT5G54070
AT1G19680	AT2G05915	AT1G23290	AT1G09160
AT1G19700	AT1G31814	AT1G23310	AT3G61898
AT1G19715	AT1G57690	AT1G23350	AT5G27050
AT1G19750	AT3G52860	AT1G23360	AT1G78476
AT1G19790	AT5G49490	AT1G23380	AT5G05160
AT1G19800	AT1G69890	AT1G23400	AT3G05210
AT1G19835	AT2G16440	AT1G23410	AT1G27250
AT1G19840	AT3G47690	AT1G23420	AT2G41420
AT1G19870	AT4G35150	AT1G23440	AT2G42120
AT1G19880	AT2G44525	AT1G23450	AT1G14340
AT1G19890	AT5G19175	AT1G23460	AT5G16050
AT1G19930	AT5G46860	AT1G23480	AT2G45200
AT1G19940	AT4G03560	AT1G23490	AT4G28450
AT1G19950	AT5G58820	AT1G23530	AT3G54190
AT1G19970	AT5G60570	AT1G23750	AT5G33300
AT1G19980	AT3G06390	AT1G23780	AT2G30080
AT1G20000	AT1G71360	AT1G23860	AT4G30300
AT1G20010	AT1G15440	AT1G23950	AT1G33750
AT1G20030	AT1G63220	AT1G24010	AT4G29658
AT1G20050	AT1G48310	AT1G24030	AT4G20320
AT1G20060	AT2G41290	AT1G24050	AT1G68000
AT1G20065	AT3G54290	AT1G24120	AT1G48820
AT1G20070	AT4G26240	AT1G24160	AT5G35069
AT1G20080	AT5G25370	AT1G24170	AT5G62623
AT1G20120	AT1G15320	AT1G24180	AT3G55210
AT1G20130	AT3G52970	AT1G24190	AT1G74330
AT1G20132	AT1G15772	AT1G24260	AT1G10865
AT1G20135	AT3G13120	AT1G24267	AT1G72700
AT1G20150	AT2G24440	AT1G24280	AT2G23800
AT1G20200	AT3G18090	AT1G24340	AT5G12235
AT1G20225	AT4G19440	AT1G24360	AT1G12410
AT1G20240	AT5G37560	AT1G24405	AT4G26400
AT1G20280	AT1G06080	AT1G24420	AT2G26850
AT1G20290	AT3G63520	AT1G24430	AT1G71800
AT1G20310	AT1G49150	AT1G24440	AT4G15320
AT1G20320	AT5G59250	AT1G24520	AT3G24065
AT1G20330	AT5G25350	AT1G24560	AT3G61826
AT1G20340	AT1G07640	AT1G24570	AT3G59670
AT1G20350	AT4G03340	AT1G24575	AT3G16450
AT1G20360	AT2G18730	AT1G24577	AT3G04150
AT1G20380	AT3G62510	AT1G24590	AT2G32510
AT1G20400	AT1G50890	AT1G24600	AT5G42860
AT1G20405	AT2G41997	AT1G24610	AT4G32605
AT1G20410	AT1G30400	AT1G24620	AT4G37640
AT1G20430	AT1G06830	AT1G24625	AT2G18240
AT1G20480	AT3G43505	AT1G24793	AT3G17640
AT1G20490	AT1G30250	AT1G24800	AT5G57450
AT1G20500	AT2G35620	AT1G24807	AT3G45000
AT1G20520	AT5G09978	AT1G24822	AT2G34440
AT1G20540	AT3G05320	AT1G24851	AT1G68910
AT1G20550	AT1G01050	AT1G24880	AT2G46320
AT1G20560	AT3G61117	AT1G24881	AT4G33710
AT1G20570	AT4G09440	AT1G24909	AT3G58250
AT1G20590	AT3G53360	AT1G24996	AT4G20840
AT1G20600	AT5G54860	AT1G25025	AT1G51090
AT1G20610	AT2G31650	AT1G25054	AT5G48870
AT1G20620	AT4G09970	AT1G25055	AT2G30390
AT1G20680	AT5G51150	AT1G25083	AT5G66607
AT1G20690	AT3G61060	AT1G25097	AT2G37740
AT1G20693	AT4G28470	AT1G25112	AT5G53486
AT1G20700	AT3G56400	AT1G25141	AT1G20810
AT1G20710	AT4G34100	AT1G25145	AT2G16370
AT1G20730	AT3G13740	AT1G25150	AT1G73500
AT1G20735	AT4G36470	AT1G25155	AT1G74710
AT1G20740	AT3G16840	AT1G25180	AT4G10450
AT1G20750	AT5G10120	AT1G25210	AT2G40950
AT1G20760	AT1G22730	AT1G25211	AT3G30460
AT1G20780	AT3G12420	AT1G25250	AT5G58330
AT1G20790	AT4G22770	AT1G25260	AT5G06960
AT1G20800	AT5G22040	AT1G25270	AT1G79970
AT1G20860	AT2G18830	AT1G25275	AT4G36620
AT1G20875	AT5G23300	AT1G25280	AT3G16550
AT1G20890	AT4G39600	AT1G25290	AT1G44110
AT1G20910	AT5G37550	AT1G25320	AT4G33540
AT1G20925	AT5G03430	AT1G25330	AT2G33050
AT1G20940	AT1G76830	AT1G25360	AT5G01200
AT1G20970	AT5G56370	AT1G25375	AT3G25719
AT1G20980	AT4G27470	AT1G25380	AT3G06340
AT1G20990	AT5G14590	AT1G25390	AT1G62960
AT1G21070	AT2G35960	AT1G25422	AT3G21350
AT1G21100	AT4G13210	AT1G25425	AT1G43620
AT1G21110	AT1G68060	AT1G25440	AT4G23960
AT1G21120	AT5G59200	AT1G25450	AT2G03520
AT1G21130	AT5G54550	AT1G25490	AT2G23780
AT1G21150	AT5G51845	AT1G25500	AT3G50780
AT1G21160	AT1G77790	AT1G25510	AT4G03965
AT1G21170	AT1G01120	AT1G25520	AT1G28030
AT1G21210	AT1G20370	AT1G25560	AT5G17750
AT1G21230	AT1G62610	AT1G25570	AT1G14800
AT1G21240	AT2G29340	AT1G26100	AT5G14330
AT1G21245	AT5G43830	AT1G26110	AT1G45130
AT1G21250	AT3G14030	AT1G26120	AT1G51060
AT1G21270	AT4G11450	AT1G26180	AT1G16410
AT1G21280	AT4G33040	AT1G26190	AT2G38940
AT1G21310	AT5G51380	AT1G26340	AT5G27320
AT1G21320	AT2G32830	AT1G26370	AT1G07480
AT1G21323	AT3G02210	AT1G26410	AT1G62510
AT1G21326	AT1G58643	AT1G26440	AT2G46620
AT1G21340	AT3G52380	AT1G26450	AT1G67490
AT1G21360	AT4G24270	AT1G26500	AT3G01345
AT1G21390	AT2G23450	AT1G26520	AT1G05210
AT1G21395	AT2G44195	AT1G26560	AT4G26700
AT1G21410	AT5G03790	AT1G26590	AT1G05770
AT1G21450	AT2G33790	AT1G26600	AT3G46520
AT1G21470	AT2G30540	AT1G26620	AT2G01070
AT1G21475	AT5G57590	AT1G26630	AT2G21480
AT1G21500	AT5G36770	AT1G26640	AT5G62940
AT1G21510	AT5G20140	AT1G26650	AT5G51270
AT1G21528	AT3G57570	AT1G26660	AT4G14096
AT1G21530	AT4G32170	AT1G26665	AT3G04140
AT1G21540	AT5G63290	AT1G26670	AT5G14290
AT1G21580	AT1G19950	AT1G26730	AT4G22200
AT1G21590	AT5G43822	AT1G26740	AT5G01880
AT1G21620	AT5G66570	AT1G26750	AT3G42780
AT1G21640	AT1G56250	AT1G26760	AT1G36240
AT1G21695	AT5G61750	AT1G26770	AT4G24390
AT1G21722	AT1G13940	AT1G26773	AT5G26000
AT1G21730	AT1G79210	AT1G26810	AT2G37510
AT1G21738	AT1G01900	AT1G26820	AT3G26744
AT1G21740	AT1G53040	AT1G26830	AT4G17890
AT1G21760	AT2G43580	AT1G26850	AT5G54080
AT1G21810	AT5G57560	AT1G26870	AT4G37670
AT1G21830	AT5G35760	AT1G26880	AT3G25410
AT1G21835	AT3G16990	AT1G26900	AT1G08970
AT1G21850	AT2G18110	AT1G26940	AT2G44250
AT1G21860	AT2G30780	AT1G26945	AT1G66050
AT1G21864	AT5G53190	AT1G26960	AT1G67855
AT1G21866	AT5G45850	AT1G27000	AT1G07450
AT1G21870	AT3G54690	AT1G27070	AT5G23380
AT1G21925	AT3G19670	AT1G27090	AT3G03400
AT1G21928	AT1G06070	AT1G27130	AT5G10270
AT1G21940	AT2G47420	AT1G27200	AT5G66930
AT1G21950	AT5G02200	AT1G27290	AT5G14410
AT1G21960	AT1G31520	AT1G27300	AT4G26870
AT1G21980	AT4G34620	AT1G27310	AT1G74070
AT1G21990	AT3G48830	AT1G27320	AT5G45880
AT1G22000	AT5G15040	AT1G27330	AT1G77210
AT1G22010	AT2G02147	AT1G27340	AT5G13960
AT1G22040	AT5G67030	AT1G27350	AT3G53110
AT1G22060	AT5G46295	AT1G27385	AT1G66660
AT1G22065	AT4G03050	AT1G27390	AT2G15420
AT1G22070	AT3G23140	AT1G27400	AT1G77640
AT1G22080	AT1G26500	AT1G27430	AT1G15820
AT1G22090	AT3G12030	AT1G27435	AT2G45360
AT1G22110	AT3G56130	AT1G27440	AT4G00350
AT1G22120	AT3G04080	AT1G27450	AT2G20570
AT1G22130	AT1G63450	AT1G27460	AT3G24270
AT1G22140	AT1G04770	AT1G27461	AT3G18400
AT1G22150	AT2G25000	AT1G27500	AT4G08485
AT1G22180	AT3G27170	AT1G27510	AT1G62530
AT1G22190	AT1G16780	AT1G27520	AT5G01080
AT1G22200	AT1G14530	AT1G27565	AT5G50750
AT1G22210	AT5G65310	AT1G27580	AT5G51790
AT1G22240	AT3G05290	AT1G27595	AT4G30980
AT1G22250	AT3G01640	AT1G27600	AT3G05710
AT1G22275	AT5G15790	AT1G27630	AT2G11000
AT1G22280	AT3G58040	AT1G27650	AT2G27220
AT1G22290	AT5G51800	AT1G27660	AT2G23150
AT1G22310	AT5G08270	AT1G27680	AT1G72170
AT1G22340	AT1G71740	AT1G27690	AT3G28710
AT1G22360	AT2G27650	AT1G27695	AT5G58200
AT1G22370	AT2G41280	AT1G27710	AT5G23320
AT1G22380	AT4G00550	AT1G27730	AT5G38895
AT1G22420	AT5G44160	AT1G27740	AT4G17180
AT1G22460	AT1G24510	AT1G27750	AT5G27420
AT1G22490	AT5G18940	AT1G27752	AT5G36190
AT1G22510	AT5G03690	AT1G27760	AT3G03140
AT1G22530	AT5G21900	AT1G27770	AT2G21450
AT1G22540	AT5G40810	AT1G27840	AT3G02090
AT1G22570	AT5G52480	AT1G27850	AT1G17550
AT1G22600	AT5G52500	AT1G27900	AT5G20440
AT1G22610	AT1G17250	AT1G27910	AT1G04870
AT1G22630	AT1G61030	AT1G27930	AT1G55120
AT1G22640	AT3G55650	AT1G27950	AT4G02590
AT1G22650	AT5G41740	AT1G27970	AT2G27010
AT1G22660	AT3G47990	AT1G27980	AT2G32050
AT1G22670	AT5G07420	AT1G28050	AT2G46680
AT1G22720	AT1G08540	AT1G28060	AT2G12646
AT1G22730	AT5G09870	AT1G28070	AT2G41870
AT1G22740	AT5G53270	AT1G28100	AT1G03170
AT1G22750	AT5G65980	AT1G28110	AT5G66810
AT1G22760	AT1G60800	AT1G28130	AT1G62410
AT1G22780	AT3G27850	AT1G28160	AT1G11020
AT1G22870	AT1G67680	AT1G28240	AT2G39100
AT1G22880	AT4G25430	AT1G28250	AT3G48430
AT1G22885	AT1G68530	AT1G28270	AT5G14430
AT1G22900	AT5G64520	AT1G28280	AT1G16710
AT1G22910	AT3G09863	AT1G28290	AT4G36840
AT1G22960	AT2G31760	AT1G28300	AT1G63030
AT1G22970	AT3G10780	AT1G28310	AT2G04570
AT1G22980	AT4G32460	AT1G28320	AT1G20900
AT1G22985	AT1G79460	AT1G28330	AT4G26210
AT1G23000	AT2G20420	AT1G28340	AT5G11310
AT1G23010	AT3G02060	AT1G28350	AT3G14981
AT1G23020	AT3G08930	AT1G28360	AT5G55860
AT1G23037	AT5G42670	AT1G28370	AT1G11290
AT1G23070	AT1G02350	AT1G28390	AT3G29255
AT1G23090	AT4G16215	AT1G28395	AT3G21480
AT1G23100	AT3G20690	AT1G28400	AT1G64160
AT1G23110	AT2G37690	AT1G28410	AT4G16295
AT1G23120	AT4G36110	AT1G28480	AT1G17030
AT1G23130	AT1G67400	AT1G28490	AT1G80850
AT1G23140	AT1G32770	AT1G28520	AT2G24280
AT1G23145	AT2G04270	AT1G28530	AT4G16040
AT1G23147	AT4G28360	AT1G28560	AT3G01580
AT1G23150	AT1G30710	AT1G28680	AT4G06526
AT1G23160	AT5G67430	AT1G28690	AT1G52870
AT1G23170	AT1G35460	AT1G28700	AT5G06190
AT1G23190	AT1G17930	AT1G28710	AT4G04423
AT1G23200	AT4G02180	AT1G28960	AT1G30360
AT1G23201	AT2G26540	AT1G29010	AT5G30510
AT1G23210	AT4G30050	AT1G29020	AT3G08810
AT1G23230	AT3G03320	AT1G29025	AT1G24310
AT1G23240	AT5G66710	AT1G29050	AT1G13220
AT1G23250	AT3G28310	AT1G29060	AT5G06030
AT1G23270	AT3G42390	AT1G29070	AT2G01210
AT1G23280	AT4G12250	AT1G29080	AT2G40470
AT1G23300	AT2G22650	AT1G29090	AT1G55200
AT1G23320	AT5G36780	AT1G29100	AT5G16510
AT1G23330	AT4G00238	AT1G29120	AT2G43630
AT1G23340	AT2G36560	AT1G29150	AT1G59530
AT1G23390	AT3G22550	AT1G29160	AT4G08810
AT1G23465	AT2G18720	AT1G29220	AT2G11520
AT1G23500	AT2G34740	AT1G29250	AT2G25880
AT1G23510	AT4G27595	AT1G29260	AT2G39435
AT1G23520	AT5G64320	AT1G29280	AT3G27120
AT1G23540	AT2G23430	AT1G29290	AT2G38440
AT1G23550	AT3G50280	AT1G29310	AT4G39952
AT1G23560	AT3G25910	AT1G29320	AT5G62380
AT1G23570	AT1G15757	AT1G29330	AT4G16000
AT1G23580	AT3G13390	AT1G29340	AT3G26890
AT1G23590	AT2G38180	AT1G29380	AT5G01430
AT1G23600	AT5G66940	AT1G29395	AT1G56060
AT1G23610	AT5G12220	AT1G29520	AT1G73810
AT1G23640	AT3G28750	AT1G29530	AT5G08290
AT1G23650	AT3G07840	AT1G29630	AT4G24210
AT1G23660	AT1G72490	AT1G29640	AT4G21590
AT1G23670	AT5G51630	AT1G29660	AT3G60290
AT1G23680	AT3G07850	AT1G29670	AT3G61560
AT1G23690	AT4G02450	AT1G29690	AT1G72890
AT1G23700	AT5G49900	AT1G29760	AT5G63540
AT1G23710	AT1G08590	AT1G29770	AT4G15270
AT1G23720	AT1G29270	AT1G29790	AT4G01660
AT1G23730	AT1G74060	AT1G29800	AT2G30770
AT1G23740	AT1G30814	AT1G29810	AT1G71270
AT1G23760	AT4G16330	AT1G29850	AT1G34570
AT1G23770	AT2G24640	AT1G29860	AT2G15000
AT1G23790	AT4G37750	AT1G29900	AT3G03460
AT1G23800	AT3G08590	AT1G29930	AT1G35183
AT1G23810	AT2G24360	AT1G29950	AT1G01490
AT1G23820	AT1G05790	AT1G29962	AT5G49100
AT1G23830	AT4G03156	AT1G29970	AT3G45190
AT1G23840	AT4G27657	AT1G29980	AT2G48090
AT1G23850	AT1G19340	AT1G29990	AT2G29990
AT1G23870	AT3G13630	AT1G30010	AT5G57123
AT1G23880	AT2G28920	AT1G30040	AT1G08400
AT1G23890	AT3G09270	AT1G30050	AT1G34550
AT1G23900	AT3G24430	AT1G30110	AT3G03300
AT1G23910	AT1G54140	AT1G30120	AT1G51550
AT1G23935	AT1G80190	AT1G30200	AT2G40650
AT1G23960	AT5G11090	AT1G30220	AT5G26110
AT1G23965	AT2G44570	AT1G30240	AT5G59370
AT1G23970	AT1G68070	AT1G30260	AT1G70610
AT1G23980	AT5G43640	AT1G30270	AT1G60625
AT1G24000	AT4G25140	AT1G30280	AT3G25870
AT1G24020	AT5G22370	AT1G30290	AT1G32400
AT1G24040	AT5G58380	AT1G30300	AT4G26290
AT1G24060	AT1G26300	AT1G30360	AT2G37670
AT1G24062	AT3G22053	AT1G30380	AT3G11900
AT1G24070	AT5G57655	AT1G30440	AT2G28355
AT1G24090	AT2G17705	AT1G30450	AT3G28300
AT1G24095	AT1G78890	AT1G30460	AT3G42630
AT1G24100	AT4G21620	AT1G30475	AT3G17140
AT1G24110	AT1G51630	AT1G30480	AT2G22060
AT1G24130	AT1G64570	AT1G30490	AT2G18050
AT1G24140	AT3G53480	AT1G30510	AT1G35500
AT1G24145	AT1G80080	AT1G30515	AT1G35516
AT1G24147	AT2G01910	AT1G30520	AT2G38820
AT1G24148	AT3G11560	AT1G30530	AT1G62350
AT1G24150	AT1G74110	AT1G30560	AT1G44085
AT1G24159	AT1G54240	AT1G30580	AT5G43920
AT1G24200	AT1G02730	AT1G30600	AT5G56280
AT1G24210	AT5G23220	AT1G30610	AT5G13340
AT1G24220	AT4G05320	AT1G30620	AT2G44150
AT1G24230	AT1G27190	AT1G30630	AT5G55170
AT1G24240	AT3G45180	AT1G30640	AT1G13650
AT1G24250	AT3G18330	AT1G30680	AT4G14790
AT1G24256	AT1G79790	AT1G30690	AT5G35190
AT1G24265	AT5G44960	AT1G30700	AT4G24650
AT1G24270	AT1G53290	AT1G30755	AT4G31310
AT1G24290	AT3G24220	AT1G30800	AT2G11270
AT1G24300	AT5G62490	AT1G30814	AT3G51420
AT1G24310	AT1G49830	AT1G30840	AT1G11790
AT1G24320	AT1G31200	AT1G30845	AT2G17690
AT1G24330	AT2G41190	AT1G30850	AT3G15520
AT1G24350	AT5G65140	AT1G30870	AT2G26210
AT1G24380	AT2G26080	AT1G30880	AT1G53480
AT1G24388	AT1G22920	AT1G30890	AT5G53320
AT1G24390	AT5G11450	AT1G30900	AT2G40130
AT1G24400	AT4G18430	AT1G30950	AT4G28330
AT1G24450	AT3G62250	AT1G30960	AT1G74310
AT1G24460	AT4G01671	AT1G31010	AT3G55170
AT1G24470	AT4G38990	AT1G31020	AT1G19880
AT1G24480	AT5G35370	AT1G31040	AT4G18610
AT1G24485	AT2G28150	AT1G31050	AT3G15030
AT1G24490	AT4G02050	AT1G31130	AT1G30090
AT1G24510	AT5G38440	AT1G31170	AT5G28680
AT1G24530	AT3G24850	AT1G31180	AT3G50560
AT1G24540	AT2G38890	AT1G31220	AT1G25390
AT1G24580	AT3G15850	AT1G31230	AT2G32340
AT1G24650	AT1G59610	AT1G31240	AT5G06150
AT1G24706	AT1G79960	AT1G31320	AT4G04950
AT1G24735	AT2G15170	AT1G31330	AT4G13050
AT1G24764	AT5G09490	AT1G31350	AT4G24260
AT1G25220	AT4G33580	AT1G31410	AT1G23210
AT1G25230	AT1G73607	AT1G31420	AT1G35420
AT1G25240	AT1G15850	AT1G31460	AT3G05870
AT1G25300	AT5G47890	AT1G31660	AT1G13120
AT1G25310	AT3G11397	AT1G31720	AT2G23760
AT1G25340	AT5G14610	AT1G31730	AT5G63280
AT1G25350	AT1G71760	AT1G31770	AT1G43720
AT1G25370	AT3G04120	AT1G31812	AT4G35820
AT1G25400	AT2G25240	AT1G31830	AT3G61440
AT1G25410	AT1G72570	AT1G31850	AT4G15790
AT1G25420	AT5G05620	AT1G31860	AT4G39930
AT1G25460	AT4G04620	AT1G31885	AT3G59060
AT1G25470	AT5G10530	AT1G31940	AT1G66140
AT1G25480	AT1G43680	AT1G32060	AT2G17650
AT1G25530	AT5G05730	AT1G32080	AT1G67325
AT1G25540	AT2G46590	AT1G32100	AT5G53990
AT1G25550	AT2G31940	AT1G32130	AT1G53580
AT1G25580	AT2G45460	AT1G32170	AT2G20610
AT1G25682	AT5G36350	AT1G32190	AT4G39795
AT1G25988	AT3G28155	AT1G32200	AT1G16400
AT1G26090	AT1G72280	AT1G32210	AT3G54590
AT1G26130	AT1G07476	AT1G32220	AT2G33320
AT1G26140	AT3G47030	AT1G32230	AT2G31960
AT1G26150	AT1G08150	AT1G32240	AT3G61580
AT1G26160	AT3G08610	AT1G32310	AT1G36272
AT1G26170	AT1G75770	AT1G32360	AT1G25570
AT1G26200	AT5G02030	AT1G32370	AT4G18360
AT1G26210	AT3G17120	AT1G32400	AT1G32010
AT1G26220	AT2G04550	AT1G32410	AT2G02280
AT1G26230	AT3G23805	AT1G32415	AT4G16130
AT1G26240	AT4G33465	AT1G32490	AT3G48050
AT1G26250	AT1G21980	AT1G32500	AT5G59440
AT1G26260	AT5G61170	AT1G32550	AT5G58100
AT1G26270	AT4G02770	AT1G32580	AT3G60190
AT1G26290	AT5G22640	AT1G32583	AT3G24420
AT1G26300	AT4G25410	AT1G32640	AT3G24860
AT1G26310	AT3G50230	AT1G32700	AT1G80030
AT1G26320	AT3G61850	AT1G32750	AT1G77530
AT1G26330	AT2G46494	AT1G32790	AT4G38140
AT1G26350	AT1G58380	AT1G32860	AT3G02040
AT1G26355	AT5G43660	AT1G32930	AT5G54620
AT1G26360	AT1G15340	AT1G32990	AT2G37800
AT1G26380	AT4G02430	AT1G33040	AT5G23340
AT1G26390	AT4G11440	AT1G33120	AT3G05020
AT1G26400	AT1G55910	AT1G33140	AT5G17690
AT1G26420	AT5G35220	AT1G33230	AT3G61028
AT1G26460	AT3G13437	AT1G33240	AT3G06550
AT1G26470	AT3G44190	AT1G33260	AT5G51360
AT1G26480	AT2G10440	AT1G33265	AT2G44770
AT1G26510	AT5G01350	AT1G33270	AT2G36640
AT1G26515	AT4G26600	AT1G33280	AT3G16000
AT1G26530	AT4G03090	AT1G33290	AT5G14770
AT1G26540	AT5G64690	AT1G33340	AT2G34186
AT1G26550	AT1G49660	AT1G33350	AT2G36360
AT1G26570	AT2G39360	AT1G33360	AT5G13300
AT1G26580	AT3G52210	AT1G33410	AT5G55280
AT1G26610	AT4G32830	AT1G33420	AT3G26270
AT1G26680	AT3G44110	AT1G33430	AT4G37690
AT1G26690	AT3G56620	AT1G33470	AT5G60970
AT1G26700	AT2G40500	AT1G33490	AT3G59845
AT1G26710	AT1G13130	AT1G33500	AT2G18950
AT1G26720	AT4G04090	AT1G33520	AT4G07868
AT1G26761	AT4G02940	AT1G33590	AT4G11810
AT1G26762	AT5G36980	AT1G33700	AT2G24285
AT1G26780	AT4G18910	AT1G33780	AT5G12050
AT1G26790	AT3G18550	AT1G33800	AT2G27580
AT1G26795	AT1G65150	AT1G33810	AT5G57015
AT1G26796	AT5G46800	AT1G34000	AT5G37940
AT1G26797	AT4G31210	AT1G34010	AT4G25450
AT1G26798	AT1G22250	AT1G34030	AT5G67370
AT1G26799	AT1G34540	AT1G34040	AT1G54870
AT1G26800	AT2G41910	AT1G34190	AT1G76790
AT1G26815	AT2G26695	AT1G34220	AT1G52905
AT1G26840	AT5G01560	AT1G34320	AT3G51310
AT1G26890	AT3G19280	AT1G34350	AT5G54250
AT1G26910	AT3G01322	AT1G34370	AT2G40980
AT1G26920	AT1G06530	AT1G34430	AT1G19800
AT1G26921	AT3G18810	AT1G34520	AT5G35790
AT1G26930	AT5G03455	AT1G34540	AT1G02800
AT1G26970	AT1G54550	AT1G34640	AT5G19640
AT1G26976	AT5G20160	AT1G34670	AT2G34540
AT1G27008	AT1G51920	AT1G34770	AT1G18790
AT1G27020	AT5G19980	AT1G34780	AT4G36230
AT1G27030	AT5G43750	AT1G34790	AT2G05310
AT1G27040	AT1G52300	AT1G34795	AT1G78870
AT1G27045	AT4G34450	AT1G34800	AT4G36600
AT1G27050	AT1G01990	AT1G34805	AT1G66580
AT1G27060	AT5G24650	AT1G34810	AT5G40230
AT1G27080	AT1G32600	AT1G34815	AT2G43240
AT1G27100	AT3G06820	AT1G34820	AT5G17030
AT1G27110	AT4G10613	AT1G34825	AT4G15370
AT1G27120	AT3G05340	AT1G34830	AT4G29630
AT1G27135	AT1G71190	AT1G34840	AT4G26850
AT1G27140	AT3G56800	AT1G34850	AT3G15700
AT1G27150	AT1G67080	AT1G34860	AT5G06970
AT1G27160	AT1G18610	AT1G35160	AT5G57490
AT1G27170	AT3G53980	AT1G35183	AT1G61667
AT1G27180	AT5G61350	AT1G35190	AT2G15020
AT1G27190	AT1G04950	AT1G35210	AT1G79590
AT1G27210	AT2G26710	AT1G35330	AT3G47300
AT1G27220	AT4G20390	AT1G35420	AT5G56870
AT1G27240	AT2G13960	AT1G35470	AT1G75540
AT1G27250	AT2G20725	AT1G35510	AT4G26780
AT1G27260	AT2G22720	AT1G35620	AT5G39770
AT1G27270	AT3G51200	AT1G35670	AT3G26830
AT1G27280	AT4G16120	AT1G35680	AT5G66750
AT1G27360	AT2G17860	AT1G35830	AT1G18100
AT1G27370	AT5G04020	AT1G36050	AT3G24570
AT1G27380	AT2G33060	AT1G36060	AT4G18810
AT1G27410	AT5G61150	AT1G36160	AT3G11940
AT1G27420	AT1G02405	AT1G36320	AT1G07850
AT1G27470	AT5G44565	AT1G36380	AT1G24330
AT1G27480	AT4G21926	AT1G36730	AT2G21045
AT1G27490	AT1G76180	AT1G36980	AT1G71890
AT1G27530	AT3G08850	AT1G36990	AT4G32810
AT1G27540	AT1G03860	AT1G37130	AT3G57210
AT1G27550	AT5G03630	AT1G38065	AT3G47160
AT1G27570	AT5G56950	AT1G38131	AT1G20290
AT1G27610	AT3G48600	AT1G40129	AT3G61350
AT1G27620	AT4G10140	AT1G41830	AT4G15230
AT1G27640	AT4G19700	AT1G41880	AT3G22700
AT1G27670	AT3G54250	AT1G42080	AT4G01680
AT1G27700	AT4G29390	AT1G42190	AT4G02190
AT1G27720	AT1G03070	AT1G42550	AT1G58248
AT1G27820	AT1G61390	AT1G42970	AT1G23710
AT1G27860	AT1G79400	AT1G42990	AT5G42567
AT1G27870	AT5G13470	AT1G43100	AT5G61230
AT1G27880	AT3G16895	AT1G43670	AT4G23050
AT1G27890	AT2G47800	AT1G43700	AT5G61412
AT1G27920	AT1G55670	AT1G43710	AT1G12540
AT1G27940	AT1G13820	AT1G43790	AT5G58420
AT1G27960	AT5G57350	AT1G43860	AT2G39330
AT1G27990	AT1G73320	AT1G43890	AT1G02040
AT1G28000	AT3G18215	AT1G43910	AT3G44860
AT1G28010	AT3G12430	AT1G43980	AT1G56460
AT1G28020	AT1G50320	AT1G44000	AT4G15670
AT1G28030	AT1G62260	AT1G44090	AT1G67440
AT1G28040	AT4G08097	AT1G44100	AT1G30510
AT1G28080	AT5G06920	AT1G44170	AT1G66860
AT1G28090	AT1G78060	AT1G44318	AT5G23980
AT1G28120	AT1G65730	AT1G44446	AT4G36660
AT1G28135	AT2G35850	AT1G44575	AT4G04775
AT1G28140	AT5G48605	AT1G44750	AT3G01900
AT1G28150	AT3G50100	AT1G44760	AT1G61960
AT1G28170	AT3G14590	AT1G44770	AT1G17280
AT1G28180	AT1G67270	AT1G44830	AT5G55270
AT1G28190	AT2G01810	AT1G44835	AT4G13968
AT1G28200	AT2G30480	AT1G44900	AT4G29000
AT1G28210	AT3G29180	AT1G44920	AT4G30360
AT1G28220	AT5G62560	AT1G44960	AT3G49370
AT1G28230	AT2G25169	AT1G44970	AT5G43160
AT1G28260	AT2G20620	AT1G45000	AT1G69620
AT1G28305	AT4G38092	AT1G45130	AT4G10550
AT1G28306	AT3G26570	AT1G45230	AT5G44250
AT1G28327	AT3G57940	AT1G45474	AT3G26390
AT1G28335	AT1G77680	AT1G45688	AT1G02900
AT1G28375	AT1G78280	AT1G45976	AT2G28725
AT1G28380	AT5G15802	AT1G46264	AT1G55270
AT1G28420	AT1G22490	AT1G46480	AT4G00800
AT1G28430	AT2G17260	AT1G46768	AT5G05470
AT1G28440	AT1G52810	AT1G47056	AT3G46500
AT1G28450	AT1G33440	AT1G47128	AT3G25050
AT1G28460	AT1G45170	AT1G47200	AT2G40745
AT1G28470	AT1G52080	AT1G47230	AT3G30775
AT1G28500	AT1G62640	AT1G47240	AT1G49400
AT1G28510	AT5G27740	AT1G47250	AT4G29200
AT1G28540	AT2G41070	AT1G47278	AT4G27700
AT1G28550	AT1G73710	AT1G47380	AT1G78750
AT1G28570	AT1G15120	AT1G47410	AT3G46730
AT1G28580	AT1G26710	AT1G47420	AT3G01790
AT1G28590	AT2G07827	AT1G47480	AT3G32030
AT1G28600	AT1G21120	AT1G47580	AT3G17800
AT1G28610	AT4G17430	AT1G47655	AT4G23860
AT1G28630	AT2G03565	AT1G47670	AT3G07110
AT1G28640	AT3G52500	AT1G47710	AT1G75700
AT1G28650	AT3G46660	AT1G47740	AT5G56430
AT1G28660	AT5G52280	AT1G47750	AT2G28260
AT1G28670	AT3G54630	AT1G47870	AT1G19394
AT1G28695	AT1G19520	AT1G47990	AT1G21160
AT1G28760	AT3G47210	AT1G48030	AT1G68800
AT1G28815	AT1G29120	AT1G48040	AT2G03933
AT1G29000	AT5G28840	AT1G48050	AT5G66120
AT1G29030	AT1G48450	AT1G48110	AT2G01830
AT1G29040	AT1G44350	AT1G48130	AT1G21690
AT1G29041	AT5G09380	AT1G48140	AT3G50020
AT1G29110	AT1G64850	AT1G48170	AT1G22480
AT1G29140	AT1G73470	AT1G48175	AT5G35940
AT1G29170	AT4G04078	AT1G48200	AT1G62300
AT1G29179	AT1G01530	AT1G48230	AT5G58740
AT1G29180	AT3G33528	AT1G48240	AT5G38360
AT1G29195	AT5G57370	AT1G48280	AT2G03050
AT1G29200	AT5G18240	AT1G48320	AT1G09910
AT1G29230	AT4G29660	AT1G48330	AT4G24030
AT1G29240	AT2G36970	AT1G48350	AT2G12405
AT1G29270	AT1G60220	AT1G48360	AT1G79340
AT1G29300	AT2G05410	AT1G48370	AT2G13463
AT1G29350	AT5G42590	AT1G48380	AT5G17840
AT1G29355	AT5G15490	AT1G48410	AT3G62400
AT1G29370	AT1G56600	AT1G48420	AT1G56260
AT1G29390	AT1G79050	AT1G48450	AT4G36750
AT1G29400	AT3G60020	AT1G48460	AT1G29962
AT1G29410	AT3G56780	AT1G48480	AT5G46700
AT1G29418	AT3G14440	AT1G48570	AT3G27280
AT1G29420	AT4G39580	AT1G48620	AT2G39890
AT1G29430	AT1G09020	AT1G48630	AT3G52890
AT1G29440	AT3G52810	AT1G48750	AT1G01680
AT1G29450	AT5G21105	AT1G48770	AT3G63080
AT1G29460	AT4G24250	AT1G48780	AT1G78680
AT1G29465	AT3G49260	AT1G48790	AT1G75150
AT1G29470	AT3G23960	AT1G48830	AT4G13160
AT1G29480	AT1G09900	AT1G48850	AT4G04450
AT1G29490	AT4G15180	AT1G48860	AT1G08930
AT1G29500	AT4G27290	AT1G48880	AT2G37440
AT1G29510	AT4G05360	AT1G48900	AT5G63340
AT1G29540	AT2G31550	AT1G48930	AT1G25580
AT1G29550	AT2G34180	AT1G48960	AT3G61182
AT1G29560	AT1G11260	AT1G49005	AT1G10930
AT1G29570	AT4G10240	AT1G49120	AT4G15093
AT1G29580	AT3G56410	AT1G49130	AT1G36020
AT1G29590	AT3G61370	AT1G49190	AT5G59180
AT1G29600	AT1G17790	AT1G49210	AT3G24040
AT1G29620	AT3G16850	AT1G49230	AT2G40935
AT1G29680	AT1G70480	AT1G49240	AT3G03720
AT1G29700	AT1G07485	AT1G49245	AT4G00670
AT1G29710	AT5G43370	AT1G49290	AT5G36520
AT1G29720	AT4G16442	AT1G49300	AT4G30120
AT1G29730	AT1G46480	AT1G49310	AT2G41415
AT1G29740	AT2G43440	AT1G49320	AT2G39782
AT1G29750	AT3G07550	AT1G49330	AT2G21980
AT1G29780	AT5G03490	AT1G49340	AT2G17550
AT1G29820	AT1G13230	AT1G49350	AT4G38370
AT1G29830	AT5G65570	AT1G49400	AT3G23360
AT1G29840	AT3G22150	AT1G49405	AT2G37585
AT1G29870	AT1G05290	AT1G49410	AT3G24710
AT1G29880	AT5G10040	AT1G49430	AT2G43660
AT1G29890	AT3G11300	AT1G49470	AT5G59130
AT1G29910	AT1G09380	AT1G49480	AT1G11310
AT1G29920	AT5G39120	AT1G49500	AT2G34655
AT1G29940	AT2G20250	AT1G49510	AT1G16360
AT1G29960	AT5G49945	AT1G49560	AT4G26460
AT1G29965	AT2G17170	AT1G49590	AT3G45110
AT1G30000	AT2G20619	AT1G49600	AT1G48650
AT1G30020	AT2G33260	AT1G49620	AT5G36140
AT1G30060	AT5G44310	AT1G49670	AT1G04170
AT1G30070	AT3G02180	AT1G49710	AT2G01470
AT1G30080	AT5G58340	AT1G49730	AT1G50280
AT1G30090	AT3G12440	AT1G49760	AT1G60200
AT1G30100	AT1G02090	AT1G49770	AT3G26770
AT1G30130	AT4G23610	AT1G49780	AT3G22950
AT1G30135	AT1G27580	AT1G49840	AT5G26840
AT1G30140	AT3G06470	AT1G49890	AT5G01190
AT1G30160	AT5G14400	AT1G49960	AT4G36990
AT1G30170	AT1G64740	AT1G50000	AT1G53840
AT1G30190	AT2G33705	AT1G50010	AT3G28590
AT1G30210	AT5G58230	AT1G50030	AT1G69370
AT1G30230	AT4G13030	AT1G50040	AT1G08450
AT1G30250	AT3G28560	AT1G50060	AT4G34419
AT1G30320	AT5G21910	AT1G50110	AT5G47250
AT1G30330	AT1G78610	AT1G50120	AT2G42130
AT1G30350	AT1G30845	AT1G50200	AT4G01850
AT1G30370	AT4G21800	AT1G50270	AT1G67850
AT1G30400	AT3G16117	AT1G50300	AT3G56760
AT1G30410	AT4G17140	AT1G50360	AT5G01580
AT1G30420	AT5G26720	AT1G50370	AT2G45730
AT1G30455	AT3G52540	AT1G50420	AT1G02816
AT1G30470	AT4G18960	AT1G50430	AT2G21430
AT1G30473	AT5G27390	AT1G50440	AT1G13700
AT1G30500	AT3G16785	AT1G50450	AT5G10470
AT1G30540	AT1G51965	AT1G50460	AT4G14930
AT1G30550	AT3G18940	AT1G50490	AT2G03820
AT1G30570	AT3G28570	AT1G50500	AT5G10550
AT1G30590	AT3G04050	AT1G50610	AT3G50990
AT1G30650	AT4G15350	AT1G50640	AT5G06750
AT1G30660	AT1G47740	AT1G50650	AT3G05727
AT1G30670	AT1G26780	AT1G50660	AT2G34310
AT1G30710	AT1G64100	AT1G50732	AT1G40390
AT1G30720	AT4G02140	AT1G50840	AT4G21380
AT1G30730	AT5G10220	AT1G50900	AT3G10260
AT1G30740	AT5G48600	AT1G50910	AT4G08930
AT1G30750	AT3G07250	AT1G50920	AT2G45510
AT1G30757	AT3G53590	AT1G50930	AT5G59380
AT1G30760	AT4G28040	AT1G51060	AT4G16807
AT1G30780	AT3G06180	AT1G51070	AT5G05960
AT1G30790	AT5G58910	AT1G51090	AT5G52800
AT1G30795	AT2G35120	AT1G51100	AT1G02830
AT1G30810	AT2G38580	AT1G51110	AT2G02410
AT1G30820	AT1G32380	AT1G51130	AT2G45650
AT1G30825	AT2G46890	AT1G51140	AT3G11450
AT1G30860	AT5G65609	AT1G51160	AT2G30300
AT1G30910	AT1G27060	AT1G51190	AT1G06520
AT1G30920	AT2G04040	AT1G51200	AT5G56540
AT1G30925	AT3G30841	AT1G51310	AT4G17615
AT1G30930	AT4G20560	AT1G51350	AT1G16840
AT1G30970	AT4G30690	AT1G51355	AT3G03060
AT1G30972	AT5G40590	AT1G51380	AT1G03840
AT1G30974	AT4G19650	AT1G51440	AT4G00540
AT1G30990	AT5G18990	AT1G51460	AT2G02980
AT1G31000	AT5G13760	AT1G51500	AT2G24390
AT1G31070	AT3G54050	AT1G51550	AT2G14890
AT1G31080	AT5G42450	AT1G51570	AT5G42790
AT1G31090	AT1G74450	AT1G51610	AT5G26617
AT1G31120	AT5G26805	AT1G51640	AT5G14260
AT1G31140	AT1G26580	AT1G51650	AT4G33970
AT1G31150	AT5G41760	AT1G51660	AT1G33340
AT1G31160	AT1G28360	AT1G51680	AT5G67510
AT1G31163	AT1G29910	AT1G51690	AT2G30320
AT1G31175	AT5G28320	AT1G51710	AT3G52525
AT1G31190	AT3G59390	AT1G51730	AT5G14602
AT1G31200	AT4G12430	AT1G51740	AT5G08720
AT1G31250	AT1G52520	AT1G51745	AT4G03930
AT1G31260	AT5G40400	AT1G51940	AT4G14100
AT1G31270	AT4G39880	AT1G51965	AT3G13350
AT1G31280	AT1G29965	AT1G51980	AT5G37473
AT1G31290	AT4G14850	AT1G52140	AT4G18280
AT1G31300	AT1G29370	AT1G52155	AT2G39210
AT1G31310	AT4G14380	AT1G52160	AT5G08600
AT1G31335	AT5G16380	AT1G52190	AT2G32190
AT1G31340	AT3G49270	AT1G52220	AT5G10000
AT1G31360	AT3G62020	AT1G52230	AT3G44300
AT1G31370	AT4G25515	AT1G52240	AT5G06020
AT1G31380	AT1G78130	AT1G52300	AT1G76550
AT1G31390	AT2G47710	AT1G52310	AT1G10790
AT1G31400	AT1G18770	AT1G52315	AT1G26790
AT1G31430	AT5G19110	AT1G52320	AT1G75780
AT1G31440	AT4G30570	AT1G52330	AT3G26670
AT1G31450	AT4G23420	AT1G52340	AT1G26600
AT1G31470	AT1G65080	AT1G52380	AT1G18130
AT1G31480	AT4G01540	AT1G52500	AT1G02640
AT1G31490	AT2G44070	AT1G52520	AT2G28510
AT1G31500	AT1G72980	AT1G52565	AT1G50220
AT1G31510	AT3G45720	AT1G52590	AT5G43670
AT1G31520	AT5G23810	AT1G52630	AT5G11910
AT1G31530	AT3G19990	AT1G52640	AT4G02840
AT1G31540	AT5G09720	AT1G52660	AT5G19172
AT1G31550	AT4G11521	AT1G52670	AT3G28455
AT1G31580	AT5G02580	AT1G52690	AT1G23330
AT1G31600	AT2G36300	AT1G52700	AT5G61920
AT1G31620	AT3G16520	AT1G52740	AT5G50870
AT1G31630	AT5G53930	AT1G52750	AT3G44560
AT1G31640	AT3G25550	AT1G52800	AT1G64390
AT1G31650	AT5G51040	AT1G52855	AT5G16850
AT1G31670	AT5G19240	AT1G52870	AT2G30615
AT1G31690	AT5G52960	AT1G52880	AT1G02720
AT1G31710	AT1G61060	AT1G52900	AT4G08450
AT1G31740	AT1G02790	AT1G52910	AT5G49530
AT1G31750	AT4G01920	AT1G52930	AT2G19580
AT1G31760	AT5G60280	AT1G53000	AT1G26900
AT1G31772	AT3G13510	AT1G53035	AT4G39110
AT1G31780	AT1G65480	AT1G53040	AT1G50370
AT1G31790	AT3G19170	AT1G53070	AT1G45010
AT1G31800	AT3G61640	AT1G53090	AT2G07678
AT1G31810	AT5G26680	AT1G53120	AT4G17840
AT1G31814	AT2G20270	AT1G53130	AT3G05830
AT1G31817	AT4G11420	AT1G53140	AT1G73260
AT1G31820	AT1G11460	AT1G53160	AT5G22340
AT1G31835	AT5G38850	AT1G53200	AT1G59600
AT1G31840	AT1G33850	AT1G53210	AT5G06810
AT1G31870	AT5G37820	AT1G53240	AT5G29210
AT1G31880	AT1G04290	AT1G53310	AT2G22320
AT1G31910	AT1G30040	AT1G53330	AT3G15660
AT1G31920	AT1G03630	AT1G53345	AT2G26110
AT1G31930	AT4G20800	AT1G53380	AT1G14750
AT1G31950	AT4G21192	AT1G53390	AT3G05750
AT1G31960	AT4G18780	AT1G53400	AT3G53600
AT1G31970	AT4G16444	AT1G53460	AT5G21222
AT1G31990	AT1G74460	AT1G53500	AT1G49220
AT1G32000	AT4G36640	AT1G53530	AT1G71500
AT1G32010	AT2G34700	AT1G53541	AT2G30880
AT1G32020	AT3G29000	AT1G53570	AT4G17410
AT1G32030	AT3G12830	AT1G53590	AT2G45110
AT1G32050	AT5G38940	AT1G53600	AT3G23400
AT1G32070	AT2G07691	AT1G53625	AT2G07825
AT1G32090	AT1G22110	AT1G53635	AT2G03937
AT1G32120	AT4G23350	AT1G53645	AT3G50660
AT1G32140	AT2G43465	AT1G53650	AT1G74050
AT1G32150	AT2G23580	AT1G53670	AT4G12070
AT1G32160	AT5G23990	AT1G53690	AT2G41640
AT1G32180	AT1G79920	AT1G53708	AT2G30900
AT1G32225	AT1G76540	AT1G53710	AT2G02090
AT1G32250	AT4G21910	AT1G53730	AT5G47760
AT1G32260	AT4G12490	AT1G53750	AT5G61090
AT1G32270	AT3G07430	AT1G53760	AT3G48610
AT1G32280	AT1G47840	AT1G53800	AT5G01990
AT1G32300	AT3G01870	AT1G53830	AT3G42130
AT1G32320	AT2G37160	AT1G53840	AT1G50290
AT1G32330	AT3G50930	AT1G53850	AT5G46871
AT1G32337	AT1G80555	AT1G53870	AT3G02100
AT1G32340	AT2G40610	AT1G53880	AT2G29670
AT1G32350	AT1G34190	AT1G53885	AT1G03430
AT1G32361	AT3G44480	AT1G53887	AT3G14100
AT1G32375	AT3G27210	AT1G53890	AT2G44500
AT1G32380	AT1G66290	AT1G53900	AT3G10200
AT1G32420	AT1G26921	AT1G53903	AT1G68810
AT1G32430	AT4G29260	AT1G53920	AT1G75280
AT1G32440	AT3G23920	AT1G54000	AT3G17730
AT1G32450	AT4G23030	AT1G54060	AT3G28410
AT1G32460	AT4G34780	AT1G54080	AT5G15900
AT1G32470	AT2G26420	AT1G54090	AT4G37820
AT1G32480	AT4G28520	AT1G54115	AT4G34830
AT1G32510	AT3G60410	AT1G54120	AT4G36170
AT1G32520	AT3G18660	AT1G54130	AT2G45080
AT1G32530	AT1G03010	AT1G54140	AT3G03847
AT1G32540	AT1G27240	AT1G54150	AT5G50080
AT1G32560	AT1G23060	AT1G54210	AT5G12120
AT1G32570	AT4G02870	AT1G54215	AT5G19220
AT1G32585	AT2G18400	AT1G54250	AT4G19480
AT1G32600	AT5G01170	AT1G54280	AT4G01180
AT1G32610	AT1G74380	AT1G54310	AT4G22990
AT1G32630	AT2G33210	AT1G54320	AT2G41231
AT1G32650	AT2G15280	AT1G54330	AT4G25230
AT1G32660	AT1G27390	AT1G54350	AT1G55930
AT1G32690	AT3G23810	AT1G54360	AT2G46340
AT1G32710	AT5G57940	AT1G54380	AT2G15590
AT1G32720	AT3G18680	AT1G54385	AT5G41420
AT1G32730	AT3G58620	AT1G54390	AT3G49990
AT1G32740	AT1G73660	AT1G54400	AT1G23037
AT1G32760	AT4G39340	AT1G54410	AT4G27280
AT1G32763	AT4G32770	AT1G54460	AT2G27490
AT1G32770	AT3G26960	AT1G54490	AT3G33187
AT1G32780	AT4G29760	AT1G54500	AT3G19520
AT1G32850	AT1G23830	AT1G54520	AT1G09280
AT1G32870	AT4G13200	AT1G54610	AT1G28400
AT1G32880	AT4G01995	AT1G54630	AT1G35040
AT1G32900	AT1G21000	AT1G54650	AT1G11490
AT1G32910	AT1G01020	AT1G54710	AT1G49100
AT1G32920	AT5G64220	AT1G54730	AT5G61500
AT1G32928	AT5G42930	AT1G54790	AT1G17630
AT1G32940	AT1G36960	AT1G54820	AT5G16090
AT1G32950	AT1G65295	AT1G54830	AT3G56630
AT1G32960	AT4G29870	AT1G54860	AT1G02260
AT1G32970	AT5G05920	AT1G54940	AT3G55820
AT1G32975	AT1G05040	AT1G54950	AT5G55800
AT1G32980	AT1G33060	AT1G54960	AT5G62600
AT1G33010	AT4G19350	AT1G54990	AT1G70540
AT1G33020	AT1G52920	AT1G55090	AT3G56220
AT1G33030	AT3G10195	AT1G55110	AT2G29360
AT1G33050	AT3G14240	AT1G55140	AT4G32250
AT1G33055	AT1G60810	AT1G55150	AT1G05250
AT1G33060	AT5G48490	AT1G55160	AT3G19330
AT1G33070	AT5G12250	AT1G55170	AT2G40220
AT1G33080	AT5G60250	AT1G55210	AT1G61900
AT1G33090	AT2G19760	AT1G55250	AT2G34270
AT1G33100	AT5G13570	AT1G55270	AT4G01915
AT1G33102	AT3G20020	AT1G55280	AT2G01740
AT1G33110	AT4G26555	AT1G55310	AT1G72820
AT1G33170	AT4G18190	AT1G55325	AT1G55090
AT1G33220	AT5G36740	AT1G55330	AT3G10405
AT1G33250	AT5G44150	AT1G55340	AT5G53560
AT1G33320	AT5G02560	AT1G55350	AT3G03010
AT1G33330	AT5G23212	AT1G55360	AT3G06890
AT1G33390	AT4G20700	AT1G55370	AT2G46535
AT1G33400	AT3G19420	AT1G55460	AT4G03115
AT1G33440	AT1G62080	AT1G55475	AT5G28300
AT1G33475	AT1G07135	AT1G55480	AT3G58910
AT1G33480	AT5G04280	AT1G55490	AT5G28720
AT1G33530	AT5G41260	AT1G55500	AT5G01920
AT1G33540	AT3G09360	AT1G55530	AT3G19540
AT1G33560	AT3G10490	AT1G55580	AT4G16640
AT1G33600	AT3G18720	AT1G55590	AT3G42990
AT1G33607	AT4G13420	AT1G55600	AT3G11385
AT1G33610	AT5G16900	AT1G55620	AT3G23190
AT1G33612	AT2G29870	AT1G55630	AT2G47210
AT1G33640	AT5G07720	AT1G55690	AT1G63630
AT1G33670	AT1G33920	AT1G55790	AT5G35520
AT1G33680	AT5G03380	AT1G55805	AT5G07970
AT1G33710	AT5G12180	AT1G55820	AT1G69485
AT1G33720	AT5G52080	AT1G55840	AT5G16110
AT1G33730	AT2G22241	AT1G55890	AT5G37480
AT1G33750	AT1G19600	AT1G55900	AT3G02880
AT1G33760	AT1G69010	AT1G55910	AT1G54540
AT1G33770	AT1G26610	AT1G56010	AT5G50240
AT1G33790	AT5G27940	AT1G56045	AT2G16940
AT1G33811	AT3G47600	AT1G56050	AT4G17500
AT1G33820	AT5G39230	AT1G56090	AT3G55710
AT1G33830	AT1G67960	AT1G56100	AT3G28940
AT1G33840	AT2G16210	AT1G56110	AT5G61210
AT1G33850	AT2G43535	AT1G56145	AT5G28295
AT1G33860	AT3G62240	AT1G56160	AT5G61280
AT1G33870	AT4G05150	AT1G56180	AT3G04210
AT1G33880	AT4G18300	AT1G56200	AT5G21280
AT1G33890	AT2G16385	AT1G56220	AT5G62610
AT1G33900	AT2G02760	AT1G56260	AT2G02360
AT1G33910	AT4G36700	AT1G56290	AT2G04810
AT1G33920	AT1G71090	AT1G56300	AT5G39050
AT1G33930	AT3G17020	AT1G56330	AT4G30080
AT1G33940	AT1G75980	AT1G56340	AT2G02740
AT1G33950	AT5G51050	AT1G56345	AT3G03210
AT1G33960	AT2G02780	AT1G56420	AT2G28400
AT1G33970	AT1G52030	AT1G56440	AT2G41500
AT1G33980	AT5G59650	AT1G56450	AT2G36680
AT1G33990	AT5G40520	AT1G56560	AT1G60880
AT1G34020	AT1G64920	AT1G56580	AT3G29033
AT1G34042	AT5G35930	AT1G56590	AT1G51500
AT1G34046	AT5G62520	AT1G57540	AT3G55600
AT1G34047	AT1G28060	AT1G57560	AT3G57830
AT1G34050	AT3G12600	AT1G57600	AT1G56350
AT1G34060	AT4G14250	AT1G57610	AT3G58770
AT1G34065	AT5G48900	AT1G57620	AT4G11740
AT1G34070	AT5G53060	AT1G57680	AT1G76090
AT1G34095	AT5G22010	AT1G57720	AT3G26750
AT1G34110	AT1G05860	AT1G57860	AT3G47540
AT1G34120	AT5G40140	AT1G58007	AT5G61630
AT1G34130	AT5G11010	AT1G58025	AT5G16230
AT1G34140	AT1G10770	AT1G58030	AT5G55400
AT1G34150	AT5G14880	AT1G58055	AT5G65270
AT1G34160	AT3G50650	AT1G58080	AT5G59140
AT1G34170	AT1G78240	AT1G58100	AT5G10920
AT1G34180	AT2G24400	AT1G58120	AT4G27390
AT1G34200	AT5G06280	AT1G58200	AT2G14000
AT1G34210	AT5G27495	AT1G58220	AT1G09794
AT1G34245	AT2G02310	AT1G58290	AT5G39220
AT1G34260	AT1G12950	AT1G58340	AT1G71260
AT1G34270	AT1G18650	AT1G58360	AT5G12230
AT1G34290	AT5G20165	AT1G58380	AT2G33760
AT1G34300	AT1G60985	AT1G58520	AT1G70920
AT1G34310	AT3G57380	AT1G58643	AT1G34815
AT1G34315	AT5G53750	AT1G58684	AT3G13800
AT1G34340	AT3G09470	AT1G58725	AT4G24350
AT1G34355	AT5G45430	AT1G58766	AT1G59885
AT1G34360	AT2G37050	AT1G58807	AT5G42325
AT1G34380	AT3G02080	AT1G58848	AT3G48440
AT1G34390	AT5G48200	AT1G58936	AT5G42990
AT1G34400	AT4G08360	AT1G58983	AT1G79000
AT1G34410	AT5G57380	AT1G59030	AT2G38823
AT1G34420	AT4G34460	AT1G59077	AT5G55390
AT1G34440	AT4G23910	AT1G59124	AT1G30825
AT1G34460	AT4G11800	AT1G59171	AT1G67910
AT1G34470	AT1G15165	AT1G59218	AT2G26720
AT1G34480	AT4G37660	AT1G59312	AT1G22750
AT1G34490	AT5G63500	AT1G59359	AT2G32400
AT1G34500	AT3G01860	AT1G59406	AT3G57070
AT1G34510	AT3G16210	AT1G59520	AT3G06590
AT1G34550	AT5G60850	AT1G59590	AT1G64260
AT1G34560	AT5G60020	AT1G59600	AT3G18035
AT1G34570	AT3G25585	AT1G59610	AT2G47340
AT1G34575	AT3G49790	AT1G59640	AT4G16930
AT1G34580	AT3G04440	AT1G59730	AT1G56580
AT1G34630	AT3G08860	AT1G59750	AT2G35615
AT1G34650	AT4G03030	AT1G59820	AT3G57360
AT1G34750	AT1G09000	AT1G59830	AT3G24730
AT1G34760	AT2G26680	AT1G59870	AT2G01710
AT1G34792	AT1G18200	AT1G59900	AT1G49860
AT1G34910	AT5G66890	AT1G59910	AT5G37950
AT1G34930	AT2G04940	AT1G59930	AT1G26570
AT1G35030	AT1G44910	AT1G59990	AT5G24760
AT1G35035	AT3G23660	AT1G60010	AT4G02830
AT1G35040	AT4G24860	AT1G60050	AT1G63880
AT1G35140	AT1G70949	AT1G60060	AT5G11500
AT1G35150	AT2G30620	AT1G60070	AT2G02590
AT1G35170	AT4G12890	AT1G60160	AT3G16960
AT1G35180	AT5G50100	AT1G60420	AT2G11570
AT1G35181	AT4G10870	AT1G60440	AT5G21990
AT1G35220	AT1G73290	AT1G60490	AT5G64760
AT1G35230	AT1G18540	AT1G60550	AT5G40380
AT1G35240	AT3G47850	AT1G60560	AT3G26110
AT1G35242	AT1G26760	AT1G60590	AT1G44160
AT1G35250	AT1G70209	AT1G60600	AT5G14920
AT1G35255	AT4G10955	AT1G60620	AT3G11160
AT1G35260	AT2G23180	AT1G60625	AT1G01770
AT1G35290	AT2G39010	AT1G60660	AT1G69650
AT1G35310	AT3G58100	AT1G60670	AT5G40290
AT1G35320	AT3G46240	AT1G60760	AT5G28500
AT1G35340	AT1G61040	AT1G60770	AT3G59050
AT1G35350	AT5G14520	AT1G60780	AT1G55920
AT1G35365	AT4G03480	AT1G60800	AT4G16070
AT1G35375	AT1G14200	AT1G60850	AT4G35320
AT1G35400	AT5G51210	AT1G60890	AT5G23040
AT1G35410	AT5G10340	AT1G60930	AT3G04010
AT1G35430	AT3G04990	AT1G60950	AT1G32950
AT1G35435	AT5G13600	AT1G61040	AT3G13360
AT1G35440	AT3G56930	AT1G61110	AT3G50373
AT1G35460	AT1G48470	AT1G61150	AT2G01540
AT1G35467	AT2G43960	AT1G61350	AT5G66390
AT1G35490	AT1G62630	AT1G61570	AT5G43140
AT1G35500	AT1G32020	AT1G61590	AT2G29800
AT1G35515	AT5G57300	AT1G61600	AT1G29350
AT1G35516	AT5G22740	AT1G61620	AT1G75430
AT1G35520	AT3G52560	AT1G61670	AT1G59720
AT1G35530	AT1G11720	AT1G61690	AT3G51440
AT1G35537	AT4G18180	AT1G61730	AT3G27890
AT1G35540	AT3G63190	AT1G61770	AT1G79840
AT1G35550	AT3G13065	AT1G61780	AT2G19790
AT1G35560	AT5G55430	AT1G61790	AT1G69770
AT1G35580	AT2G46260	AT1G61820	AT5G02570
AT1G35610	AT2G16740	AT1G61860	AT5G64820
AT1G35614	AT1G14740	AT1G61870	AT2G03730
AT1G35617	AT5G56140	AT1G61900	AT5G27810
AT1G35625	AT5G38710	AT1G61930	AT4G35180
AT1G35630	AT3G27025	AT1G62040	AT2G34650
AT1G35660	AT1G18810	AT1G62050	AT5G40760
AT1G35710	AT5G23900	AT1G62225	AT5G09530
AT1G35720	AT5G65580	AT1G62240	AT1G16370
AT1G35730	AT1G27450	AT1G62260	AT5G51105
AT1G35750	AT2G15460	AT1G62280	AT3G58830
AT1G35780	AT5G25030	AT1G62300	AT3G10790
AT1G35820	AT4G00390	AT1G62330	AT5G08380
AT1G35850	AT2G25170	AT1G62340	AT5G60660
AT1G35860	AT3G63180	AT1G62350	AT2G29660
AT1G35880	AT3G53230	AT1G62380	AT3G06770
AT1G35890	AT4G20640	AT1G62390	AT3G58280
AT1G35910	AT4G15470	AT1G62400	AT5G09550
AT1G36000	AT5G54670	AT1G62422	AT5G57500
AT1G36020	AT3G05420	AT1G62430	AT1G48180
AT1G36030	AT4G16835	AT1G62450	AT5G47610
AT1G36070	AT3G62670	AT1G62510	AT4G30310
AT1G36078	AT1G80920	AT1G62570	AT4G38320
AT1G36095	AT1G32928	AT1G62680	AT5G28210
AT1G36100	AT4G08770	AT1G62710	AT1G63540
AT1G36150	AT1G51730	AT1G62720	AT1G21400
AT1G36180	AT3G45990	AT1G62730	AT2G15230
AT1G36230	AT5G59590	AT1G62740	AT1G24140
AT1G36240	AT5G44430	AT1G62750	AT5G66970
AT1G36272	AT3G27999	AT1G62770	AT5G11850
AT1G36280	AT3G45810	AT1G62790	AT5G56930
AT1G36310	AT1G35350	AT1G62870	AT2G46780
AT1G36340	AT3G26060	AT1G62940	AT2G01140
AT1G36370	AT1G53760	AT1G62960	AT5G36410
AT1G36390	AT3G46360	AT1G62980	AT5G16660
AT1G36510	AT1G63010	AT1G63010	AT2G36000
AT1G36580	AT4G28230	AT1G63050	AT3G44980
AT1G36622	AT2G20597	AT1G63060	AT4G04190
AT1G36640	AT5G50375	AT1G63090	AT4G35580
AT1G36675	AT4G24840	AT1G63120	AT4G10620
AT1G36745	AT1G64530	AT1G63170	AT4G18197
AT1G36756	AT4G14713	AT1G63180	AT3G27100
AT1G36920	AT1G01640	AT1G63270	AT1G15260
AT1G36922	AT2G35345	AT1G63300	AT5G44230
AT1G36925	AT5G62100	AT1G63310	AT4G27080
AT1G36940	AT5G03900	AT1G63320	AT5G10180
[truncated: 13,993 more rows]

## Sheet: enrichment_intolerant_ShinyGO
Enrichment FDR	nGenes	Pathway Genes	Fold Enrichment	Pathway	URL	Genes
4.04344863767391e-42	697	1164	1.49867	GO:0099402 plant organ development	http://amigo.geneontology.org/amigo/term/GO:0099402	GIF2 XIB GLP5 INO PPC1 CRC XIG AT2G35612 LCD1 PGAZAT AFO ROXY1 SEP2 GID1A QRT2 AT3G50610 SCR ADPG1 GID1B YAB3 NOV XIH SEP1 RER1 AT5G24690 GID1C AT5G41920 FLA1 AT5G66815 AT5G66816 CLE20 CLE9 AtHB23 CLE11 CLE10 CLE45 TCP15 CLE26 CLE17 CLE13 CLE16 KIN10 CLE41 CLE25 CLE44 RGF6 TPD1 GRP19 AT5G08560 RGF5 CYP703A2 BPS1 AT1G06170 MED32 ARK3 RRA3 AT1G34640 WPP2 AT1G76240 SMB RGF3 GRF6 AT2G11890 AT2G17080 …
3.07069875782564e-32	583	988	1.47454	GO:0048367 shoot system development	http://amigo.geneontology.org/amigo/term/GO:0048367	GIF2 INO GA20OX5 PPC1 TCP1 AP1 CRC EPF1 COL3 ATC CHAL TCP10 AT2G35612 PGAZAT AFO ROXY1 SEP2 AT3G03990 GID1A QRT2 AT3G50610 SCR ADPG1 GID1B YAB3 CLL2 TCP2 AT4G37810 TFL1 AT5G10310 SEP1 COL1 GID1C AT5G41380 AT5G41920 GA20OX2 FLA1 COL5 BFT AT5G66815 AT5G66816 TCP15 CLE42 KIN10 CLE41 CLE44 TPD1 GRP19 AT5G08560 CYP703A2 BPS1 SPL8 AT1G03457 AT1G06170 RTFL3 MED32 RTFL17 ESC GI SEP3 UFO AT1G34640 SPL4 AT…
2.79311728144091e-31	605	1043	1.455	GO:0009653 anatomical structure morphogenesis	http://amigo.geneontology.org/amigo/term/GO:0009653	XIB ROP2 GA20OX5 LAS TCP1 CPB ARAC1 XIG EXPB1 EPF1 CHAL TCP10 AT2G35612 OASB KUP3 AT3G03990 GID1A TSK AT3G50610 ROP1 ARP7 GID1B ABP1 CLL2 TCP2 TRH1 EXPB3 XIH RAC6 AT4G37810 AT5G10310 PIR121 GID1C AT5G49430 GA20OX2 RAC10 AT5G66815 AT5G66816 CLE20 CLE9 AtHB23 CLE11 CLE10 CLE45 CLE26 CLE17 CLE13 CLE16 AT2G18010 CLV3 CLE42 RABA4D PMEI2 CLE41 CLE25 CLE44 RGF6 GRP19 RGF5 AGL8 CYP703A2 AN MGP2 EXPA7 RRA…
3.05615403746168e-62	1197	2070	1.44633	GO:0048731 system development	http://amigo.geneontology.org/amigo/term/GO:0048731	GIF2 XIB GLP5 ESC GI INO VOZ1 GA20OX5 NAM PPC1 NAC025 TCP1 AP1 CRC SOB3 FTSH12 RGA1 XIG EPF1 COL3 ATC HDT4 CHAL TCP10 AT2G35612 LCD1 PGAZAT AFO AHL22 AT3G01570 ROXY1 SEP2 AT3G03990 GID1A QRT2 NAC2 OLEO4 AT3G44160 HDA3 SOS5 AT3G50610 SCR ADPG1 GID1B YAB3 AT4G12050 AT4G12680 NOV CLL2 TCP2 YSL1 XIH AT4G37810 HD2C TFL1 AT5G10310 AT5G10625 SEP1 COL1 OEP80 RER1 AT5G24690 FPF1 GID1C AT5G41380 AT5G41920 …
5.07163351544076e-35	739	1292	1.43008	GO:0048608 reproductive structure development	http://amigo.geneontology.org/amigo/term/GO:0048608	ESC GI INO VOZ1 GA20OX5 AP1 CRC SOB3 FTSH12 RGA1 COL3 ATC HDT4 PGAZAT AFO AHL22 AT3G01570 ROXY1 SEP2 GID1A QRT2 OLEO4 AT3G44160 HDA3 SOS5 ADPG1 GID1B YAB3 AT4G12050 AT4G12680 NOV YSL1 HD2C TFL1 AT5G10625 SEP1 COL1 OEP80 FPF1 GID1C AT5G41380 GA20OX2 YSL3 COL5 BFT AT1G03890 TCP15 emb2742 CLE41 BZIP25 BZIP53 BZO2H1 CLE44 TPD1 CRU3 GRP19 AGL15 CRA1 PXY CYP703A2 SPL8 AT1G03457 AT1G06170 AT1G09620 TWN2…
1.3498930543108e-34	739	1295	1.42676	GO:0061458 reproductive system development	http://amigo.geneontology.org/amigo/term/GO:0061458	ESC GI INO VOZ1 GA20OX5 AP1 CRC SOB3 FTSH12 RGA1 COL3 ATC HDT4 PGAZAT AFO AHL22 AT3G01570 ROXY1 SEP2 GID1A QRT2 OLEO4 AT3G44160 HDA3 SOS5 ADPG1 GID1B YAB3 AT4G12050 AT4G12680 NOV YSL1 HD2C TFL1 AT5G10625 SEP1 COL1 OEP80 FPF1 GID1C AT5G41380 GA20OX2 YSL3 COL5 BFT AT1G03890 TCP15 emb2742 CLE41 BZIP25 BZIP53 BZO2H1 CLE44 TPD1 CRU3 GRP19 AGL15 CRA1 PXY CYP703A2 SPL8 AT1G03457 AT1G06170 AT1G09620 TWN2…
1.32051060491179e-43	930	1633	1.4243	GO:0009791 post-embryonic development	http://amigo.geneontology.org/amigo/term/GO:0009791	STO E12A11 ESC GI INO VOZ1 GA20OX5 AP1 CRC BBX21 SOB3 LZF1 FTSH12 RGA1 EPF1 COL3 ATC HDT4 CHAL STH PGAZAT AHL22 AT3G01570 ROXY1 SEP2 GID1A MUTE QRT2 HYH OLEO4 AT3G44160 HDA3 SOS5 ADPG1 GID1B AT4G12050 AT4G12680 NOV CLL2 YSL1 AT4G37810 HD2C TFL1 AT5G10310 AT5G10625 SEP1 COL1 OEP80 FPF1 GID1C AT5G41380 GA20OX2 SPCH YSL3 COL5 BFT AT1G03890 AtHB23 TCP15 NTL8 SAUR36 emb2742 CLE41 AT3G50610 BZIP25 BZIP…
2.91068823721799e-35	865	1556	1.39133	GO:0003006 developmental proc. involved in reproduction	http://amigo.geneontology.org/amigo/term/GO:0003006	ESC GI INO VOZ1 GA20OX5 AP1 CRC SOB3 FTSH12 RGA1 COL3 ATC HDT4 PGAZAT OASB AFO AHL22 AT3G01570 ROXY1 SEP2 GID1A QRT2 HS1 TTN9 OLEO4 AT3G44160 HDA3 SOS5 ADPG1 GID1B YAB3 AT4G12050 AT4G12680 NOV YSL1 HD2C TFL1 AT5G10625 SEP1 COL1 OEP80 FPF1 GID1C AT5G41380 GA20OX2 YSL3 COL5 BFT AT1G03890 CLE45 TCP15 RABA4D emb2742 PMEI2 CLE41 BZIP25 BZIP53 BZO2H1 CLE44 TPD1 CRU3 GRP19 AGL15 CRA1 PXY CYP703A2 SPL8 A…
7.56037063024946e-61	1477	2672	1.38301	GO:0007275 multicellular organism development	http://amigo.geneontology.org/amigo/term/GO:0007275	GIF2 XIB STO GLP5 E12A11 ESC GI INO VOZ1 GA20OX5 NAM PPC1 NAC025 TCP1 AP1 CRC BBX21 SOB3 LZF1 FTSH12 RGA1 LCV1 XIG EPF1 COL3 ATC HDT4 CHAL TCP10 STH AT2G35612 TKI1 LCD1 PGAZAT AFO AHL22 AT3G01570 ROXY1 SEP2 AT3G03990 GID1A MUTE QRT2 NAC2 HYH AT3G22810 OLEO4 AT3G44160 HDA3 SOS5 AT3G50610 SCR ADPG1 GID1B FKD1 YAB3 AT4G12050 AT4G12680 NOV CLL2 TCP2 YSL1 XIH AT4G37810 HD2C TFL1 AT5G05330 AT5G10310 AT…
1.55585644411112e-70	1722	3130	1.37779	GO:0048856 anatomical structure development	http://amigo.geneontology.org/amigo/term/GO:0048856	GIF2 XIB STO WIP3 GLP5 E12A11 ROP2 ESC GI INO VOZ1 TT1 GA20OX5 WOX4 NAM PPC1 LAS NAC025 ZFP6 TCP1 AT1G68360 AP1 CRC CPB BBX21 SOB3 LZF1 FTSH12 RGA1 ARAC1 LCV1 XIG EXPB1 EPF1 COL3 ATC HDT4 CHAL TCP10 STH AT2G35612 TKI1 LCD1 PGAZAT OASB AFO AHL22 AT3G01570 ROXY1 KUP3 SEP2 AT3G03990 GID1A MUTE QRT2 NAC2 HS1 HYH TSK AT3G22810 OLEO4 AT3G44160 HDA3 SOS5 AT3G50610 ROP1 SCR ADPG1 ARP7 GID1B FKD1 YAB3 ABP…
3.22911339883819e-72	1802	3291	1.37231	GO:0032502 developmental proc.	http://amigo.geneontology.org/amigo/term/GO:0032502	GIF2 ETC1 XIB STO CLE3 GATA10 GATA11 WIP3 YAB2 GLP5 E12A11 ROP2 ESC GI INO VOZ1 AT1G32583 TT1 GA20OX5 WOX4 NAM PPC1 LAS NAC025 ZFP6 TCP1 AT1G68360 AP1 CRC MYBL2 CPB CLE1 BBX21 SOB3 LZF1 FTSH12 RGA1 EMB93 RGF3 ARAC1 LCV1 XIG EXPB1 EPF1 EMB2219 COL3 ATC HDT4 CHAL TCP10 CLE4 STH AT2G34620 AT2G35612 EMB3114 TKI1 LCD1 PGAZAT OASB AT2G44020 GATA2 AFO AHL22 AT3G01570 ROXY1 KUP3 SEP2 AT3G03990 GID1A MUTE…
4.28199910797424e-31	836	1550	1.37029	GO:0044085 cellular component biogenesis	http://amigo.geneontology.org/amigo/term/GO:0044085	AT1G01080 AT1G01230 PLIM2b PFC1 CSLD5 AT1G02870 LPA1 AT1G03140 PSB27 PRP39 EIF2 GAMMA RPS15 EMB1687 LIP2 TAFII59 LPA19 AT1G06380 AT1G06720 AT1G07070 AT1G07840 AT1G08170 AT1G08220 AT1G08360 PGSIP5 AT1G09150 CRB CPISCA AT1G10865 AT1G12400 FUT6 SAC52 AT1G14450 AT1G15420 PWP2 AT1G15470 RH36 AT1G16700 AT1G16740 AT1G17350 AT1G20110 AT1G20580 emb1507 LSM3A AT1G21610 AT1G21790 AT1G22270 AT1G22700 AT1G228…
1.46839744655263e-32	926	1756	1.35738	GO:1901566 organonitrogen compound biosynthetic proc.	http://amigo.geneontology.org/amigo/term/GO:1901566	PDH-E1 ALPHA AT1G01230 ALG12 EIF2 GAMMA AT1G07070 AT1G07380 AT1G07705 AT1G07830 AT1G07930 AT1G07940 TPST DCP1 AT1G08750 AT1G09150 AT1G09620 ATP-PRT2 PRS3 ADT1 SRS ERF1-2 TWN2 AT1G16040 AT1G16560 AT1G16570 DRG1 ATARCA MAML-4 LSM1A DPMS1 SHM6 TH1 IAR4 AT1G24807 AT1G24909 AT1G25083 FBR12 AT1G27330 AT1G27350 AT1G27400 PDH-E1 BETA IMD3 AT1G31220 AK-HSDH I ATDAD1 PRPL11 AT1G33120 PGY2 AT1G36730 AT1G418…
3.34478039578702e-54	1626	3050	1.33566	GO:0032501 multicellular organismal proc.	http://amigo.geneontology.org/amigo/term/GO:0032501	GIF2 XIB STO GLP5 E12A11 ESC GI INO VOZ1 GA20OX5 NAM PPC1 NAC025 TCP1 AP1 CRC BBX21 SOB3 LZF1 FTSH12 RGA1 LCV1 XIG EPF1 COL3 ATC HDT4 CHAL TCP10 STH AT2G35612 TKI1 LCD1 PGAZAT OASB AFO AHL22 AT3G01570 ROXY1 SEP2 AT3G03990 GID1A MUTE QRT2 NAC2 HS1 HYH AT3G22810 GC6 OLEO4 AT3G44160 HDA3 SOS5 AT3G50610 SCR ADPG1 GID1B FKD1 YAB3 CRY1 AT4G12050 AT4G12680 NOV CLL2 TCP2 YSL1 XIH AT4G37810 HD2C TFL1 AT5G…
3.61387352878263e-28	1118	2170	1.29149	GO:0009628 response to abiotic stimulus	http://amigo.geneontology.org/amigo/term/GO:0009628	ATAF1 AT1G07870 SRC2 AT1G10140 RAV1 HRS1 AT1G13360 AT1G14200 AT1G15010 NUDT4 AT1G19020 AT1G19530 AT1G21550 AUF2 TEM1 STZ GA2OX2 PME1 PP2-A11 AT1G66080 AT1G66180 AT1G67360 PERK9 RAV2 AT1G72430 PS2 MKK9 HSP101 AT1G76600 CML38 ADH1 MEE14 AT2G25735 HSFA2 SPX2 AT2G36220 FBA6 AT2G36580 HSPRO2 CZF1 ERD15 WRKY46 SRG3 LBD41 AT3G04640 GID1A F21O3.6 AT3G10020 AT3G10040 AT3G13310 ERF4 BTS AT3G22550 ETR2 AT3G…
1.8541658019025e-45	1729	3379	1.29111	GO:0071840 cellular component organization or biogenesis	http://amigo.geneontology.org/amigo/term/GO:0071840	ARV1 AT1G01080 AT1G01230 ADF11 PLIM2b PFC1 CSLD5 AT1G02870 LPA1 PEX6 AT1G03140 UVH6 PSB27 PHB2 PRP39 XIB EIF2 GAMMA AT1G04200 RPS15 EMB1687 LIP2 TUA4 TAFII59 LPA19 AT1G06380 AT1G06720 AT1G06760 Plsp2A AT1G07070 AT1G07840 AT1G08170 AT1G08180 VPS41 AT1G08220 AT1G08360 AT1G08390 SYP111 PGSIP5 AT1G09150 CRB AT1G10390 CPISCA AT1G10690 AT1G10865 RECQ4A SYP125 AT1G12400 AT1G12470 ERF1-2 DIS1 ACA.l FUT6 …
9.52584339645538e-36	1505	2973	1.27746	GO:0016043 cellular component organization	http://amigo.geneontology.org/amigo/term/GO:0016043	ARV1 ADF11 PLIM2b LPA1 PEX6 AT1G03140 UVH6 PSB27 PHB2 PRP39 XIB EIF2 GAMMA AT1G04200 RPS15 TUA4 TAFII59 LPA19 AT1G06760 Plsp2A AT1G08170 AT1G08180 VPS41 AT1G08220 AT1G08390 SYP111 AT1G09150 AT1G10390 CPISCA AT1G10690 AT1G10865 RECQ4A SYP125 AT1G12400 AT1G12470 ERF1-2 DIS1 ACA.l SAC52 AT1G14450 NUP155 HMGA PWP2 AT1G15470 GOS11 SYP51 AT1G16700 AT1G16740 KU70 STIPL1 AT1G17350 TIM23-1 ROP2 AT1G20110 …
6.07547045411418e-43	2198	4505	1.23943	GO:0010467 gene expression	http://amigo.geneontology.org/amigo/term/GO:0010467	AT1G01080 GIF2 AT1G01210 AT1G01260 AGL28 PFC1 MAGO AT1G02330 TAF13 SR34 AT1G03040 AT1G03140 AT1G03150 UVH6 LSM2 AT1G03740 AT1G03760 AT1G03910 PRP39 EIF2 GAMMA MAC3A EMB1687 LIP2 TAFII59 GTF2H2 AT1G05910 STO MEE5 AT1G06380 AT1G06720 Plsp2A AT1G07050 AT1G07070 LSH6 AT1G07170 AT1G07470 AT1G07520 SCL14 AT1G07705 AT1G07830 AT1G07840 AT1G07930 AT1G07940 NF-YC10 WIP3 AT1G08360 DCP1 NF-YC9 AT1G09060 AT1G…
6.16776337799935e-32	1881	3925	1.22441	GO:0044271 cellular nitrogen compound biosynthetic proc.	http://amigo.geneontology.org/amigo/term/GO:0044271	PDH-E1 ALPHA GIF2 AT1G01210 AT1G01230 AT1G01260 AGL28 TAF13 AT1G03040 UVH6 AT1G03740 AT1G03760 EIF2 GAMMA TAFII59 GTF2H2 AT1G05910 STO AT1G07050 AT1G07070 LSH6 PCNA1 AT1G07380 AT1G07470 AT1G07520 SCL14 AT1G07705 AT1G07830 AT1G07930 AT1G07940 NF-YC10 DCP1 NF-YC9 AT1G09060 AT1G09150 AT1G09620 POLD4 SNL6 AT1G10586 AT1G10610 PRS3 NRPB10 SRS AT1G11950 AT1G12400 ERF1-2 AFP2 FLP HB31 TWN2 HB32 AT1G16210…
6.39501103648932e-30	1874	3919	1.21669	GO:0009059 macromolecule biosynthetic proc.	http://amigo.geneontology.org/amigo/term/GO:0009059	GIF2 AT1G01210 AT1G01230 AT1G01260 AGL28 GPAT4 ALG12 GPAT2 TAF13 AT1G03040 UVH6 AT1G03740 AT1G03760 EIF2 GAMMA TAFII59 GTF2H2 AT1G05910 STO GPAT1 AT1G07050 AT1G07070 LSH6 PCNA1 AT1G07470 AT1G07520 SCL14 AT1G07705 AT1G07830 AT1G07930 AT1G07940 NF-YC10 TPST DCP1 AT1G08750 NF-YC9 PGSIP5 AT1G09060 AT1G09150 AT1G09620 POLD4 SNL6 AT1G10586 AT1G10610 NRPB10 SRS AT1G11950 AT1G12400 ERF1-2 AFP2 FUT6 FLP H…

## Sheet: enrichment_tolerant_ShinyGO
Enrichment FDR	nGenes	Pathway Genes	Fold Enrichment	Pathway	URL	Genes
0.0345943	18	18	1.66829	GO:0080027 response to herbivore	http://amigo.geneontology.org/amigo/term/GO:0080027	NPR1 TPS04 AT1G66690 PXMT1 PRB1 TPS10 AT2G44300 PR4 FAMT LOX2 BAM5 TPS03 TPS21 AT1G72290 AT3G14395 NSP1 CNGC19 MKK3
0.0297749	23	24	1.59878	GO:0051761 sesquiterpene metabolic proc.	http://amigo.geneontology.org/amigo/term/GO:0051761	AT1G31950 AT1G33750 AT1G48800 AT1G48820 AT1G66020 AT1G70080 AT2G37140 AT3G14490 AT3G14520 AT3G14540 AT3G29110 AT3G29190 AT3G29410 AT3G32030 TPS12 TPS13 TS1 AT4G20200 AT4G20210 AT5G05350 AT5G44630 TPS21 CYP706A3
0.0404036	22	23	1.59576	GO:0051762 sesquiterpene biosynthetic proc.	http://amigo.geneontology.org/amigo/term/GO:0051762	AT1G31950 AT1G33750 AT1G48800 AT1G48820 AT1G66020 AT1G70080 AT2G37140 AT3G14490 AT3G14520 AT3G14540 AT3G29110 AT3G29190 AT3G29410 AT3G32030 TPS12 TPS13 TS1 AT4G20200 AT4G20210 AT5G05350 AT5G44630 TPS21
8.93924572194691e-05	49	59	1.54239	GO:0006278 RNA-templated DNA biosynthetic proc.	http://amigo.geneontology.org/amigo/term/GO:0006278	AT1G52950 AT2G04395 AtPOT1a RAD50 EMB2423 AT4G19130 AtPOT1b RPA70B TERT RPA70C AT1G33710 AT1G43730 AT1G48720 AT1G60720 AT1G66045 AT2G02520 AT2G02650 AT2G04420 AT2G19146 AT2G22440 AT2G34320 AT3G09510 AT3G23910 AT3G24255 AT3G25270 AT3G25720 AT3G25727 AT3G26855 AT3G27590 AT3G32130 AT3G45490 AT4G02489 AT4G04650 AT4G05095 AT4G09775 AT4G10613 AT4G20220 AT4G20520 AT4G20700 AT4G29090 AT5G16486 AT5G18880 …
2.75902470045594e-29	251	274	1.52825	GO:0001906 cell killing	http://amigo.geneontology.org/amigo/term/GO:0001906	SCRL3 AT1G13607 AT1G13608 AT1G13609 AT1G13755 AT1G14755 AT1G24062 LCR31 AT1G31772 AT1G32763 AT1G33607 AT1G34047 AT1G35435 AT1G35537 AT1G47317 AT1G47540 LCR16 AT1G49715 AT1G54445 PDF1.5 AT1G56233 AT1G56553 AT1G59833 SCRL8 SCRL6 SCRL4 SCRL5 SCRL7 LCR66 AT1G61688 AT1G63535 AT1G64107 AT1G64195 SCRL2 AT1G65352 AT1G68905 AT1G69818 AT1G69825 AT1G69828 LCR64 LCR65 AT1G76954 AT1G77093 LCR69 PDF2.1 LCR68 L…
2.75902470045594e-29	251	274	1.52825	GO:0031640 killing of cells of another organism	http://amigo.geneontology.org/amigo/term/GO:0031640	SCRL3 AT1G13607 AT1G13608 AT1G13609 AT1G13755 AT1G14755 AT1G24062 LCR31 AT1G31772 AT1G32763 AT1G33607 AT1G34047 AT1G35435 AT1G35537 AT1G47317 AT1G47540 LCR16 AT1G49715 AT1G54445 PDF1.5 AT1G56233 AT1G56553 AT1G59833 SCRL8 SCRL6 SCRL4 SCRL5 SCRL7 LCR66 AT1G61688 AT1G63535 AT1G64107 AT1G64195 SCRL2 AT1G65352 AT1G68905 AT1G69818 AT1G69825 AT1G69828 LCR64 LCR65 AT1G76954 AT1G77093 LCR69 PDF2.1 LCR68 L…
0.000765551	56	66	1.45976	GO:0060320 rejection of self pollen	http://amigo.geneontology.org/amigo/term/GO:0060320	AT1G04645 AT1G09245 AT1G11765 AT1G26795 AT1G26796 AT1G26797 AT1G26798 AT1G26799 AT1G28305 AT1G28306 AT1G51230 AT1G51240 AT1G51250 AT1G56385 AT2G04115 AT2G06090 AT2G23142 AT2G23148 AT2G24880 AT3G16960 AT3G16970 AT3G17080 AT3G24065 AT3G24068 AT3G26860 AT3G26870 AT3G26880 AT3G27331 AT3G27680 AT3G54925 AT3G55252 AT3G55254 AT3G55665 AT3G55672 AT3G55677 AT3G57840 AT4G10895 AT4G16195 SPH1 AT4G24973 AT4G…
8.50620531694577e-05	94	116	1.38778	GO:0048544 recognition of pollen	http://amigo.geneontology.org/amigo/term/GO:0048544	AT1G04645 AT1G09245 AT1G11280 AT1G11300 AT1G11330 AT1G11340 SD1-13 AT1G11410 AT1G11765 AT1G26795 AT1G26796 AT1G26797 AT1G26798 AT1G26799 AT1G28305 AT1G28306 AT1G34300 AT1G51230 AT1G51240 AT1G51250 AT1G56385 AT1G61360 AT1G61370 SD1-29 AT1G61390 AT1G61400 AT1G61420 AT1G61430 AT1G61440 AT1G61460 AT1G61480 AT1G61490 AT1G61500 AT1G61550 AT1G61610 RK1 RK2 AT2G04115 AT2G06090 AT2G19130 AT2G23142 AT2G231…
9.56561551020257e-05	95	118	1.37816	GO:0008037 cell recognition	http://amigo.geneontology.org/amigo/term/GO:0008037	AT1G04645 AT1G09245 AT1G11280 AT1G11300 AT1G11330 AT1G11340 SD1-13 AT1G11410 AT1G11765 AT1G26795 AT1G26796 AT1G26797 AT1G26798 AT1G26799 AT1G28305 AT1G28306 AT1G34300 AT1G51230 AT1G51240 AT1G51250 AT1G56385 AT1G61360 AT1G61370 SD1-29 AT1G61390 AT1G61400 AT1G61420 AT1G61430 AT1G61440 AT1G61460 AT1G61480 AT1G61490 AT1G61500 AT1G61550 AT1G61610 RK1 RK2 AT2G04115 AT2G06090 AT2G19130 AT2G23142 AT2G231…
0.00114551	103	133	1.3218	GO:0009875 pollen-pistil interaction	http://amigo.geneontology.org/amigo/term/GO:0009875	AT1G04645 AT1G09245 AT1G11280 AT1G11300 AT1G11330 AT1G11340 SD1-13 AT1G11410 AT1G11765 AT1G26795 AT1G26796 AT1G26797 AT1G26798 AT1G26799 AT1G28305 AT1G28306 AT1G34300 AT1G51230 AT1G51240 AT1G51250 AT1G56385 AT1G61360 AT1G61370 SD1-29 AT1G61390 AT1G61400 AT1G61420 AT1G61430 AT1G61440 AT1G61460 AT1G61480 AT1G61490 AT1G61500 AT1G61550 AT1G61610 RK1 RK2 AT2G04115 AT2G06090 AT2G19130 AT2G23142 AT2G231…
0.00599423	103	133	1.29199	GO:0007166 cell surface receptor signaling pathway	http://amigo.geneontology.org/amigo/term/GO:0007166	WAKL6 WAKL1 WAKL2 WAKL4 WAKL5 AT1G16260 AT1G17910 AT1G19390 WAK4 WAK5 WAK3 AT1G21245 WAK1 WAK2 AT1G22720 AT1G65190 AT1G65250 AT1G67470 AT1G69730 AT1G69910 RFO1 WAKL10 AT2G23450 AT2G46850 AT3G25490 AT3G52530 AT3G53840 AT3G57700 AT3G57710 AT3G57730 AT3G57740 AT3G57750 AT3G57760 AT3G57770 AT4G00955 AT4G09340 AT4G31100 AT4G31110 AT5G66790 SD1-29 GLR3.4 AT1G15530 WAKL7 SERK2 GLR3.3 GCR1 RK2 TMK1 AT1G7…
8.50620531694577e-05	400	568	1.17693	GO:0050832 defense response to fungus	http://amigo.geneontology.org/amigo/term/GO:0050832	NPR1 HCHIB SGT1A AT4G26120 GSTF7 RLP3 AT1G35537 DABB1 RD20 DOX1 PR4 CYP705A1 CYP83B1 AT5G38900 AT5G42740 CYP81F2 SCRL3 AT1G13607 AT1G13608 AT1G13609 AT1G13755 AT1G14755 AT1G24062 LCR31 AT1G31772 AT1G32763 AT1G33607 AT1G34047 AT1G35435 AT1G47317 AT1G47540 LCR16 AT1G49715 AT1G54445 PDF1.5 AT1G56233 AT1G56553 AT1G59833 SCRL8 SCRL6 SCRL4 SCRL5 SCRL7 LCR66 AT1G61688 AT1G63535 AT1G64107 AT1G64195 SCRL2…
0.00127852	448	655	1.14281	GO:0009620 response to fungus	http://amigo.geneontology.org/amigo/term/GO:0009620	NPR1 HCHIB SGT1A AT4G26120 GSTF7 RLP3 AT1G35537 DABB1 RD20 DOX1 PR4 CYP705A1 AT4G17720 CYP83B1 AGAL2 AT5G38900 AT5G42740 CYP81F2 SCRL3 AT1G13607 AT1G13608 AT1G13609 AT1G13755 AT1G14755 AT1G24062 LCR31 AT1G31772 AT1G32763 AT1G33607 AT1G34047 AT1G35435 AT1G47317 AT1G47540 LCR16 AT1G49715 AT1G54445 PDF1.5 AT1G56233 AT1G56553 AT1G59833 SCRL8 SCRL6 SCRL4 SCRL5 SCRL7 LCR66 AT1G61688 AT1G63535 AT1G64107…
0.0499753	1088	1704	1.06897	GO:0006952 defense response	http://amigo.geneontology.org/amigo/term/GO:0006952	AT1G11280 AT1G15530 JAZ5 ATLP-1 AT1G20030 NSL1 JAZ8 JAZ4 GLIP2 AT1G53970 GLIP3 AT1G61360 AT1G61370 SD1-29 AT1G61390 AT1G61400 AT1G61420 AT1G61430 AT1G61440 AT1G61460 AT1G61480 AT1G61490 AT1G61500 AT1G61550 AT1G61610 NPR1 AT1G66540 AT1G70110 AT1G70130 JAZ6 AT1G73620 TIFY10B PR5 AT1G75050 AT1G77700 AT2G17860 CYP82F1 AT2G29220 AT2G29250 JAZ7 AT2G43700 AT3G08870 HCHIB CES101 CYP82G1 JAZ11 AT3G45330 A…
