# Supplementary material for: Functional insights into dispensable genes using genome-wide loss-of-function burden tests in Arabidopsis
Source: Plant Cell. 2026 Mar 27;38(4):koag087. doi: 10.1093/plcell/koag087 (PMC13089410; doi:10.1093/plcell/koag087)
Supplement: koag087_Supplementary_Data [file koag087_supplementary_data.zip › Supplementary Table S2.csv]

LoF.gene	Exp.gene	p.raw	p.FDR	Rank.p	Distance.bp	Beta.coefficient	LoF.name	LoF.description	Exp.name	Exp.description
AT1G01220	AT2G47070	5.48514637455687e-06	0.0308539483568824	1	Inf	-0.181197982186672	ARABIDOPSIS THALIANA L-FUCOKINASE/GDP-L-FUCOSE PYROPHOSPHORYLASE; ATFKGP; FKGP; L-FUCOKINASE/GDP-L-FUCOSE PYROPHOSPHORYLASE	Encodes a bifunctional enzyme that has both L-fucokinase and GDP-L-fucose pyrophosphorylase activities. It catalyzes the two steps of the L-fucose salvage pathway for the generation of activated GDP-L-fucose. This pathway seems to be of minor importance for cell wall polysaccharide biosynthesis compared to the de novo GDP-L-fucose biosynthesis pathway in Arabidopsis.	SPL1; SQUAMOSA PROMOTER BINDING PROTEIN-LIKE 1	member of SPL gene family, encodes DNA binding proteins and putative transcription factors. All have the SBP-box, which encodes the SBP-domain, required for and sufficient for interaction with DNA.
AT1G01220	AT4G19530	4.67358484136647e-05	0.0438148578878107	1	Inf	-0.985476486256169	ARABIDOPSIS THALIANA L-FUCOKINASE/GDP-L-FUCOSE PYROPHOSPHORYLASE; ATFKGP; FKGP; L-FUCOKINASE/GDP-L-FUCOSE PYROPHOSPHORYLASE	Encodes a bifunctional enzyme that has both L-fucokinase and GDP-L-fucose pyrophosphorylase activities. It catalyzes the two steps of the L-fucose salvage pathway for the generation of activated GDP-L-fucose. This pathway seems to be of minor importance for cell wall polysaccharide biosynthesis compared to the de novo GDP-L-fucose biosynthesis pathway in Arabidopsis.		Encodes a TIR-NB-LRR resistance protein. Transient expression in tobacco induces cell death.
AT1G01355	AT1G78360	3.0563557516707e-05	0.00955111172397095	1	-29343477.5	0.0325373731027265		Putative endonuclease or glycosyl hydrolase;(source:Araport11)	ATGSTU21; GLUTATHIONE S-TRANSFERASE TAU 21; GSTU21	Encodes glutathione transferase belonging to the tau class of GSTs. Naming convention according to Wagner et al. (2002).
AT1G01355	AT2G04750	2.64136418477721e-05	0.0206657102370619	1	Inf	0.0231664097851105		Putative endonuclease or glycosyl hydrolase;(source:Araport11)	ATFIM3	Encodes a member of the fimbrin family. Different members of the fimbrin/plastin family have diverged biochemically during evolution to generate either tight actin bundles or loose networks with distinct biochemical and biophysical properties. FIM4 generates both actin bundles and branched actin filaments whereas FIM5 only generates actin bundles.
AT1G01355	AT3G11180	1.71848266961547e-05	0.0138092357379815	1	Inf	0.0250636905852775		Putative endonuclease or glycosyl hydrolase;(source:Araport11)	JAO 1; JASMONATE-INDUCED OXYGENASE1; JASMONIC ACID OXIDASE 1; JOX1	One of 4 paralogs encoding a 2-oxoglutarate/Fe(II)-dependent oxygenases that hydroxylates JA to 12-OH-JA.
AT1G01355	AT3G59510	5.86524194299449e-06	0.0065983971858688	1	Inf	0.138885768129171		Putative endonuclease or glycosyl hydrolase;(source:Araport11)		Leucine-rich repeat (LRR) family protein;(source:Araport11)
AT1G01355	AT5G41820	0.000137851658858279	0.0439891270955447	1	Inf	-0.297359600371864		Putative endonuclease or glycosyl hydrolase;(source:Araport11)	ATRGTA2; RAB GERANYLGERANYL TRANSFERASE ALPHA SUBUNIT 2; RGTA2	RAB geranylgeranyl transferase alpha subunit 2;(source:Araport11)
AT1G01480	AT1G15910	1.20386378195137e-05	0.0338586688673824	1	-5290139.5	-0.213659198164643	1-AMINO-CYCLOPROPANE-1-CARBOXYLATE SYNTHASE 2; ACS2; AT-ACC2	a member of the 1-aminocyclopropane-1-carboxylate (ACC) synthase (S-adenosyl-L-methionine methylthioadenosine-lyase, EC 4.4.1.14) gene family, isolated from a flower-specific cDNA library. Plays a key role in the establishment of stomatal density and cluster on the leaf epidermis in response to drought.	FACTOR OF DNA METHYLATION 1; FDM1; IDN2 PARALOG 1; IDNL1; IDP1; INVOLVED IN DE NOVO 2 (IDN2) - LIKE 1	Belongs to a subgroup of SGS3-like proteins that act redundantly in RNA-directed DNA methylation: AT1G15910 (FDM1), AT4G00380 (FDM2), AT3G12550 (FDM3), AT1G13790 (FDM4), AT1G80790 (FDM5).
AT1G01480	AT1G75290	3.72034703821866e-06	0.01046347604499	1	-28077440.5	-0.337578294944481	1-AMINO-CYCLOPROPANE-1-CARBOXYLATE SYNTHASE 2; ACS2; AT-ACC2	a member of the 1-aminocyclopropane-1-carboxylate (ACC) synthase (S-adenosyl-L-methionine methylthioadenosine-lyase, EC 4.4.1.14) gene family, isolated from a flower-specific cDNA library. Plays a key role in the establishment of stomatal density and cluster on the leaf epidermis in response to drought.		encodes a protein whose sequence is similar to an isoflavone reductase
AT1G01480	AT1G78770	1.27599529063764e-05	0.0239249116994557	1	-29442092	-0.278761047614786	1-AMINO-CYCLOPROPANE-1-CARBOXYLATE SYNTHASE 2; ACS2; AT-ACC2	a member of the 1-aminocyclopropane-1-carboxylate (ACC) synthase (S-adenosyl-L-methionine methylthioadenosine-lyase, EC 4.4.1.14) gene family, isolated from a flower-specific cDNA library. Plays a key role in the establishment of stomatal density and cluster on the leaf epidermis in response to drought.	ANAPHASE PROMOTING COMPLEX 6; APC6	anaphase promoting complex 6;(source:Araport11)
AT1G01480	AT2G47620	1.16084603241551e-05	0.0217658631077909	1	Inf	-0.145243173597051	1-AMINO-CYCLOPROPANE-1-CARBOXYLATE SYNTHASE 2; ACS2; AT-ACC2	a member of the 1-aminocyclopropane-1-carboxylate (ACC) synthase (S-adenosyl-L-methionine methylthioadenosine-lyase, EC 4.4.1.14) gene family, isolated from a flower-specific cDNA library. Plays a key role in the establishment of stomatal density and cluster on the leaf epidermis in response to drought.	ATSWI3A; CHB1; SWI3A; SWITCH/SUCROSE NONFERMENTING 3ASWI3A; SWITCH/SUCROSE NONFERMENTING 3A	Homologous to yeast SWI3 and a member of the Arabidopsis SWI3 gene family. Protein physically interacts with ATSWI3B and ATSWI3C, the other two members of the SWI3 family.A specific subunit of MINU1/2-associated SWI/SNF (MAS) complexes (PMID:36471048).
AT1G01480	AT3G12080	2.60264665752833e-05	0.0398642378939582	1	Inf	-0.152040861145363	1-AMINO-CYCLOPROPANE-1-CARBOXYLATE SYNTHASE 2; ACS2; AT-ACC2	a member of the 1-aminocyclopropane-1-carboxylate (ACC) synthase (S-adenosyl-L-methionine methylthioadenosine-lyase, EC 4.4.1.14) gene family, isolated from a flower-specific cDNA library. Plays a key role in the establishment of stomatal density and cluster on the leaf epidermis in response to drought.	DER; EMB2738; EMBRYO DEFECTIVE 2738; ENGA-1	Encodes a putative plastid-targeted GTP-binding protein that is essential for embryogenesis and chloroplast development.
AT1G01480	AT3G46020	2.78058727809086e-06	0.0156408034392611	1	Inf	-0.232843405987162	1-AMINO-CYCLOPROPANE-1-CARBOXYLATE SYNTHASE 2; ACS2; AT-ACC2	a member of the 1-aminocyclopropane-1-carboxylate (ACC) synthase (S-adenosyl-L-methionine methylthioadenosine-lyase, EC 4.4.1.14) gene family, isolated from a flower-specific cDNA library. Plays a key role in the establishment of stomatal density and cluster on the leaf epidermis in response to drought.		RNA-binding (RRM/RBD/RNP motifs) family protein;(source:Araport11)
AT1G01480	AT3G50170	9.66384234549356e-05	0.0418147024564625	1	Inf	0.00905548089930998	1-AMINO-CYCLOPROPANE-1-CARBOXYLATE SYNTHASE 2; ACS2; AT-ACC2	a member of the 1-aminocyclopropane-1-carboxylate (ACC) synthase (S-adenosyl-L-methionine methylthioadenosine-lyase, EC 4.4.1.14) gene family, isolated from a flower-specific cDNA library. Plays a key role in the establishment of stomatal density and cluster on the leaf epidermis in response to drought.		transmembrane protein, putative (DUF247);(source:Araport11)
AT1G01480	AT4G14420	1.40397858238109e-06	0.00789737952589366	1	Inf	-0.248526181709018	1-AMINO-CYCLOPROPANE-1-CARBOXYLATE SYNTHASE 2; ACS2; AT-ACC2	a member of the 1-aminocyclopropane-1-carboxylate (ACC) synthase (S-adenosyl-L-methionine methylthioadenosine-lyase, EC 4.4.1.14) gene family, isolated from a flower-specific cDNA library. Plays a key role in the establishment of stomatal density and cluster on the leaf epidermis in response to drought.		HR-like lesion-inducing protein-like protein;(source:Araport11)
AT1G01480	AT5G04600	1.25394068827974e-06	0.00705341637157351	1	Inf	-0.161192279958743	1-AMINO-CYCLOPROPANE-1-CARBOXYLATE SYNTHASE 2; ACS2; AT-ACC2	a member of the 1-aminocyclopropane-1-carboxylate (ACC) synthase (S-adenosyl-L-methionine methylthioadenosine-lyase, EC 4.4.1.14) gene family, isolated from a flower-specific cDNA library. Plays a key role in the establishment of stomatal density and cluster on the leaf epidermis in response to drought.	NUCLEOLAR RNA CHAPERONE-LIKE 1; NURC1	RNA binding protein with RNA chaperone&#8208;like activity. Binds internal transcribed sequence2.
AT1G01480	AT5G15220	6.35795315741718e-06	0.0357634865104716	1	Inf	-0.251248095680111	1-AMINO-CYCLOPROPANE-1-CARBOXYLATE SYNTHASE 2; ACS2; AT-ACC2	a member of the 1-aminocyclopropane-1-carboxylate (ACC) synthase (S-adenosyl-L-methionine methylthioadenosine-lyase, EC 4.4.1.14) gene family, isolated from a flower-specific cDNA library. Plays a key role in the establishment of stomatal density and cluster on the leaf epidermis in response to drought.		Ribosomal protein L27 family protein;(source:Araport11)
AT1G01480	AT5G55190	7.69007573750309e-08	0.000432566760234549	1	Inf	-0.168413917578115	1-AMINO-CYCLOPROPANE-1-CARBOXYLATE SYNTHASE 2; ACS2; AT-ACC2	a member of the 1-aminocyclopropane-1-carboxylate (ACC) synthase (S-adenosyl-L-methionine methylthioadenosine-lyase, EC 4.4.1.14) gene family, isolated from a flower-specific cDNA library. Plays a key role in the establishment of stomatal density and cluster on the leaf epidermis in response to drought.	ATRAN3; RAN GTPASE 3; RAN3	A member of RAN GTPase gene family. Encodes a small soluble GTP-binding protein. Likely to be involved in nuclear translocation of proteins. May also be involved in cell cycle progression. Role in seed and endosperm development.
AT1G01480	AT5G55540	3.16768235811155e-06	0.0178182132643774	1	Inf	-0.131450609168985	1-AMINO-CYCLOPROPANE-1-CARBOXYLATE SYNTHASE 2; ACS2; AT-ACC2	a member of the 1-aminocyclopropane-1-carboxylate (ACC) synthase (S-adenosyl-L-methionine methylthioadenosine-lyase, EC 4.4.1.14) gene family, isolated from a flower-specific cDNA library. Plays a key role in the establishment of stomatal density and cluster on the leaf epidermis in response to drought.	LOP1; LOPPED 1; TORNADO 1; TRN1	Encodes a large plant-specific protein of unknown function, with conserved domains also found in a variety of signaling proteins, In trn mutants, the leaf venation network had a severely reduced complexity: incomplete loops, no tertiary or quaternary veins, and vascular islands. The leaf laminas were asymmetric and narrow because of a severely reduced cell number. TRN1 is required for the mainten…
AT1G01480	AT5G63960	3.50148333242619e-06	0.0196958437448973	1	Inf	-0.238671794182126	1-AMINO-CYCLOPROPANE-1-CARBOXYLATE SYNTHASE 2; ACS2; AT-ACC2	a member of the 1-aminocyclopropane-1-carboxylate (ACC) synthase (S-adenosyl-L-methionine methylthioadenosine-lyase, EC 4.4.1.14) gene family, isolated from a flower-specific cDNA library. Plays a key role in the establishment of stomatal density and cluster on the leaf epidermis in response to drought.	EMB2780; EMBRYO DEFECTIVE 2780; GIGANTEA SUPPRESSOR5; GIS5	Encodes the catalytic subunits of DNA polymerase &#948;, which is involved in the deposition of epigenetic marks.
AT1G01590	AT1G78760	2.42898400480595e-06	0.00683151751351672	1	-29400189.5	0.102156184449935	ATFRO1; FERRIC REDUCTION OXIDASE 1; FRO1	Encodes a ferric-chelate reductase that is expressed at extremely low levels in Fe deficiency-induced seedlings.		F-box/RNI-like superfamily protein;(source:Araport11)
AT1G01590	AT4G28800	1.18153471122961e-05	0.0375317951005815	1	Inf	0.0466889163380569	ATFRO1; FERRIC REDUCTION OXIDASE 1; FRO1	Encodes a ferric-chelate reductase that is expressed at extremely low levels in Fe deficiency-induced seedlings.		basic helix-loop-helix (bHLH) DNA-binding superfamily protein;(source:Araport11)
AT1G01695	AT1G09860	1.6805891078239e-05	0.00497542827974181	1	-2950941.5	0.0448258572467883	TON1 RECRUITING MOTIF 33; TRM33	Phosphatidylinositol N-acetyglucosaminlytransferase subunit P-like protein;(source:Araport11)	ATPUP16; PUP16; PURINE PERMEASE 16	Member of a family of proteins related to PUP1, a purine transporter. May be involved in the transport of purine and purine derivatives such as cytokinins, across the plasma membrane.
AT1G01695	AT1G53620	5.50330051502086e-05	0.0182094502335249	1	-19757956	-0.15661178639248	TON1 RECRUITING MOTIF 33; TRM33	Phosphatidylinositol N-acetyglucosaminlytransferase subunit P-like protein;(source:Araport11)		transmembrane protein;(source:Araport11)
AT1G01695	AT2G03470	1.26155373472859e-05	0.0354811987892417	1	Inf	-0.493259873952152	TON1 RECRUITING MOTIF 33; TRM33	Phosphatidylinositol N-acetyglucosaminlytransferase subunit P-like protein;(source:Araport11)		ELM2 domain-containing protein;(source:Araport11)
AT1G01695	AT2G10608	1.26987469826813e-06	0.00119050752962637	1	Inf	0.164426923327526	TON1 RECRUITING MOTIF 33; TRM33	Phosphatidylinositol N-acetyglucosaminlytransferase subunit P-like protein;(source:Araport11)		transmembrane protein;(source:Araport11)
AT1G01695	AT2G24740	2.50756856027402e-08	0.000141050731515414	1	Inf	0.225193128525848	TON1 RECRUITING MOTIF 33; TRM33	Phosphatidylinositol N-acetyglucosaminlytransferase subunit P-like protein;(source:Araport11)	SDG21; SET DOMAIN GROUP 21; SU(VAR)3-9 HOMOLOG 8; SUVH8	Encodes a SU(VAR)3-9 homolog, a SET domain protein (Homology Subgroup V; Orthology Group 1). Known SET domain proteins are involved in epigenetic control of gene expression. There are 10 SUVH genes in Arabidopsis and members of this subfamily of the SET proteins have an additional conserved SRA domain. This protein is a putative histone methyltransferase (predicted to methylate H3K9/20) related t…
AT1G01695	AT3G26270	4.64464726417672e-05	0.00669901047717796	1	Inf	0.061179868517178	TON1 RECRUITING MOTIF 33; TRM33	Phosphatidylinositol N-acetyglucosaminlytransferase subunit P-like protein;(source:Araport11)	CYP71B25; CYTOCHROME P450, FAMILY 71, SUBFAMILY B, POLYPEPTIDE 25	putative cytochrome P450
AT1G01695	AT4G00260	1.68245211772449e-10	9.46379316220028e-07	1	Inf	0.00611372614963055	TON1 RECRUITING MOTIF 33; TRM33	Phosphatidylinositol N-acetyglucosaminlytransferase subunit P-like protein;(source:Araport11)	MATERNAL EFFECT EMBRYO ARREST 45; MEE45	Encodes a B3 transcription factor that acts maternally to regulate seed size. Targets ANT expression in the ovule integuments.
AT1G01695	AT5G18090	4.1278695369477e-07	0.00116096330726654	1	Inf	0.128968822586775	TON1 RECRUITING MOTIF 33; TRM33	Phosphatidylinositol N-acetyglucosaminlytransferase subunit P-like protein;(source:Araport11)		AP2/B3-like transcriptional factor family protein;(source:Araport11)
AT1G01695	AT5G35890	5.89737605968335e-07	0.00165863701678594	1	Inf	0.19043366240385	TON1 RECRUITING MOTIF 33; TRM33	Phosphatidylinositol N-acetyglucosaminlytransferase subunit P-like protein;(source:Araport11)		Beta-galactosidase related protein;(source:Araport11)
AT1G01695	AT5G48320	4.4373321859005e-05	0.0346074801578542	1	Inf	0.24592000245446	TON1 RECRUITING MOTIF 33; TRM33	Phosphatidylinositol N-acetyglucosaminlytransferase subunit P-like protein;(source:Araport11)		Cysteine/Histidine-rich C1 domain family protein;(source:Araport11)
AT1G01695	AT5G50590	1.33266135650984e-06	0.00249874004345595	1	Inf	0.0902236510867336	TON1 RECRUITING MOTIF 33; TRM33	Phosphatidylinositol N-acetyglucosaminlytransferase subunit P-like protein;(source:Araport11)	ATHSD4; HSD4; HYDROXYSTEROID DEHYDROGENASE 4	Encodes a putative hydroxysteroid dehydrogenase (HSD). Genes that encode HSD include: At5g50600 and At5g50700 (HSD1), At3g47350(HSD2), At3g47360(HSD3), At5g50590 and At5g50690(HSD4), At5g50770(HSD6) (Plant Cell Physiology 50:1463). Two copies of HSD1 and HSD4 exist due to a gene duplication event. In Plant Physiology 145:87, At5g50690 is HSD7, At4g10020 is HSD5.
AT1G01695	AT5G50690	1.32936503597796e-06	0.00249255944245867	1	Inf	0.0902333687174872	TON1 RECRUITING MOTIF 33; TRM33	Phosphatidylinositol N-acetyglucosaminlytransferase subunit P-like protein;(source:Araport11)	ATHSD7; HSD7; HYDROXYSTEROID DEHYDROGENASE 7	Encodes a putative hydroxysteroid dehydrogenase (HSD). Genes that encode HSD include: At5g50600 and At5g50700 (HSD1), At3g47350(HSD2), At3g47360(HSD3), At5g50590 and At5g50690(HSD4), At5g50770(HSD6) (Plant Cell Physiology 50:1463). Two copies of HSD1 and HSD4 exist due to a gene duplication event. In Plant Physiology 145:87, At5g50690 is HSD7, At4g10020 is HSD5.
AT1G01710	AT2G46410	2.75430066765837e-06	0.0154929412555783	1	Inf	0.371947246250704		acyl-CoA thioesterase II;(source:Araport11)	CAPRICE; CPC	Nuclear-localized R3-type MYB transcription factor. Positive regulator of hair-cell differentiation. Preferentially transcribed in hairless cells. Moves from atrichoblasts into trichoblast via plasmodesmata in a tissue-specific mode. N-terminus and part of the Myb domain are required for this movement, with W76 playing a crucial role. Capability to increase the size-exclusion limit of plasmodesma…
AT1G01710	AT5G01070	5.8021899309448e-06	0.0108791061205215	1	Inf	0.0292540978352107		acyl-CoA thioesterase II;(source:Araport11)		RING/FYVE/PHD zinc finger superfamily protein;(source:Araport11)
AT1G01725	AT1G47300	1.91461517001718e-08	4.18711961236538e-05	1	-17069983	0.045531348224033		adenylosuccinate synthetase;(source:Araport11)		F-box family protein;(source:Araport11)
AT1G01725	AT1G79250	6.06451650620193e-05	0.0426411316842323	1	-29541046.5	0.0385638375709507		adenylosuccinate synthetase;(source:Araport11)	AGC KINASE 1.7; AGC1.7	AGC kinase 1.7;(source:Araport11)
AT1G01725	AT2G26410	2.32605207344257e-05	0.0246530975225948	1	Inf	0.0429138905703309		adenylosuccinate synthetase;(source:Araport11)	IQ-DOMAIN 4; IQD4	Member of IQ67 (CaM binding) domain containing family.
AT1G01725	AT2G31220	1.56373527196041e-10	8.79601090477733e-07	1	Inf	0.0771170555849857		adenylosuccinate synthetase;(source:Araport11)	BASIC HELIX LOOP HELIX PROTEIN 10; BHLH010	Encodes a bHLH transcription factor that together with bHLH089 and bHLH091 is important for the normal transcriptome of the developing Arabidopsis anther, possibly by forming a feed-forward loop with DYT1.
AT1G01725	AT2G35890	2.96333721930807e-05	0.0314745637072326	1	Inf	0.00521635341438763		adenylosuccinate synthetase;(source:Araport11)	CALCIUM-DEPENDENT PROTEIN KINASE 25; CPK25	member of Calcium Dependent Protein Kinase
AT1G01725	AT5G18910	2.97198051089311e-05	0.0313526088200913	1	Inf	0.0450099649783405		adenylosuccinate synthetase;(source:Araport11)		Protein kinase superfamily protein;(source:Araport11)
AT1G01725	AT5G46650	4.70593867850078e-07	0.000882363502218897	1	Inf	0.0107915181427599		adenylosuccinate synthetase;(source:Araport11)	ARABIDOPSIS TÃ³XICOS EN LEVADURA 30; ATL30	RING/U-box superfamily protein;(source:Araport11)
AT1G01725	AT5G58830	2.96068299671052e-05	0.0315122150404657	1	Inf	0.0167863837612377		adenylosuccinate synthetase;(source:Araport11)		Subtilisin-like serine endopeptidase family protein;(source:Araport11)
AT1G01725	AT5G60440	2.2669916806919e-06	0.0127518282038919	1	Inf	0.513630083860811		adenylosuccinate synthetase;(source:Araport11)	AGAMOUS-LIKE 62; AGL62	AGL62 encodes a Type I MADS domain protein that likely functions as a transcription factor. It is expressed AGL62 is expressed exclusively in the endosperm. AGL62 supresses suppresses cellularization during the syncytial phase of endosperm development.
AT1G01980	AT2G21030	8.01896621092119e-06	0.0106645593987335	1	Inf	0.0196289959095119	ATBBE1; OGOX4; OLIGOGALACTURONIDE OXIDASE 4	Encodes an oligogalacturonide oxidase that inactivates the elicitor-active oligogalacturonides (OGs).		BREVIS RADIX-like protein;(source:Araport11)
AT1G01980	AT3G46240	2.15555053547717e-07	0.000606248588102953	1	Inf	0.0342444239233506	ATBBE1; OGOX4; OLIGOGALACTURONIDE OXIDASE 4	Encodes an oligogalacturonide oxidase that inactivates the elicitor-active oligogalacturonides (OGs).		ER protein carbohydrate-binding protein;(source:Araport11)
AT1G01980	AT4G09100	6.60524352502643e-05	0.0464431185353421	1	Inf	0.0751136750992522	ATBBE1; OGOX4; OLIGOGALACTURONIDE OXIDASE 4	Encodes an oligogalacturonide oxidase that inactivates the elicitor-active oligogalacturonides (OGs).	ARABIDOPSIS TÃ³XICOS EN LEVADURA 39; ATL39	RING/U-box superfamily protein;(source:Araport11)
AT1G01980	AT4G26460	5.30756388871809e-06	0.0149275234370196	1	Inf	0.269722176220349	ATBBE1; OGOX4; OLIGOGALACTURONIDE OXIDASE 4	Encodes an oligogalacturonide oxidase that inactivates the elicitor-active oligogalacturonides (OGs).		S-adenosyl-L-methionine-dependent methyltransferases superfamily protein;(source:Araport11)
AT1G01980	AT5G40645	6.68331204426096e-05	0.0495310273072557	1	Inf	0.012580386068651	ATBBE1; OGOX4; OLIGOGALACTURONIDE OXIDASE 4	Encodes an oligogalacturonide oxidase that inactivates the elicitor-active oligogalacturonides (OGs).	NOI2	Member of the RIN4-like/NOI family; upregulated after spider mite feeding.
AT1G02210	AT1G51880	8.03094049911405e-05	0.0410673093704696	1	-18844451	0.0343923688643338		NAC (No Apical Meristem) domain transcriptional regulator superfamily protein;(source:Araport11)	RHS6; ROOT HAIR SPECIFIC 6	root hair specific 6;(source:Araport11)
AT1G02210	AT2G10608	5.10567299583923e-05	0.0151154792639977	1	Inf	0.0757076336602655		NAC (No Apical Meristem) domain transcriptional regulator superfamily protein;(source:Araport11)		transmembrane protein;(source:Araport11)
AT1G02210	AT5G18890	6.02560824494431e-05	0.0225960309185412	1	Inf	0.0253293958312693		NAC (No Apical Meristem) domain transcriptional regulator superfamily protein;(source:Araport11)	NSH4; NUCLEOSIDE HYDROLASE 4	Inosine-uridine preferring nucleoside hydrolase family protein;(source:Araport11)
AT1G02210	AT5G42490	6.93750565162452e-05	0.0300180533002984	1	Inf	0.00847159633232474		NAC (No Apical Meristem) domain transcriptional regulator superfamily protein;(source:Araport11)		ATP binding microtubule motor family protein;(source:Araport11)
AT1G02210	AT5G64220	5.38391850204425e-06	0.0302845415739989	1	Inf	-0.137163574074121		NAC (No Apical Meristem) domain transcriptional regulator superfamily protein;(source:Araport11)	CALMODULIN-BINDING TRANSCRIPTION ACTIVATOR 2; CAMTA2	CAMTA2 proteins bind to the AtALMT1 promoter at in vitro. The gene itself is Al inducible, and AtALMT1 expression is partially repressed in camta2 mutant. The mRNA is cell-to-cell mobile.
AT1G02300	AT2G03020	1.39927018257086e-05	0.0142300345571286	1	Inf	-0.161198507623435	ATCATHB1	Encodes a capase involved in stress induced cell death.		Heat shock protein HSP20/alpha crystallin family;(source:Araport11)
AT1G02590	AT2G34380	1.02078559714582e-05	0.0241479496770153	1	Inf	-0.200722976204528		Aldehyde oxidase/xanthine dehydrogenase, molybdopterin binding protein;(source:Araport11)	SEIPIN3	Membrane protein involved in lipid droplet biogenesis primarily in pollen. The interaction between VAP27-1 and SEIPIN3 requires the N-terminal 25 amino acids of SEIPIN3 that contain an FFAT motif.
AT1G02590	AT5G04210	3.4655291225013e-05	0.0194936013140698	1	Inf	0.24265364319196		Aldehyde oxidase/xanthine dehydrogenase, molybdopterin binding protein;(source:Araport11)		CCCH-type zinc fingerfamily protein with RNA-binding domain-containing protein;(source:Araport11)
AT1G02880	AT1G44030	3.21261997733474e-06	0.0180709873725079	1	-16081612.5	0.121544572615995	THIAMIN PYROPHOSPHOKINASE1; TPK1	Encodes a thiamine pyrophosphokinase capable of producing thiamine pyrophosphate from free thiamine.		Cysteine/Histidine-rich C1 domain family protein;(source:Araport11)
AT1G02880	AT1G67260	2.60953990783981e-05	0.0383112894046706	1	-24524557	-0.152851743837271	THIAMIN PYROPHOSPHOKINASE1; TPK1	Encodes a thiamine pyrophosphokinase capable of producing thiamine pyrophosphate from free thiamine.	TCP DOMAIN PROTEIN 1; TCP1	Encodes protein with TCP (TB1,CYC,PCF) domain which is likely to be involved in DNA binding and protein-protein interactions. Based on genome analysis, there is a 9-member gene family that possesses this domain in Arabidopsis. Orthologue of Antirrhinum gene CYCLOIDEA. Involved in longitudinal elongation of leaves; promotes hypocotyl elongation by activation BR-biosynthetic gene DWARF4.
AT1G02880	AT5G62810	8.61612851725311e-06	0.0263938559814965	1	Inf	-0.14303284620535	THIAMIN PYROPHOSPHOKINASE1; TPK1	Encodes a thiamine pyrophosphokinase capable of producing thiamine pyrophosphate from free thiamine.	ATPED2; ATPEX14; PED2; PEROXIN 14; PEROXISOME DEFECTIVE 2; PEX14	mutant has a defect in the intracellular transport of thiolase from the cytosol to glyoxysomes (formerly known as ped2) The mRNA is cell-to-cell mobile.
AT1G03120	AT1G32880	4.39437917568962e-05	0.0247183828632541	1	-11161626	0.0952898547652181		responsive to abscisic acid 28;(source:Araport11)		ARM repeat superfamily protein;(source:Araport11)
AT1G03120	AT1G42980	8.89295771866729e-06	0.00752867341451833	1	-15381731	0.0368074382104087		responsive to abscisic acid 28;(source:Araport11)		Actin-binding FH2 (formin homology 2) family protein;(source:Araport11)
AT1G03120	AT1G51880	1.83190170958002e-05	0.0206088942327752	1	-18519425	0.0423246398983367		responsive to abscisic acid 28;(source:Araport11)	RHS6; ROOT HAIR SPECIFIC 6	root hair specific 6;(source:Araport11)
AT1G03120	AT1G71450	3.4051433683167e-06	0.00478848286169536	1	-26174841.5	0.0216059764313036		responsive to abscisic acid 28;(source:Araport11)	FUF1; FYF UP-REGULATING 321 FACTOR 1	Encodes a member of the DREB subfamily A-4 of ERF/AP2 transcription factor family. The protein contains one AP2 domain. There are 17 members in this subfamily including TINY. FUF1 appears to negatively regulate certain ethylene responsive EDF genes thereby negatively regulating flower senescence.
AT1G03120	AT3G01175	9.19435323615475e-06	0.00517182369533705	1	Inf	0.21472162013223		responsive to abscisic acid 28;(source:Araport11)		transmembrane protein;(source:Araport11)
AT1G03120	AT3G27730	2.41356952094707e-05	0.019394755079039	1	Inf	0.139833062337772		responsive to abscisic acid 28;(source:Araport11)	MER3; RCK; ROCK-N-ROLLERS	DNA helicase required for interference-sensitive meiotic crossover events.
AT1G03120	AT3G49744	2.54941468887724e-06	0.00239007627082241	1	Inf	0.0232711887839645		responsive to abscisic acid 28;(source:Araport11)		This gene encodes a small protein and has either evidence of transcription or purifying selection.
AT1G03120	AT4G19590	9.45620179925687e-06	0.02659556756041	1	Inf	0.125801761070873		responsive to abscisic acid 28;(source:Araport11)		Chaperone DnaJ-domain superfamily protein;(source:Araport11)
AT1G03120	AT5G37210	9.44704031293097e-06	0.0164722499187386	1	Inf	0.148198369700776		responsive to abscisic acid 28;(source:Araport11)		Cysteine/Histidine-rich C1 domain family protein;(source:Araport11)
AT1G03410	AT1G55770	7.64396686511781e-07	0.000992737240938185	1	-20005243	0.0168599933373336	2A6	2-oxoglutarate (2OG) and Fe(II)-dependent oxygenase superfamily protein;(source:Araport11)		Plant invertase/pectin methylesterase inhibitor superfamily protein;(source:Araport11)
AT1G03410	AT5G14290	3.13158264007797e-05	0.00978619575024367	1	Inf	0.0155753749000064	2A6	2-oxoglutarate (2OG) and Fe(II)-dependent oxygenase superfamily protein;(source:Araport11)		Mitochondrial ribosomal protein L37;(source:Araport11)
AT1G03475	AT1G71790	6.32259985998028e-06	0.0355646242123891	1	-26127762	-0.223071653171213	ATCPO-I; HEMF1; LESION INITIATION 2; LIN2	Encodes coproporphyrinogen III oxidase, a key enzyme in the biosynthetic pathway of chlorophyll and heme, a tetrapyrrole pathway. Mutants express cytological and molecular markers associated with the defense responses, usually activated by pathogen infection.	ATCPB; CAPPING PROTEIN B; CPB	Encodes a heterodimeric actin binding protein composed of an alpha and a beta sumunit. Stabilizes actin filament cytoskeleton by capping.
AT1G03475	AT3G05720	2.34263795878167e-05	0.0146414872423854	1	Inf	-0.0183821232149195	ATCPO-I; HEMF1; LESION INITIATION 2; LIN2	Encodes coproporphyrinogen III oxidase, a key enzyme in the biosynthetic pathway of chlorophyll and heme, a tetrapyrrole pathway. Mutants express cytological and molecular markers associated with the defense responses, usually activated by pathogen infection.	IMPA-7; IMPORTIN ALPHA ISOFORM 7	importin alpha isoform 7;(source:Araport11)Putative importin alpha isoform. When overexpressed can rescue the impa-4 decreased transformation susceptibility phenotype.
AT1G03530	AT1G29600	0.000120334443724456	0.0307673293613667	1	-9463201	-0.056137029140437	ATNAF1; NAF1; NUCLEAR ASSEMBLY FACTOR 1	nuclear assembly factor 1;(source:Araport11)	ATC3H10	Zinc finger C-x8-C-x5-C-x3-H type family protein;(source:Araport11)
AT1G03530	AT4G33220	8.98071912060919e-06	0.0252582725267134	1	Inf	0.212636945230234	ATNAF1; NAF1; NUCLEAR ASSEMBLY FACTOR 1	nuclear assembly factor 1;(source:Araport11)	A. THALIANA PECTIN METHYLESTERASE 44; ATPME44; PECTIN METHYLESTERASE 44; PME44; PMEI-PME44PMEI-PME44	Pectin methylesterase inhibitor; INVI-PMEI protein isoform which clustered with a PME.
AT1G04400	AT1G25054	1.1525351780656e-05	0.0383738742235067	1	-7615388	0.372728170745765	AT-PHH1; ATCRY2; CRY2; CRYPTOCHROME 2; FHA; PHH1	Blue light receptor mediating blue-light regulated cotyledon expansion and flowering time. Positive regulator of the flowering-time gene CONSTANS. This gene possesses a light-induced CNT2 N-terminal homodimerisation domain.Involved in blue-light induced stomatal opening. Involved in triggering chromatin decondensation. An 80-residue motif (NC80) is sufficient to confer CRY2's physiological functi…	ATLPXC3; LIPID X C3; LPXC3	UDP-3-O-acyl N-acetylglycosamine deacetylase family protein;(source:Araport11)
AT1G04625	AT1G29740	8.36976604662108e-05	0.0326256185585426	1	-9121362.5	-0.116328018974773		Polynucleotidyl transferase, ribonuclease H-like superfamily protein;(source:Araport11)	RKF-LIKE 3; RKFL3	Encodes one of three RECEPTOR-LIKE KINASE IN FLOWERS 1 (RKF1) paralogues that is required in the stigmatic papillae and the female reproductive tract to promote compatible pollen grain hydration and pollen tube growth.
AT1G04625	AT2G05050	4.72512695083565e-05	0.0295320434427228	1	Inf	-0.214835799769071		Polynucleotidyl transferase, ribonuclease H-like superfamily protein;(source:Araport11)		Protein phosphatase 2C family protein;(source:Araport11)
AT1G04625	AT2G19260	3.46650918956885e-05	0.0403868346146884	1	Inf	-0.269404222103044		Polynucleotidyl transferase, ribonuclease H-like superfamily protein;(source:Araport11)		RING/FYVE/PHD zinc finger superfamily protein;(source:Araport11)
AT1G04625	AT2G30380	6.50450118834652e-09	3.65878191844492e-05	1	Inf	-0.0208598914245035		Polynucleotidyl transferase, ribonuclease H-like superfamily protein;(source:Araport11)	CHIQL8; CHIQUITA1-LIKE 8	MYB family transcription factor;(source:Araport11)
AT1G04625	AT4G08260	1.93772083505665e-06	0.00430017088033481	1	Inf	-0.216015266707896		Polynucleotidyl transferase, ribonuclease H-like superfamily protein;(source:Araport11)		Protein phosphatase 2C family protein;(source:Araport11)
AT1G04625	AT4G27590	1.19942379167874e-07	0.000674675882819288	1	Inf	-0.154605789183392		Polynucleotidyl transferase, ribonuclease H-like superfamily protein;(source:Araport11)	ATHMP37; HEAVY METAL ASSOCIATED PROTEIN 37	Heavy metal transport/detoxification superfamily protein;(source:Araport11)
AT1G04625	AT4G37500	2.06086826593518e-06	0.00579619199794269	1	Inf	-0.0354441534287327		Polynucleotidyl transferase, ribonuclease H-like superfamily protein;(source:Araport11)		Aldehyde oxidase/xanthine dehydrogenase, molybdopterin binding protein;(source:Araport11)
AT1G04625	AT5G40410	1.83433430933813e-08	0.00010318130490027	1	Inf	-0.055206171440273		Polynucleotidyl transferase, ribonuclease H-like superfamily protein;(source:Araport11)		Tetratricopeptide repeat (TPR)-like superfamily protein;(source:Araport11)
AT1G04625	AT5G59060	2.52960970683881e-05	0.0129355041826984	1	Inf	-0.0287863548220188		Polynucleotidyl transferase, ribonuclease H-like superfamily protein;(source:Araport11)		reverse transcriptase family protein;(source:Araport11)
AT1G05080	AT5G44980	2.83795875100768e-05	0.0199543974680228	1	Inf	-0.0619791139740537		F-box/RNI-like/FBD-like domains-containing protein;(source:Araport11)		F-box/RNI-like/FBD-like domains-containing protein;(source:Araport11)
AT1G05160	AT4G20720	4.00057716484365e-16	2.25032465522455e-12	1	Inf	0.353078276165583	ATKAO1; CYP88A3; CYTOCHROME P450, FAMILY 88, SUBFAMILY A, POLYPEPTIDE 3; ENT-KAURENOIC ACID OXYDASE 1; KAO1	Encodes an ent-kaurenoic acid hydroxylase, a member of the CYP88A cytochrome p450 family.		dentin sialophosphoprotein-like protein;(source:Araport11)
AT1G05220	AT1G52790	2.01750151253649e-05	0.0453590630051787	1	-18150007.5	0.0477961715191539		Transmembrane protein 97, Putative;(source:Araport11)		encodes a putative oxidoreductase, 2OG-Fe(II) oxygenase family protein, similar to GS-AOP loci (GI:16118889, GI:16118887, GI:16118891, GI:16118893); contains PF03171 2OG-Fe(II) oxygenase superfamily domain
AT1G05220	AT1G73160	8.29149313428368e-06	0.0233198244401729	1	-25994524	0.0766208273811694		Transmembrane protein 97, Putative;(source:Araport11)		UDP-Glycosyltransferase superfamily protein;(source:Araport11)
AT1G05220	AT2G21930	0.000531754923725027	0.0439817070933883	1	Inf	0.0368919139204906		Transmembrane protein 97, Putative;(source:Araport11)		A paternally expressed imprinted gene.
AT1G05220	AT2G24560	0.000196686148327795	0.0225787670274254	1	Inf	0.174957510202129		Transmembrane protein 97, Putative;(source:Araport11)	GGL15; GUARD-CELL-ENRICHED GDSL LIPASE 15	GDSL-motif esterase/acyltransferase/lipase. Enzyme group with broad substrate specificity that may catalyze acyltransfer or hydrolase reactions with lipid and non-lipid substrates.
AT1G05220	AT2G28860	0.000154797310296692	0.0414635652580424	1	Inf	0.0819866503500957		Transmembrane protein 97, Putative;(source:Araport11)	CYP710A4; CYTOCHROME P450, FAMILY 710, SUBFAMILY A, POLYPEPTIDE 4	member of CYP710A
AT1G05220	AT5G17540	5.32242093805085e-05	0.02138472698324	1	Inf	0.170708652561855		Transmembrane protein 97, Putative;(source:Araport11)		HXXXD-type acyl-transferase family protein;(source:Araport11)
AT1G05220	AT5G55800	1.69439550299067e-06	0.000866452245847501	1	Inf	0.0553860537621162		Transmembrane protein 97, Putative;(source:Araport11)		Cysteine/Histidine-rich C1 domain family protein;(source:Araport11)
AT1G05270	AT5G20700	1.1863496230573e-06	0.00333660831484866	1	Inf	-0.53834062124524	TRB1	TraB family protein that localizes to the outer mitochondrial membrane and tether to ER. Potential regulating mitophagy via interactions with ATG8.		senescence-associated family protein, putative (DUF581);(source:Araport11)
AT1G05770	AT1G02250	5.08308658641022e-06	0.00879907657179125	1	1287080.5	0.0631023020459296		Mannose-binding lectin superfamily protein;(source:Araport11)	ANAC005; NAC DOMAIN CONTAINING PROTEIN 5; NAC005	Encodes a member of the NAC family of transcription factors. ANAC005 contains sequences specifying both nuclear and plasma membrane targeting. Overexpression results in increased xylem differentiation suggesting ANAC005 promotes xylem formation.
AT1G05770	AT1G12064	1.09436967764928e-06	0.00307791471838859	1	-2351961	0.494889392771986		Mannose-binding lectin superfamily protein;(source:Araport11)		transmembrane protein;(source:Araport11)
AT1G05770	AT1G13607	6.69195090552971e-06	0.0188211119218023	1	-2935162.5	0.334558622959476		Mannose-binding lectin superfamily protein;(source:Araport11)		Encodes a defensin-like (DEFL) family protein; irondeficiency-regulated gene expression. Unannotated bottom strand transcript is expressed at much higher levels than the top strand transcripts indicative of lncRNA, named CAN OF SPINACH (COS).
AT1G05770	AT1G18280	0.000318276000897774	0.0373401268454552	1	-4569013	0.0750272858252137		Mannose-binding lectin superfamily protein;(source:Araport11)	GLYCOSYLPHOSPHATIDYLINOSITOL-ANCHORED LIPID PROTEIN TRANSFER 3; LTPG3	Bifunctional inhibitor/lipid-transfer protein/seed storage 2S albumin superfamily protein;(source:Araport11)
AT1G05770	AT1G22150	3.4908140301915e-06	0.00981791445991358	1	-6094017	0.492869249734919		Mannose-binding lectin superfamily protein;(source:Araport11)	SULFATE TRANSPORTER 1;3; SULTR1;3	sulfate transporter Sultr1;3
AT1G05770	AT1G22290	5.48824075298754e-05	0.0441019346222213	1	-6151465.5	0.0905547032298508		Mannose-binding lectin superfamily protein;(source:Araport11)		14-3-3 family protein;(source:Araport11)
AT1G05770	AT1G23070	8.81781544550238e-06	0.0496002118809509	1	-6448985.5	0.369685605098622		Mannose-binding lectin superfamily protein;(source:Araport11)		organic solute transporter ostalpha protein (DUF300);(source:Araport11)
AT1G05770	AT1G23201	1.6703300423673e-05	0.00408504629926785	1	-6504656.5	0.0665025791749985		Mannose-binding lectin superfamily protein;(source:Araport11)		GCK domain protein;(source:Araport11)
AT1G05770	AT1G23210	2.08769436605835e-07	0.00117432808090782	1	-6515316	0.0740374652945704		Mannose-binding lectin superfamily protein;(source:Araport11)	ATGH9B6; GH9B6; GLYCOSYL HYDROLASE 9B6	glycosyl hydrolase 9B6;(source:Araport11)
AT1G05770	AT1G26970	3.1589570288887e-05	0.0420082481970862	1	-7634922	0.139915933907003		Mannose-binding lectin superfamily protein;(source:Araport11)	PBL4; PBS1-LIKE 4	Protein kinase superfamily protein;(source:Araport11)
AT1G05770	AT1G35255	1.3415911848651e-05	0.0107806434498089	1	-11210264.5	0.167738830596921		Mannose-binding lectin superfamily protein;(source:Araport11)		transmembrane protein;(source:Araport11)
AT1G05770	AT1G48470	3.42228409707951e-06	0.0192503480460722	1	-16189069	0.563049810266675		Mannose-binding lectin superfamily protein;(source:Araport11)	GLN1;5; GLUTAMINE SYNTHETASE 1;5	Encodes cytosolic glutamine synthase isozyme. Expression of mRNA is not detectable in roots.
AT1G05770	AT1G48660	1.60382458288996e-07	0.000902151327875601	1	-16271124.5	0.417982897789017		Mannose-binding lectin superfamily protein;(source:Araport11)		Auxin-responsive GH3 family protein;(source:Araport11)
AT1G05770	AT1G53708	3.76388394133613e-06	0.0105859235850079	1	-18326958.5	0.303707158462272		Mannose-binding lectin superfamily protein;(source:Araport11)	ROTUNDIFOLIA LIKE 9; RTFL9	ROTUNDIFOLIA like 9;(source:Araport11)
AT1G05770	AT1G64010	7.18907394798833e-08	0.000202192704787172	1	-22025327	0.11118046891811		Mannose-binding lectin superfamily protein;(source:Araport11)		Serine protease inhibitor (SERPIN) family protein;(source:Araport11)
AT1G05770	AT1G65130	1.05774274858966e-05	0.0485865405600386	1	-22472911.5	0.0822918628950505		Mannose-binding lectin superfamily protein;(source:Araport11)		Ubiquitin carboxyl-terminal hydrolase-related protein;(source:Araport11)
AT1G05770	AT1G72570	3.85327532377164e-05	0.00903111404008977	1	-25606704	0.11124268586365		Mannose-binding lectin superfamily protein;(source:Araport11)	AIL1; AP2-LIKE ETHYLENE-RESPONSIVE TRANSCRIPTION FACTOR	Integrase-type DNA-binding superfamily protein;(source:Araport11)
AT1G05770	AT1G73000	5.2223725324899e-05	0.0202778823917955	1	-25737600.5	0.0705277807563422		Mannose-binding lectin superfamily protein;(source:Araport11)	PYL3; PYR1-LIKE 3; RCAR13; REGULATORY COMPONENTS OF ABA RECEPTOR 13	Encodes a member of the PYR (pyrabactin resistance )/PYL(PYR1-like)/RCAR (regulatory components of ABA receptor) family proteins with 14 members. PYR/PYL/RCAR family proteins function as abscisic acid sensors. Mediate ABA-dependent regulation of protein phosphatase 2Cs ABI1 and ABI2.
AT1G05770	AT1G75600	1.10766267275319e-06	0.00340799487549697	1	-26665243.5	0.0845418379355164		Mannose-binding lectin superfamily protein;(source:Araport11)	HTR14	Histone superfamily protein;(source:Araport11)
AT1G05770	AT1G77525	3.17500946131412e-05	0.0297657136998199	1	-27408407	0.106782484667678		Mannose-binding lectin superfamily protein;(source:Araport11)		defensin-like protein;(source:Araport11)
AT1G05770	AT2G03130	2.83531060889567e-08	0.000103566728745115	1	Inf	0.211865901082293		Mannose-binding lectin superfamily protein;(source:Araport11)		Ribosomal protein L12/ ATP-dependent Clp protease adaptor protein ClpS family protein;(source:Araport11)
AT1G05770	AT2G03370	4.06688703975173e-05	0.0381270659976725	1	Inf	0.130532770485757		Mannose-binding lectin superfamily protein;(source:Araport11)		O-linked-mannose beta-1,4-N-acetylglucosaminyltransferase-like protein;(source:Araport11)
AT1G05770	AT2G18780	5.63946373794092e-05	0.0453171193227395	1	Inf	0.251389068139304		Mannose-binding lectin superfamily protein;(source:Araport11)		F-box and associated interaction domains-containing protein;(source:Araport11)
AT1G05770	AT2G20800	2.32735747493876e-06	0.00685351123619399	1	Inf	0.133379740239572		Mannose-binding lectin superfamily protein;(source:Araport11)	NAD(P)H DEHYDROGENASE B4; NDB4	NAD(P)H dehydrogenase B4;(source:Araport11)
AT1G05770	AT2G22070	2.94132146588839e-06	0.0165449332456222	1	Inf	0.106385076590148		Mannose-binding lectin superfamily protein;(source:Araport11)		pentatricopeptide (PPR) repeat-containing protein;(source:Araport11)
AT1G05770	AT2G23060	3.6057078171252e-07	0.00202821064713292	1	Inf	0.206186739777446		Mannose-binding lectin superfamily protein;(source:Araport11)		Acyl-CoA N-acyltransferases (NAT) superfamily protein;(source:Araport11)
AT1G05770	AT2G23240	1.07864220297462e-05	0.0302243386998084	1	Inf	0.811236409775256		Mannose-binding lectin superfamily protein;(source:Araport11)	ARABIDOPSIS THALIANA METALLOTHIONEIN 4B; ATMT4B	AtMT4b is a member of Type 4 metallothionein (MT) genes. It is involved in the early develoment of the embryo and in the accumulation of metal ions especially Zn in the seeds.
AT1G05770	AT2G28420	5.5660458054007e-07	0.00313090076553789	1	Inf	0.590031797515655		Mannose-binding lectin superfamily protein;(source:Araport11)	GLYI8; GLYOXYLASE I 8	Vicinal oxygen chelate (VOC) superfamily member.
AT1G05770	AT2G28860	1.37610154322037e-05	0.00967571397576821	1	Inf	0.0870889919949172		Mannose-binding lectin superfamily protein;(source:Araport11)	CYP710A4; CYTOCHROME P450, FAMILY 710, SUBFAMILY A, POLYPEPTIDE 4	member of CYP710A
AT1G05770	AT2G29380	1.49813240034659e-07	0.000842699475194959	1	Inf	0.235834835047403		Mannose-binding lectin superfamily protein;(source:Araport11)	HAI3; HIGHLY ABA-INDUCED PP2C GENE 3	highly ABA-induced PP2C protein 3;(source:Araport11)
AT1G05770	AT2G31985	5.33959357399286e-06	0.0150176069268549	1	Inf	0.232820990295665		Mannose-binding lectin superfamily protein;(source:Araport11)		lipoprotein (DUF1264);(source:Araport11)
AT1G05770	AT2G33520	2.16433130413484e-05	0.0428831821721872	1	Inf	0.40287541095169		Mannose-binding lectin superfamily protein;(source:Araport11)	ATHCYSTM7; CYSTEINE-RICH TRANSMEMBRANE MODULE 7	cysteine-rich/transmembrane domain protein A;(source:Araport11)
AT1G05770	AT2G33760	6.68465771404469e-07	0.00376011996415014	1	Inf	0.100588378100939		Mannose-binding lectin superfamily protein;(source:Araport11)		Pentatricopeptide repeat (PPR) superfamily protein;(source:Araport11)
AT1G05770	AT2G40220	4.03658238452453e-06	0.0045411551825901	1	Inf	0.202981214279903		Mannose-binding lectin superfamily protein;(source:Araport11)	ABA INSENSITIVE 4; ABI4; ATABI4; GIN6; GLUCOSE INSENSITIVE 6; IMPAIRED SUCROSE INDUCTION 3; ISI3; SALOBRENO 5; SAN5; SIS5; SUCROSE UNCOUPLED 6; SUGAR-INSENSITIVE 5; SUN6	Encodes a member of the DREB subfamily A-3 of ERF/AP2 transcription factor family (ABI4). The protein contains one AP2 domain. There is only one member in this family. Involved in abscisic acid (ABA) signal transduction, ABA-mediated glucose response, and hexokinase-dependent sugar responses. Acts downstream of GUN1 in retrograde signaling. Expressed most abundantly in developing siliques and to …
AT1G05770	AT2G40250	1.09736141502554e-05	0.0026837643302255	1	Inf	0.0254379336142638		Mannose-binding lectin superfamily protein;(source:Araport11)		SGNH hydrolase-type esterase superfamily protein;(source:Araport11)
AT1G05770	AT2G43690	1.60036095836977e-06	0.00300067679694333	1	Inf	0.11324810664221		Mannose-binding lectin superfamily protein;(source:Araport11)	L-TYPE LECTIN RECEPTOR KINASE V.3; LECRK-V.3	Concanavalin A-like lectin protein kinase family protein;(source:Araport11)
AT1G05770	AT3G03230	2.67087913535857e-05	0.0308229497469339	1	Inf	0.0702164608960822		Mannose-binding lectin superfamily protein;(source:Araport11)		alpha/beta-Hydrolases superfamily protein;(source:Araport11)
AT1G05770	AT3G03620	3.07314527889623e-06	0.0172864421937913	1	Inf	0.506646410267302		Mannose-binding lectin superfamily protein;(source:Araport11)		MATE efflux family protein;(source:Araport11)
AT1G05770	AT3G03660	2.92286249049417e-06	0.00548036716967658	1	Inf	0.24323552188813		Mannose-binding lectin superfamily protein;(source:Araport11)	WOX11; WUSCHEL RELATED HOMEOBOX 11	Encodes a WUSCHEL-related homeobox gene family member with 65 amino acids in its homeodomain. Proteins in this family contain a sequence of eight residues (TLPLFPMH) downstream of the homeodomain called the WUS box.Encodes a WUSCHEL-related homeobox gene family member with 65 amino acids in its homeodomain. Proteins in this family contain a sequence of eight residues (TLPLFPMH) downstream of the …
AT1G05770	AT3G10200	3.58542767460953e-07	0.00201680306696786	1	Inf	0.542171544228189		Mannose-binding lectin superfamily protein;(source:Araport11)		S-adenosyl-L-methionine-dependent methyltransferases superfamily protein;(source:Araport11)
AT1G05770	AT3G12203	7.20043260233618e-06	0.0202512166940705	1	Inf	0.239077253708249		Mannose-binding lectin superfamily protein;(source:Araport11)	SCPL17; SERINE CARBOXYPEPTIDASE-LIKE 17	serine carboxypeptidase-like 17;(source:Araport11)
AT1G05770	AT3G16610	1.58442058362526e-06	0.0089123657828921	1	Inf	0.209749181168112		Mannose-binding lectin superfamily protein;(source:Araport11)		pentatricopeptide (PPR) repeat-containing protein;(source:Araport11)
AT1G05770	AT3G24068	3.37287921876111e-05	0.03225015334334	1	Inf	0.0197083854108211		Mannose-binding lectin superfamily protein;(source:Araport11)		Plant self-incompatibility protein S1 family;(source:Araport11)
AT1G05770	AT3G24650	1.4564157971996e-05	0.0409616942962389	1	Inf	0.358045795961884		Mannose-binding lectin superfamily protein;(source:Araport11)	ABA INSENSITIVE 3; ABI3; ABSCISIC ACID INSENSITIVE 3; ATABI3; SIS10; SUGAR INSENSITIVE 10	Homologous to the maize transcription factor Viviparous-1. Full length ABI3 protein binds to the highly conserved RY motif [DNA motif CATGCA(TG)], present in many seed-specific promoters, and the B3 domains of this transcription factor is necessary for the specific interaction with the RY element. Transcriptional activity of ABI3 requires the B3 DNA-binding domain and an activation domain. In add…
AT1G05770	AT3G44290	4.22483864873274e-06	0.0237647173991217	1	Inf	0.380476758209574		Mannose-binding lectin superfamily protein;(source:Araport11)	ANAC060; ANAC60; NAC DOMAIN CONTAINING PROTEIN 60; NAC060; NTL5	Represses sugar-induced ABI5 transcription.
AT1G05770	AT3G51490	1.83897120037784e-05	0.0344807100070845	1	Inf	0.266029416737637		Mannose-binding lectin superfamily protein;(source:Araport11)	TMT3; TONOPLAST MONOSACCHARIDE TRANSPORTER3	tonoplast monosaccharide transporter3;(source:Araport11)
AT1G05770	AT3G60870	1.41593947967161e-07	0.000398232978657641	1	Inf	0.127045340241964		Mannose-binding lectin superfamily protein;(source:Araport11)	AHL18; AT-HOOK MOTIF CONTAINING NUCLEAR LOCALIZED PROTEIN 18	Encodes an AT hook domain containing protein that, when overexpressed, delays flowering. Los s of function mutations have defects in primary and lateral root development.
AT1G05770	AT3G61170	1.30170419800698e-05	0.0436711494504386	1	Inf	0.0843914834481797		Mannose-binding lectin superfamily protein;(source:Araport11)		Tetratricopeptide repeat (TPR)-like superfamily protein;(source:Araport11)
AT1G05770	AT4G02690	1.44553886410173e-05	0.0406557805528611	1	Inf	0.236273113055681		Mannose-binding lectin superfamily protein;(source:Araport11)	ATLFG3; GAAP3; GOLGI ANTIAPOPTOTIC PROTEIN 3; LFG3; LIFEGUARD 3	Stress induced membrane protein. Mutants show enhanced cell death under stress.
AT1G05770	AT4G08869	3.89507694998892e-10	2.19098078436877e-06	1	Inf	0.883394341363861		Mannose-binding lectin superfamily protein;(source:Araport11)	LURE1.7	Encodes a defensin-like (DEFL) family protein. Pollen tube emergence accelerator that favors conspecific pollen over pollen from other species and thus promotes reproductive isolation.
AT1G05770	AT4G10160	6.37712157431692e-05	0.0398570098394807	1	Inf	0.243974923956864		Mannose-binding lectin superfamily protein;(source:Araport11)	ARABIDOPSIS TÃ³XICOS EN LEVADURA 59; ATL59	RING/U-box superfamily protein;(source:Araport11)
AT1G05770	AT4G12530	8.20492398692665e-08	0.000461526974264624	1	Inf	0.0789767681540017		Mannose-binding lectin superfamily protein;(source:Araport11)	AZI7	Encodes a member of the AZI family of lipid transfer proteins.
AT1G05770	AT4G18650	5.75823086694594e-06	0.0207366900485971	1	Inf	0.281005060424995		Mannose-binding lectin superfamily protein;(source:Araport11)	DOG1-LIKE 4; DOGL4	A maternally expressed imprinted gene in the endosperm. It's expression is positively regulated by ROS1.
AT1G05770	AT4G22110	6.65114000382691e-05	0.0340115113832058	1	Inf	0.282375577932416		Mannose-binding lectin superfamily protein;(source:Araport11)		GroES-like zinc-binding dehydrogenase family protein;(source:Araport11)
AT1G05770	AT4G36600	1.12113758597293e-05	0.0315319946054886	1	Inf	0.824035792620604		Mannose-binding lectin superfamily protein;(source:Araport11)		Late embryogenesis abundant (LEA) protein;(source:Araport11)
AT1G05770	AT5G08490	7.00209481259999e-06	0.039386783320875	1	Inf	0.0915758976400488		Mannose-binding lectin superfamily protein;(source:Araport11)	SLG1; SLOW GROWTH 1	Tetratricopeptide repeat (TPR)-like superfamily protein;(source:Araport11)
AT1G05770	AT5G09640	9.23683119916895e-07	0.00519571754953254	1	Inf	0.207141982740262		Mannose-binding lectin superfamily protein;(source:Araport11)	SCPL19; SERINE CARBOXYPEPTIDASE-LIKE 19; SINAPOYLGLUCOSE ACCUMULATOR 2; SNG2	encodes a serine carboxypeptidase-like (SCPL) protein. Mutants accumulate sinapoylglucose instead of sinapoylcholine, and have increased levels of choline and decreased activity of the enzyme sinapoylglucose:choline sinapoyltransferase.
AT1G05770	AT5G12280	3.59327065934621e-07	0.00202121474588224	1	Inf	0.202103209452211		Mannose-binding lectin superfamily protein;(source:Araport11)		SWAP (Suppressor-of-White-APricot)/surp RNA-binding domain-containing protein;(source:Araport11)
AT1G05770	AT5G13230	6.25981703782995e-05	0.0391238564864372	1	Inf	0.0415686199413184		Mannose-binding lectin superfamily protein;(source:Araport11)		Tetratricopeptide repeat (TPR)-like superfamily protein;(source:Araport11)
AT1G05770	AT5G18710	2.56747156371076e-07	0.0014442027545873	1	Inf	0.0135880622682473		Mannose-binding lectin superfamily protein;(source:Araport11)		DNAJ heat shock amino-terminal domain protein, putative (DUF3444);(source:Araport11)
AT1G05770	AT5G24130	2.92659617033281e-07	0.0016462103458122	1	Inf	0.414376828090355		Mannose-binding lectin superfamily protein;(source:Araport11)		polypyrimidine tract-binding-like protein;(source:Araport11)
AT1G05770	AT5G28510	2.74543730475589e-09	1.54430848392519e-05	1	Inf	0.438973786656433		Mannose-binding lectin superfamily protein;(source:Araport11)	BETA GLUCOSIDASE 24; BGLU24	beta glucosidase 24;(source:Araport11)
AT1G05770	AT5G28520	1.74727482610331e-07	0.000836289503858178	1	Inf	0.392096437836871		Mannose-binding lectin superfamily protein;(source:Araport11)		Encodes a predicted target jacalin lectin that is transcriptionally upregulated by ABA and is cleaved, possibly by a variant 'isoMIR' of miR846 in roots.
AT1G05770	AT5G29624	0.000338717262503201	0.0396934291995938	1	Inf	0.0323397306625789		Mannose-binding lectin superfamily protein;(source:Araport11)		Cysteine/Histidine-rich C1 domain family protein;(source:Araport11)
AT1G05770	AT5G36100	7.05388639526198e-05	0.0330650924777906	1	Inf	0.169454710250629		Mannose-binding lectin superfamily protein;(source:Araport11)	SEED LIPID DROPLET PROTEIN2; SLDP2	Protein of unknown function that is found on the surfaces of lipid droplets and may function to anchor the droplets to the plasma membrane.
AT1G05770	AT5G39330	6.58199011212916e-09	3.70236943807265e-05	1	Inf	0.384816076399397		Mannose-binding lectin superfamily protein;(source:Araport11)		transmembrane protein, putative (DUF1163);(source:Araport11)
AT1G05770	AT5G41090	0.000342278581408089	0.0458408814385834	1	Inf	0.0367436824176495		Mannose-binding lectin superfamily protein;(source:Araport11)	ANAC095; NAC DOMAIN CONTAINING PROTEIN 95; NAC095	NAC domain containing protein 95;(source:Araport11)
AT1G05770	AT5G45810	5.00141396138916e-05	0.0276267241412556	1	Inf	0.128760904290997		Mannose-binding lectin superfamily protein;(source:Araport11)	CBL-INTERACTING PROTEIN KINASE 19; CIPK19; SNF1-RELATED PROTEIN KINASE 3.5; SNRK3.5	Encodes a member of the SNF1-related kinase (SnRK) gene family (SnRK3.5), which has also been reported as a member of the CBL-interacting protein kinases (CIPK19).
AT1G05770	AT5G46610	2.32615223861877e-08	0.000130846063422306	1	Inf	0.0854013295292539		Mannose-binding lectin superfamily protein;(source:Araport11)	ALMT14	aluminum activated malate transporter family protein;(source:Araport11)
AT1G05770	AT5G49690	8.22840496875961e-06	0.0231423889746364	1	Inf	0.181992033698364		Mannose-binding lectin superfamily protein;(source:Araport11)	UDP-GLYCOSYLTRANSFERASE 91C1; UGT91C1	UDP-glycosyltransferase that can act upon sulcotrione herbicide. Overexpression confers resistance to herbicide.
AT1G05770	AT5G50750	2.8821937147579e-08	0.000162123396455132	1	Inf	0.163351544011851		Mannose-binding lectin superfamily protein;(source:Araport11)	REVERSIBLY GLYCOSYLATED POLYPEPTIDE 4; RGP4	RGP4 is a reversibly glycosylated polypeptide. Analyses using tagged RGP4 suggest that it is present in the cytosol and in association with the Golgi apparatus. Recombinant RGP4 does not have UDP-arabinose mutase activity based on an in vitro assay even though the related RGP1, RGP2, and RGP3 proteins do have activity in the same assay. RGP4 can form complexes with RGP1 and RGP2. RGP4 is expresse…
AT1G05770	AT5G50770	8.62589311713456e-06	0.0485206487838819	1	Inf	0.565012582595073		Mannose-binding lectin superfamily protein;(source:Araport11)	ATHSD6; HSD6; HYDROXYSTEROID DEHYDROGENASE 6	Encodes a putative hydroxysteroid dehydrogenase (HSD). Genes that encode HSD include: At5g50600 and At5g50700 (HSD1), At3g47350(HSD2), At3g47360(HSD3), At5g50590 and At5g50690(HSD4), At5g50770(HSD6) (Plant Cell Physiology 50:1463). Two copies of HSD1 and HSD4 exist due to a gene duplication event. In Plant Physiology 145:87, At5g50690 is HSD7, At4g10020 is HSD5.
AT1G05770	AT5G55350	1.51008891162627e-07	0.000424712506394888	1	Inf	0.0532317349902302		Mannose-binding lectin superfamily protein;(source:Araport11)		MBOAT (membrane bound O-acyl transferase) family protein;(source:Araport11)
AT1G05770	AT5G58610	2.38382389682304e-08	0.000134090094196296	1	Inf	0.149105919057477		Mannose-binding lectin superfamily protein;(source:Araport11)		PHD finger transcription factor;(source:Araport11)
AT1G05770	AT5G62800	1.34270086209269e-06	0.00377634617463569	1	Inf	0.292648319778994		Mannose-binding lectin superfamily protein;(source:Araport11)		Protein with RING/U-box and TRAF-like domain;(source:Araport11)
AT1G05770	AT5G65100	4.15698455856569e-05	0.0332370173633072	1	Inf	0.163281175588949		Mannose-binding lectin superfamily protein;(source:Araport11)		Ethylene insensitive 3 family protein;(source:Araport11)
AT1G05770	AT5G66670	1.75909535002091e-06	0.00494745567193381	1	Inf	0.228548361268677		Mannose-binding lectin superfamily protein;(source:Araport11)		pectinesterase, putative (DUF677);(source:Araport11)
AT1G05770	AT5G66830	6.31925896656019e-05	0.0296215264057509	1	Inf	0.156169680259756		Mannose-binding lectin superfamily protein;(source:Araport11)	ATFDB38; F-BOX/DUF295 BRASSICEAE-SPECIFIC 38	F-box protein (DUF295);(source:Araport11)
AT1G05780	AT1G18280	9.71698767718869e-05	0.0165630471770262	1	-4567342.5	0.0824805097824785		Vacuolar ATPase assembly integral membrane protein VMA21-like domain-containing protein;(source:Araport11)	GLYCOSYLPHOSPHATIDYLINOSITOL-ANCHORED LIPID PROTEIN TRANSFER 3; LTPG3	Bifunctional inhibitor/lipid-transfer protein/seed storage 2S albumin superfamily protein;(source:Araport11)
AT1G05780	AT1G23201	3.88732835322973e-06	0.00144172023667082	1	-6502986	0.0721664808174003		Vacuolar ATPase assembly integral membrane protein VMA21-like domain-containing protein;(source:Araport11)		GCK domain protein;(source:Araport11)
AT1G05780	AT1G73000	2.23237806629567e-05	0.0139523629143479	1	-25735930	0.0770418729905194		Vacuolar ATPase assembly integral membrane protein VMA21-like domain-containing protein;(source:Araport11)	PYL3; PYR1-LIKE 3; RCAR13; REGULATORY COMPONENTS OF ABA RECEPTOR 13	Encodes a member of the PYR (pyrabactin resistance )/PYL(PYR1-like)/RCAR (regulatory components of ABA receptor) family proteins with 14 members. PYR/PYL/RCAR family proteins function as abscisic acid sensors. Mediate ABA-dependent regulation of protein phosphatase 2Cs ABI1 and ABI2.
AT1G05780	AT2G20800	4.79957768350274e-05	0.0449960407828381	1	Inf	0.119811917900741		Vacuolar ATPase assembly integral membrane protein VMA21-like domain-containing protein;(source:Araport11)	NAD(P)H DEHYDROGENASE B4; NDB4	NAD(P)H dehydrogenase B4;(source:Araport11)
AT1G05780	AT2G40250	7.73629804349557e-06	0.00217583382473313	1	Inf	0.0264432272718108		Vacuolar ATPase assembly integral membrane protein VMA21-like domain-containing protein;(source:Araport11)		SGNH hydrolase-type esterase superfamily protein;(source:Araport11)
AT1G05780	AT5G29624	7.38440174842391e-05	0.0161200428101902	1	Inf	0.0360406822349972		Vacuolar ATPase assembly integral membrane protein VMA21-like domain-containing protein;(source:Araport11)		Cysteine/Histidine-rich C1 domain family protein;(source:Araport11)
AT1G05810	AT3G53840	1.10766651275079e-06	0.00207687471140774	1	Inf	0.150551955036995	ARA; ARA-1; ARABIDOPSIS THALIANA RAB GTPASE HOMOLOG A5E; ATRAB11D; ATRABA5E; RAB GTPASE HOMOLOG A5E; RABA5E	Rab GTPase-like A5A protein;(source:Araport11)		Protein kinase superfamily protein;(source:Araport11)
AT1G06340	AT1G14185	6.53082244814266e-06	0.0367358762708025	1	-2917536	0.377505200854024		Plant Tudor-like protein;(source:Araport11)		Glucose-methanol-choline (GMC) oxidoreductase family protein;(source:Araport11)
AT1G06340	AT1G27990	5.76556550253642e-06	0.0324313059517674	1	-7819726.5	0.587964426148897		Plant Tudor-like protein;(source:Araport11)		transmembrane protein;(source:Araport11)
AT1G06340	AT1G34575	4.1365457058475e-05	0.0249239676739221	1	-10724291.5	0.115147956068938		Plant Tudor-like protein;(source:Araport11)	ATBBE14	FAD-binding Berberine family protein;(source:Araport11)
AT1G06340	AT1G35330	1.09193763751143e-05	0.0307107460550089	1	-11031930.5	0.201266517315646		Plant Tudor-like protein;(source:Araport11)	ARABIDOPSIS TÃ³XICOS EN LEVADURA 34; ATL34	RING/U-box superfamily protein;(source:Araport11)
AT1G06340	AT1G58320	1.7033483895599e-06	0.00363779755744939	1	-19701064	0.131190165687635		Plant Tudor-like protein;(source:Araport11)		PLAC8 family protein;(source:Araport11)
AT1G06340	AT1G58725	4.25770551104504e-05	0.0399159891660473	1	-19839001	0.0913083620841756		Plant Tudor-like protein;(source:Araport11)		GDSL-motif esterase/acyltransferase/lipase. Enzyme group with broad substrate specificity that may catalyze acyltransfer or hydrolase reactions with lipid and non-lipid substrates.
AT1G06340	AT1G59406	4.64756245327443e-05	0.0435708979994478	1	-19911517	0.0910648060413734		Plant Tudor-like protein;(source:Araport11)		GDSL-motif esterase/acyltransferase/lipase. Enzyme group with broad substrate specificity that may catalyze acyltransfer or hydrolase reactions with lipid and non-lipid substrates.
AT1G06340	AT1G65340	9.98397313398842e-07	0.00561598488786849	1	-22335241.5	0.0991451170612806		Plant Tudor-like protein;(source:Araport11)	CYP96A3; CYTOCHROME P450, FAMILY 96, SUBFAMILY A, POLYPEPTIDE 3	member of CYP96A
AT1G06340	AT1G67110	3.70466982613241e-06	0.0208387677719948	1	-23129939.5	0.505343079530834		Plant Tudor-like protein;(source:Araport11)	CYP735A2; CYTOCHROME P450, FAMILY 735, SUBFAMILY A, POLYPEPTIDE 2	cytochrome P450, family 735, subfamily A, polypeptide 2;(source:Araport11)
AT1G06340	AT1G70860	6.31718281890741e-06	0.0355341533563542	1	-24785007	0.263623702635599		Plant Tudor-like protein;(source:Araport11)		Polyketide cyclase/dehydrase and lipid transport superfamily protein;(source:Araport11)
AT1G06340	AT1G79370	0.000478983699063191	0.0456658187666178	1	-27925399.5	0.00848035943852729		Plant Tudor-like protein;(source:Araport11)	CYP79C1; CYTOCHROME P450, FAMILY 79, SUBFAMILY C, POLYPEPTIDE 1	member of CYP79C
AT1G06340	AT1G80340	7.83555062544629e-06	0.0236476755827956	1	-28267797.5	0.300110755934913		Plant Tudor-like protein;(source:Araport11)	ARABIDOPSIS THALIANA GIBBERELLIN-3-OXIDASE 2; ATGA3OX2; GA3OX2; GA4H; GIBBERELLIN 3-OXIDASE 2	Encodes a protein with gibberellin 3 &#946;-hydroxylase activity. The protein was heterologously expressed in E. coli and shown to catalyze the hydroxylation of both GA9 and GA20.
AT1G06340	AT2G22630	2.19787118988537e-06	0.0123630254431052	1	Inf	0.140087551701191		Plant Tudor-like protein;(source:Araport11)	AGAMOUS-LIKE 17; AGL17	Encodes a MADs domain containing protein involved in promoting flowering. Loss of function mutations show delayed flowering in long days and reduced levels of LFY and AP1 expression.
AT1G06340	AT2G27760	7.71219865878378e-06	0.0433811174556588	1	Inf	-0.204852695893804		Plant Tudor-like protein;(source:Araport11)	ATIPT2; IPPT; IPT2; TRNAISOPENTENYLTRANSFERASE 2	Encodes tRNA isopentenyltransferase, similar to yeast MOD5.
AT1G06340	AT3G52820	3.77273656259037e-06	0.0212216431645709	1	Inf	0.282649645296507		Plant Tudor-like protein;(source:Araport11)	ATPAP22; PAP22; PURPLE ACID PHOSPHATASE 22	purple acid phosphatase 22;(source:Araport11)
AT1G06340	AT3G59200	2.45422195772579e-05	0.0197214264460109	1	Inf	0.228548808994245		Plant Tudor-like protein;(source:Araport11)		F-box/RNI-like superfamily protein;(source:Araport11)
AT1G06340	AT4G11310	4.25962777663822e-06	0.02396040624359	1	Inf	0.462505798759501		Plant Tudor-like protein;(source:Araport11)	ATCP1; CP1; CYSTEINE PROTEASE 1	cysteine proteinase precursor-like protein
AT1G06340	AT4G15290	2.09652622595611e-06	0.0117929600210031	1	Inf	0.337337974630913		Plant Tudor-like protein;(source:Araport11)	ATCSLB05; ATCSLB5; CELLULOSE SYNTHASE LIKE 5; CSLB05	Encodes a gene similar to cellulose synthase. Mutants exhibit shorter root hairs under phosphate-deficient conditions.
AT1G06340	AT4G22460	1.89372426762717e-05	0.0355073300180094	1	Inf	0.351133574430672		Plant Tudor-like protein;(source:Araport11)		Bifunctional inhibitor/lipid-transfer protein/seed storage 2S albumin superfamily protein;(source:Araport11)
AT1G06340	AT5G04370	2.09302928002332e-06	0.0117732897001312	1	Inf	0.354983620948678		Plant Tudor-like protein;(source:Araport11)	NAMT1	A member of the Arabidopsis SABATH methyltransferase gene family. Encodes NAMT1, a methyltransferase that methylates nicotinic acid to yield methyl nicotinate.
AT1G06340	AT5G24040	1.11314483397733e-05	0.0119748450689236	1	Inf	0.224637713297338		Plant Tudor-like protein;(source:Araport11)	ATFDA19; F-BOX/DUF295 ANCESTRAL 19	F-box SKIP23-like protein (DUF295);(source:Araport11)
AT1G06340	AT5G24140	2.48255013025549e-05	0.0465478149422905	1	Inf	0.426628234650609		Plant Tudor-like protein;(source:Araport11)	SQP2; SQUALENE MONOOXYGENASE 2	Encodes a protein with similarity to squalene monoxygenases.
AT1G06340	AT5G26080	1.35190164242434e-05	0.0380222336931847	1	Inf	0.262200137568636		Plant Tudor-like protein;(source:Araport11)		proline-rich family protein;(source:Araport11)
AT1G06340	AT5G43360	7.77539396151779e-06	0.0145788636778459	1	Inf	0.315693087343791		Plant Tudor-like protein;(source:Araport11)	ATPT4; PHOSPHATE TRANSPORTER 1;3; PHOSPHATE TRANSPORTER 3; PHT1;3; PHT3	Encodes Pht1;3, a member of the Pht1 family of phosphate transporters which include: Pht1;1/At5g43350, Pht1;2/At5g43370, Pht1;3/At5g43360, Pht1;4/At2g38940, Pht1;5/At2g32830, Pht1;6/At5g43340, Pht1;7/At3g54700, Pht1;8/At1g20860, Pht1;9/At1g76430 (Plant Journal 2002, 31:341).
AT1G06340	AT5G46890	6.00214955381566e-06	0.0337620912402131	1	Inf	1.04230011682177		Plant Tudor-like protein;(source:Araport11)		Bifunctional inhibitor/lipid-transfer protein/seed storage 2S albumin superfamily protein;(source:Araport11)
AT1G06340	AT5G47950	1.9050675076857e-06	0.010716004730732	1	Inf	0.824868116365011		Plant Tudor-like protein;(source:Araport11)	BIA2; BRASSINOSTEROID INACTIVATOR2; HXXXD-TYPE ACYL-TRANSFERASE FAMILY PROTEIN; THAA2	BIA2 is a putative HXXXD-type BAHD acyltransferase. Overexpression results in a BR deficient phenotype and is dependent on a functional HXXXD motif. BIA2 may function in BR homeostasis by regulating the pool of bioactive BR.
AT1G06340	AT5G62420	2.49022215389017e-07	0.00140074996156322	1	Inf	0.263746141280926		Plant Tudor-like protein;(source:Araport11)		NAD(P)-linked oxidoreductase superfamily protein;(source:Araport11)
AT1G06620	AT1G09860	6.38244302885142e-06	0.00224382762733058	1	-1178226.5	0.0322624801285054		encodes a protein whose sequence is similar to a 2-oxoglutarate-dependent dioxygenase The mRNA is cell-to-cell mobile.encodes a protein whose sequence is similar to a 2-oxoglutarate-dependent dioxygenaseThe mRNA is cell-to-cell mobile.	ATPUP16; PUP16; PURINE PERMEASE 16	Member of a family of proteins related to PUP1, a purine transporter. May be involved in the transport of purine and purine derivatives such as cytokinins, across the plasma membrane.
AT1G06620	AT1G18280	9.59868594578996e-07	0.000899876807417809	1	-4268412.5	0.101546041596655		encodes a protein whose sequence is similar to a 2-oxoglutarate-dependent dioxygenase The mRNA is cell-to-cell mobile.encodes a protein whose sequence is similar to a 2-oxoglutarate-dependent dioxygenaseThe mRNA is cell-to-cell mobile.	GLYCOSYLPHOSPHATIDYLINOSITOL-ANCHORED LIPID PROTEIN TRANSFER 3; LTPG3	Bifunctional inhibitor/lipid-transfer protein/seed storage 2S albumin superfamily protein;(source:Araport11)
AT1G06620	AT1G21340	4.46345131521634e-05	0.0278965707201022	1	-5450042	0.0553426818751611		encodes a protein whose sequence is similar to a 2-oxoglutarate-dependent dioxygenase The mRNA is cell-to-cell mobile.encodes a protein whose sequence is similar to a 2-oxoglutarate-dependent dioxygenaseThe mRNA is cell-to-cell mobile.		Dof-type zinc finger DNA-binding family protein;(source:Araport11)
AT1G06620	AT1G23201	1.24343677734836e-06	0.000635848352053137	1	-6204056	0.0743951167844274		encodes a protein whose sequence is similar to a 2-oxoglutarate-dependent dioxygenase The mRNA is cell-to-cell mobile.encodes a protein whose sequence is similar to a 2-oxoglutarate-dependent dioxygenaseThe mRNA is cell-to-cell mobile.		GCK domain protein;(source:Araport11)
AT1G06620	AT1G72570	3.18843472356709e-05	0.00779780231307169	1	-25306103.5	0.112915255817748		encodes a protein whose sequence is similar to a 2-oxoglutarate-dependent dioxygenase The mRNA is cell-to-cell mobile.encodes a protein whose sequence is similar to a 2-oxoglutarate-dependent dioxygenaseThe mRNA is cell-to-cell mobile.	AIL1; AP2-LIKE ETHYLENE-RESPONSIVE TRANSCRIPTION FACTOR	Integrase-type DNA-binding superfamily protein;(source:Araport11)
AT1G06620	AT2G07681	2.06647630222667e-05	0.0193732153333751	1	Inf	0.0384230243018102		encodes a protein whose sequence is similar to a 2-oxoglutarate-dependent dioxygenase The mRNA is cell-to-cell mobile.encodes a protein whose sequence is similar to a 2-oxoglutarate-dependent dioxygenaseThe mRNA is cell-to-cell mobile.	ABCI4; ATP-BINDING CASSETTE I4	Cytochrome C assembly protein;(source:Araport11)
AT1G06620	AT2G24560	9.15530554131389e-05	0.0147200763620476	1	Inf	0.168911636253186		encodes a protein whose sequence is similar to a 2-oxoglutarate-dependent dioxygenase The mRNA is cell-to-cell mobile.encodes a protein whose sequence is similar to a 2-oxoglutarate-dependent dioxygenaseThe mRNA is cell-to-cell mobile.	GGL15; GUARD-CELL-ENRICHED GDSL LIPASE 15	GDSL-motif esterase/acyltransferase/lipase. Enzyme group with broad substrate specificity that may catalyze acyltransfer or hydrolase reactions with lipid and non-lipid substrates.
AT1G06620	AT2G25130	1.94388891039089e-05	0.0121493056899431	1	Inf	0.0584669578158129		encodes a protein whose sequence is similar to a 2-oxoglutarate-dependent dioxygenase The mRNA is cell-to-cell mobile.encodes a protein whose sequence is similar to a 2-oxoglutarate-dependent dioxygenaseThe mRNA is cell-to-cell mobile.		ARM repeat superfamily protein;(source:Araport11)
AT1G06620	AT2G36210	0.000231674951902363	0.0499300250950736	1	Inf	0.13813560710174		encodes a protein whose sequence is similar to a 2-oxoglutarate-dependent dioxygenase The mRNA is cell-to-cell mobile.encodes a protein whose sequence is similar to a 2-oxoglutarate-dependent dioxygenaseThe mRNA is cell-to-cell mobile.	SAUR45; SMALL AUXIN UPREGULATED RNA 45	SAUR-like auxin-responsive protein family;(source:Araport11)
AT1G06620	AT2G40220	2.76943848157957e-05	0.0139242102574106	1	Inf	0.185118569169057		encodes a protein whose sequence is similar to a 2-oxoglutarate-dependent dioxygenase The mRNA is cell-to-cell mobile.encodes a protein whose sequence is similar to a 2-oxoglutarate-dependent dioxygenaseThe mRNA is cell-to-cell mobile.	ABA INSENSITIVE 4; ABI4; ATABI4; GIN6; GLUCOSE INSENSITIVE 6; IMPAIRED SUCROSE INDUCTION 3; ISI3; SALOBRENO 5; SAN5; SIS5; SUCROSE UNCOUPLED 6; SUGAR-INSENSITIVE 5; SUN6	Encodes a member of the DREB subfamily A-3 of ERF/AP2 transcription factor family (ABI4). The protein contains one AP2 domain. There is only one member in this family. Involved in abscisic acid (ABA) signal transduction, ABA-mediated glucose response, and hexokinase-dependent sugar responses. Acts downstream of GUN1 in retrograde signaling. Expressed most abundantly in developing siliques and to …
AT1G06620	AT2G40250	3.86102639579624e-06	0.00127754549860905	1	Inf	0.0268434435424429		encodes a protein whose sequence is similar to a 2-oxoglutarate-dependent dioxygenase The mRNA is cell-to-cell mobile.encodes a protein whose sequence is similar to a 2-oxoglutarate-dependent dioxygenaseThe mRNA is cell-to-cell mobile.		SGNH hydrolase-type esterase superfamily protein;(source:Araport11)
AT1G06620	AT2G44000	9.05803195930089e-07	0.00169838099236892	1	Inf	0.0870195500080091		encodes a protein whose sequence is similar to a 2-oxoglutarate-dependent dioxygenase The mRNA is cell-to-cell mobile.encodes a protein whose sequence is similar to a 2-oxoglutarate-dependent dioxygenaseThe mRNA is cell-to-cell mobile.		Late embryogenesis abundant (LEA) hydroxyproline-rich glycoprotein family;(source:Araport11)
AT1G06620	AT3G03660	9.18980040497614e-05	0.0469932975254462	1	Inf	0.19932055599408		encodes a protein whose sequence is similar to a 2-oxoglutarate-dependent dioxygenase The mRNA is cell-to-cell mobile.encodes a protein whose sequence is similar to a 2-oxoglutarate-dependent dioxygenaseThe mRNA is cell-to-cell mobile.	WOX11; WUSCHEL RELATED HOMEOBOX 11	Encodes a WUSCHEL-related homeobox gene family member with 65 amino acids in its homeodomain. Proteins in this family contain a sequence of eight residues (TLPLFPMH) downstream of the homeodomain called the WUS box.Encodes a WUSCHEL-related homeobox gene family member with 65 amino acids in its homeodomain. Proteins in this family contain a sequence of eight residues (TLPLFPMH) downstream of the …
AT1G06620	AT3G10120	8.49583519721801e-05	0.0318593819895676	1	Inf	0.226621486662831		encodes a protein whose sequence is similar to a 2-oxoglutarate-dependent dioxygenase The mRNA is cell-to-cell mobile.encodes a protein whose sequence is similar to a 2-oxoglutarate-dependent dioxygenaseThe mRNA is cell-to-cell mobile.		PADRE protein down-regulated after infection by S. sclerotiorum.
AT1G06620	AT3G14640	4.11252101368519e-05	0.0270748376484774	1	Inf	0.161414989489503		encodes a protein whose sequence is similar to a 2-oxoglutarate-dependent dioxygenase The mRNA is cell-to-cell mobile.encodes a protein whose sequence is similar to a 2-oxoglutarate-dependent dioxygenaseThe mRNA is cell-to-cell mobile.	CYP72A10; CYTOCHROME P450, FAMILY 72, SUBFAMILY A, POLYPEPTIDE 10	putative cytochrome P450
AT1G06620	AT3G15170	9.82498332267825e-05	0.0204687152555797	1	Inf	0.116044506087588		encodes a protein whose sequence is similar to a 2-oxoglutarate-dependent dioxygenase The mRNA is cell-to-cell mobile.encodes a protein whose sequence is similar to a 2-oxoglutarate-dependent dioxygenaseThe mRNA is cell-to-cell mobile.	ANAC054; ARABIDOPSIS NAC DOMAIN CONTAINING PROTEIN 54; ATNAC1; CUC1; CUP-SHAPED COTYLEDON1	Encodes a transcription factor involved in shoot apical meristem formation and cotyledon separation. Functions redundantly with CUC2 and CUC3. The cuc1 cuc2 double mutant phenotype is first detectable at the heart stage, as embryos lacking two distinct bulges of cotyledonary primordia.In post embryonic development it plays a role in axillary meristem formation, boundary separation, gynoecium and …
AT1G06620	AT3G45320	1.2210493241493e-05	0.00624400222576345	1	Inf	0.0192419728031499		encodes a protein whose sequence is similar to a 2-oxoglutarate-dependent dioxygenase The mRNA is cell-to-cell mobile.encodes a protein whose sequence is similar to a 2-oxoglutarate-dependent dioxygenaseThe mRNA is cell-to-cell mobile.		transmembrane protein;(source:Araport11)
AT1G06620	AT3G60870	1.91878177722975e-06	0.00305409924688953	1	Inf	0.113693027261981		encodes a protein whose sequence is similar to a 2-oxoglutarate-dependent dioxygenase The mRNA is cell-to-cell mobile.encodes a protein whose sequence is similar to a 2-oxoglutarate-dependent dioxygenaseThe mRNA is cell-to-cell mobile.	AHL18; AT-HOOK MOTIF CONTAINING NUCLEAR LOCALIZED PROTEIN 18	Encodes an AT hook domain containing protein that, when overexpressed, delays flowering. Los s of function mutations have defects in primary and lateral root development.
AT1G06620	AT4G22110	5.24316744958301e-06	0.0073732042259761	1	Inf	0.311232718890841		encodes a protein whose sequence is similar to a 2-oxoglutarate-dependent dioxygenase The mRNA is cell-to-cell mobile.encodes a protein whose sequence is similar to a 2-oxoglutarate-dependent dioxygenaseThe mRNA is cell-to-cell mobile.		GroES-like zinc-binding dehydrogenase family protein;(source:Araport11)
AT1G06620	AT4G39500	2.2102080468893e-05	0.0103603502197936	1	Inf	0.11339989377605		encodes a protein whose sequence is similar to a 2-oxoglutarate-dependent dioxygenase The mRNA is cell-to-cell mobile.encodes a protein whose sequence is similar to a 2-oxoglutarate-dependent dioxygenaseThe mRNA is cell-to-cell mobile.	CYP96A11; CYTOCHROME P450, FAMILY 96, SUBFAMILY A, POLYPEPTIDE 11	cytochrome P450, family 96, subfamily A, polypeptide 11;(source:Araport11)
AT1G06620	AT5G20710	1.93671503725708e-05	0.0363134069485703	1	Inf	0.0668308845711513		encodes a protein whose sequence is similar to a 2-oxoglutarate-dependent dioxygenase The mRNA is cell-to-cell mobile.encodes a protein whose sequence is similar to a 2-oxoglutarate-dependent dioxygenaseThe mRNA is cell-to-cell mobile.	BETA-GALACTOSIDASE 7; BGAL7	beta-galactosidase 7;(source:Araport11)
AT1G06620	AT5G29624	2.47344553154896e-05	0.0107024085499714	1	Inf	0.037642531022878		encodes a protein whose sequence is similar to a 2-oxoglutarate-dependent dioxygenase The mRNA is cell-to-cell mobile.encodes a protein whose sequence is similar to a 2-oxoglutarate-dependent dioxygenaseThe mRNA is cell-to-cell mobile.		Cysteine/Histidine-rich C1 domain family protein;(source:Araport11)
AT1G06620	AT5G36150	7.40419009048543e-05	0.0416485692589805	1	Inf	0.184245406688271		encodes a protein whose sequence is similar to a 2-oxoglutarate-dependent dioxygenase The mRNA is cell-to-cell mobile.encodes a protein whose sequence is similar to a 2-oxoglutarate-dependent dioxygenaseThe mRNA is cell-to-cell mobile.	ATPEN3; PEN3; PUTATIVE PENTACYCLIC TRITERPENE SYNTHASE 3	putative pentacyclic triterpene synthase 3;(source:Araport11)
AT1G06620	AT5G39330	4.28574176404774e-06	0.00301341217784607	1	Inf	0.295463516571554		encodes a protein whose sequence is similar to a 2-oxoglutarate-dependent dioxygenase The mRNA is cell-to-cell mobile.encodes a protein whose sequence is similar to a 2-oxoglutarate-dependent dioxygenaseThe mRNA is cell-to-cell mobile.		transmembrane protein, putative (DUF1163);(source:Araport11)
AT1G06620	AT5G65100	5.79510444251248e-06	0.00814936562228317	1	Inf	0.179240699746		encodes a protein whose sequence is similar to a 2-oxoglutarate-dependent dioxygenase The mRNA is cell-to-cell mobile.encodes a protein whose sequence is similar to a 2-oxoglutarate-dependent dioxygenaseThe mRNA is cell-to-cell mobile.		Ethylene insensitive 3 family protein;(source:Araport11)
AT1G06620	AT5G66830	5.61323554891408e-06	0.00451063570894881	1	Inf	0.170069017213395		encodes a protein whose sequence is similar to a 2-oxoglutarate-dependent dioxygenase The mRNA is cell-to-cell mobile.encodes a protein whose sequence is similar to a 2-oxoglutarate-dependent dioxygenaseThe mRNA is cell-to-cell mobile.	ATFDB38; F-BOX/DUF295 BRASSICEAE-SPECIFIC 38	F-box protein (DUF295);(source:Araport11)
AT1G06630	AT1G13605	0.00032617360500493	0.0379436888698024	1	-2629258.5	0.00871661926338645		F-box/RNI-like superfamily protein;(source:Araport11)		Encodes a defensin-like (DEFL) family protein.
AT1G06630	AT1G25141	1.99202717851111e-06	0.00560257643956249	1	-6788466.5	0.0290178311412708		F-box/RNI-like superfamily protein;(source:Araport11)		F-box associated ubiquitination effector family protein;(source:Araport11)
AT1G06630	AT2G23440	3.22449702639945e-06	0.00302296596224949	1	Inf	0.0297682527298664		F-box/RNI-like superfamily protein;(source:Araport11)	C-TERMINALLY ENCODED PEPTIDE 3; CEP3	C terminally encoded peptide, involved in starvation-related responses that curtail primary root growth under severe nutrient limitation.
AT1G06630	AT2G24080	3.36806765691989e-05	0.0378907611403487	1	Inf	0.0190697186021683		F-box/RNI-like superfamily protein;(source:Araport11)	ATFDB15; F-BOX/DUF295 BRASSICEAE-SPECIFIC 15	F-box protein (DUF295);(source:Araport11)
AT1G06630	AT2G26160	1.8156830035095e-05	0.0340440563158031	1	Inf	0.0886053184711939		F-box/RNI-like superfamily protein;(source:Araport11)	ATFDA16; F-BOX/DUF295 ANCESTRAL 16	F-box SKIP23-like protein (DUF295);(source:Araport11)
AT1G06630	AT2G46050	0.000337112128221367	0.0379251144249037	1	Inf	0.00338127770047064		F-box/RNI-like superfamily protein;(source:Araport11)	MEF31; MITOCHONDRIAL EDITING FACTOR 31	E-PPR protein involved in mitochondrial RNA editing.It is involved in editing of the mitochondrial tatC transcript at site 581.
AT1G06630	AT4G09100	1.82539118130109e-05	0.0256695634870465	1	Inf	0.0662933413072265		F-box/RNI-like superfamily protein;(source:Araport11)	ARABIDOPSIS TÃ³XICOS EN LEVADURA 39; ATL39	RING/U-box superfamily protein;(source:Araport11)
AT1G06630	AT4G26466	0.000539846602351597	0.0474474552848083	1	Inf	0.0102221051831814		F-box/RNI-like superfamily protein;(source:Araport11)	LORELEI; LRE	Encodes a membrane localized (putative GPI-anchored) protein involved in fertilization. Loss of function mutations display defects in fertilization-around 25% of embryo sacs abort.
AT1G06630	AT4G32540	0.000390808910650366	0.0379017262484191	1	Inf	0.00194734547241794		F-box/RNI-like superfamily protein;(source:Araport11)	YUC; YUC1; YUCCA; YUCCA 1	Mutant has elevated levels of free IAA in dominant mutant allele; Flavin Monooxygenase-Like Enzyme; Auxin Biosynthesis
AT1G06630	AT5G04238	0.000358112390465088	0.0392788324554112	1	Inf	0.0126157291329453		F-box/RNI-like superfamily protein;(source:Araport11)		This gene encodes a small protein and has either evidence of transcription or purifying selection.
AT1G06630	AT5G20370	0.0003234619192489	0.0379056936619805	1	Inf	0.0182716486909254		F-box/RNI-like superfamily protein;(source:Araport11)		serine-rich protein-like protein;(source:Araport11)
AT1G06630	AT5G49620	0.000102328159935984	0.0419055743884802	1	Inf	0.044016948650799		F-box/RNI-like superfamily protein;(source:Araport11)	ATMYB78; MYB DOMAIN PROTEIN 78; MYB78MYB DOMAIN PROTEIN 78; MYB78	Member of the R2R3 factor gene family.
AT1G06630	AT5G52965	8.71869949117928e-09	4.90426846378834e-05	1	Inf	0.227296897251116		F-box/RNI-like superfamily protein;(source:Araport11)		egg cell-secreted-like protein (DUF1278);(source:Araport11)
AT1G06930	AT1G78360	0.000420725797139041	0.0426099605897729	1	-27353155	0.0237080751588047		TPRXL;(source:Araport11)	ATGSTU21; GLUTATHIONE S-TRANSFERASE TAU 21; GSTU21	Encodes glutathione transferase belonging to the tau class of GSTs. Naming convention according to Wagner et al. (2002).
AT1G06930	AT3G01760	2.8349994392514e-05	0.0227812454939844	1	Inf	0.00471414305297177		TPRXL;(source:Araport11)	LHT6; LYSINE-HISTIDINE-LIKE TRANSPORTER 6	Encodes an amino acid transporter expressed in the root that is involved in the uptake of acidic amino acids, glutamine and alanine, and probably phenylalanine.
AT1G06930	AT3G26010	2.19267612720536e-05	0.0335201058126576	1	Inf	0.0302132018472758		TPRXL;(source:Araport11)		Galactose oxidase/kelch repeat superfamily protein;(source:Araport11)
AT1G06930	AT4G20990	2.19395553806616e-05	0.0335129073097699	1	Inf	0.0116018167545847		TPRXL;(source:Araport11)	A. THALIANA ALPHA CARBONIC ANHYDRASE 4; ACA4; ALPHA CARBONIC ANHYDRASE 4; ATACA4	alpha carbonic anhydrase 4;(source:Araport11)
AT1G06930	AT5G45570	1.45978816756064e-06	0.00821130844252861	1	Inf	0.128671487370541		TPRXL;(source:Araport11)		Ulp1 protease family protein;(source:Araport11)
AT1G07025	AT1G34480	2.80343450010774e-05	0.0400961431059937	1	-10450272	0.0307045045162049		Mitochondrial substrate carrier family protein;(source:Araport11)		Cysteine/Histidine-rich C1 domain family protein;(source:Araport11)
AT1G07025	AT1G62280	7.89915041175822e-06	0.04443272106614	1	-20849958	0.52991445840292		Mitochondrial substrate carrier family protein;(source:Araport11)	SLAC1 HOMOLOGUE 1; SLAH1	Encodes a protein with ten predicted transmembrane helices. The SLAH1 protein has similarity to the SLAC1 protein involved in ion homeostasis in guard cells. Although it is not expressed in guard cells, it can complement a slac1-2 mutant suggesting that it performs a similar function. SLAH1:GFP localizes to the plasma membrane.
AT1G07025	AT5G24210	1.5011868632287e-05	0.0484930757536307	1	Inf	-1.50947924616055		Mitochondrial substrate carrier family protein;(source:Araport11)	PRLIP1	alpha/beta-Hydrolases superfamily protein;(source:Araport11)
AT1G07025	AT5G26150	1.81302172914732e-05	0.0339941574215122	1	Inf	0.0819471015803767		Mitochondrial substrate carrier family protein;(source:Araport11)		protein kinase family protein;(source:Araport11)
AT1G07190	AT1G03360	2.57039758393615e-06	0.0144584864096409	1	1382647.5	0.192310067961996		Lon protease;(source:Araport11)	ATRRP4; RIBOSOMAL RNA PROCESSING 4; RRP4; SOP2; SUPPRESSOR OF PAS2 2	Encodes a core subunit of the RNA exosome required for the processing of rRNA, several snoRNA and the degradation of aberrant transcripts.
AT1G07190	AT3G57000	1.20430652164742e-05	0.0459764412571212	1	Inf	0.111075935148652		Lon protease;(source:Araport11)		nucleolar essential protein-like protein;(source:Araport11)
AT1G07400	AT1G21340	0.000110785003648865	0.0479358188865283	1	-5201127.5	0.0549248203765629	HSP17.8	HSP20-like chaperones superfamily protein;(source:Araport11)		Dof-type zinc finger DNA-binding family protein;(source:Araport11)
AT1G07400	AT1G49150	7.53716464175271e-07	0.000471072790109545	1	-15903449.5	0.0154518265947018	HSP17.8	HSP20-like chaperones superfamily protein;(source:Araport11)		transmembrane protein;(source:Araport11)
AT1G07400	AT1G63600	4.47197520078179e-05	0.031443575630497	1	-21306817.5	0.119737830021808	HSP17.8	HSP20-like chaperones superfamily protein;(source:Araport11)		Receptor-like protein kinase-related family protein;(source:Araport11)
AT1G07400	AT2G03880	0.000251101697890798	0.0417415985046441	1	Inf	0.0133327640214285	HSP17.8	HSP20-like chaperones superfamily protein;(source:Araport11)	REME1; REQUIRED FOR EFFICIENCY OF MITOCHONDRIAL EDITING 1	Pentatricopeptide repeat (PPR) superfamily protein;(source:Araport11)
AT1G07400	AT2G13542	0.000480283590693549	0.0355473052322528	1	Inf	0.00669988286538927	HSP17.8	HSP20-like chaperones superfamily protein;(source:Araport11)		Encodes a defensin-like (DEFL) family protein.
AT1G07400	AT2G14060	2.31307615073744e-05	0.0203579683566195	1	Inf	0.138084684637044	HSP17.8	HSP20-like chaperones superfamily protein;(source:Araport11)		encodes a protein whose sequence is similar to SAM:salicylic acid carboxyl methyltransferase (SAMT) (GI:6002712)(Clarkia breweri) and to SAM:benzoic acid carboxyl methyltransferase (BAMT)(GI:9789277)(Antirrhinum majus)
AT1G07400	AT2G24560	9.15915862527408e-05	0.0147200763620476	1	Inf	0.175740752096872	HSP17.8	HSP20-like chaperones superfamily protein;(source:Araport11)	GGL15; GUARD-CELL-ENRICHED GDSL LIPASE 15	GDSL-motif esterase/acyltransferase/lipase. Enzyme group with broad substrate specificity that may catalyze acyltransfer or hydrolase reactions with lipid and non-lipid substrates.
AT1G07400	AT2G38100	5.6862084762284e-06	0.0106616408929282	1	Inf	0.0327767681645234	HSP17.8	HSP20-like chaperones superfamily protein;(source:Araport11)	NPF5.5	Encodes a nitrate transporter that is involved in nitrogen accumulation in embryos.
AT1G07400	AT3G28230	0.000443091030402859	0.0356055292288011	1	Inf	0.0235064139429597	HSP17.8	HSP20-like chaperones superfamily protein;(source:Araport11)	MED20A	Component of mediator complex.
AT1G07400	AT3G45320	6.54239229957728e-05	0.0141542141096624	1	Inf	0.0186738562940288	HSP17.8	HSP20-like chaperones superfamily protein;(source:Araport11)		transmembrane protein;(source:Araport11)
AT1G07400	AT3G46730	0.000547150570957822	0.043967456594825	1	Inf	0.00748027656045967	HSP17.8	HSP20-like chaperones superfamily protein;(source:Araport11)		NB-ARC domain-containing disease resistance protein;(source:Araport11)
AT1G07400	AT4G15350	8.59853588349746e-07	0.00120916910861683	1	Inf	0.0524357206290107	HSP17.8	HSP20-like chaperones superfamily protein;(source:Araport11)	CYP705A2; CYTOCHROME P450, FAMILY 705, SUBFAMILY A, POLYPEPTIDE 2	member of CYP705A
AT1G07400	AT5G11320	4.53400429145625e-05	0.0283375268216015	1	Inf	0.1090304663541	HSP17.8	HSP20-like chaperones superfamily protein;(source:Araport11)	ATYUC4; YUC4; YUCCA4	Belongs to the YUC gene family. Encodes a predicted flavin monooxygenase. YUC4 is part of a pathway linking auxin biosynthesis and gynoecium development. It is expressed in the stigma and the apical meristem and is ethylene inducible.
AT1G07400	AT5G14900	2.39981164700621e-05	0.0337473512860248	1	Inf	0.0263717784560005	HSP17.8	HSP20-like chaperones superfamily protein;(source:Araport11)		helicase associated (HA2) domain-containing protein;(source:Araport11)
AT1G07400	AT5G21080	4.03900653091506e-06	0.00383975031975676	1	Inf	0.0340326912382097	HSP17.8	HSP20-like chaperones superfamily protein;(source:Araport11)	EFOP1; EFR3 OF PLANT 1	Part of a nanodomain complex that tethers PI4K&#945;1 to the plasma membrane.
AT1G07400	AT5G23030	1.19371672566864e-05	0.0335732829094304	1	Inf	0.112343933053394	HSP17.8	HSP20-like chaperones superfamily protein;(source:Araport11)	TET12; TETRASPANIN12	Member of TETRASPANIN family
AT1G07400	AT5G41730	1.54113451232984e-05	0.0173377632637107	1	Inf	0.0178888586565994	HSP17.8	HSP20-like chaperones superfamily protein;(source:Araport11)	MLKL2	Mixed Lineage Kinase Domain-like protein.
AT1G07400	AT5G48890	0.000256830550151201	0.0288934368920101	1	Inf	0.0578014416300615	HSP17.8	HSP20-like chaperones superfamily protein;(source:Araport11)	LATE; LATE FLOWERING	Encodes a C(2) H(2) -type zinc-finger transcriptional regulator and is expressed in the leaf vasculature and the vegetative shoot apical meristem and controls the transition to flowering.
AT1G07400	AT5G55800	6.48100793455724e-05	0.00979595207470363	1	Inf	0.0450958583398277	HSP17.8	HSP20-like chaperones superfamily protein;(source:Araport11)		Cysteine/Histidine-rich C1 domain family protein;(source:Araport11)
AT1G07400	AT5G61620	7.8920994058517e-06	0.0221965295789579	1	Inf	0.0528505692094291	HSP17.8	HSP20-like chaperones superfamily protein;(source:Araport11)		myb-like transcription factor family protein;(source:Araport11)
AT1G07476	AT1G18050	2.69582756404086e-05	0.0380164013476053	1	-3914555.5	0.0902789363820088		transmembrane protein;(source:Araport11)		SWAP/surp RNA-binding domain protein;(source:Araport11)
AT1G07476	AT1G32720	1.27414229697069e-06	0.00358352521023006	1	-9539642.5	0.016857363133766		transmembrane protein;(source:Araport11)		Cytochrome C oxidase polypeptide VIB family protein;(source:Araport11)
AT1G07476	AT3G45760	5.89588420973302e-06	0.0165821743398741	1	Inf	0.0157414841885672		transmembrane protein;(source:Araport11)	NTP5	Nucleotidyltransferase family protein;(source:Araport11)
AT1G07476	AT4G00250	7.92428190441213e-07	0.00222870428561591	1	Inf	0.00939321976847165		transmembrane protein;(source:Araport11)	ATSTKL2	STKL2 is a DUF domain containing DNA binding protein that may be involved in mediating certain glucose responses. Binds to promoter of PGR, a putative plasma membrane glucose response regulator.
AT1G07476	AT4G32580	3.06338128782916e-05	0.0430787993600976	1	Inf	0.0307204926986028		transmembrane protein;(source:Araport11)		Thioredoxin superfamily protein;(source:Araport11)
AT1G07476	AT5G09210	3.10068877489127e-05	0.0435124011396532	1	Inf	0.100094891779087		transmembrane protein;(source:Araport11)		GC-rich sequence DNA-binding factor-like protein;(source:Araport11)
AT1G07476	AT5G27960	2.05152212739974e-05	0.0288495299165589	1	Inf	0.0427808209569188		transmembrane protein;(source:Araport11)	AGAMOUS-LIKE 90; AGL90	AGAMOUS-like 90;(source:Araport11)
AT1G07550	AT1G04370	2.91911620144035e-07	0.000836623772149209	1	1149229.5	0.0750563592170047		Leucine-rich repeat protein kinase family protein;(source:Araport11)	ATERF14; ERF14; ERF97; ETHYLENE-RESPONSIVE ELEMENT BINDING FACTOR 14	encodes a member of the ERF (ethylene response factor) subfamily B-3 of ERF/AP2 transcription factor family. The protein contains one AP2 domain. There are 18 members in this subfamily including ATERF-1, ATERF-2, AND ATERF-5.
AT1G07550	AT2G02320	7.04075307038418e-08	0.000198021180104555	1	Inf	0.00667977965575777		Leucine-rich repeat protein kinase family protein;(source:Araport11)	ATPP2-B7; PHLOEM PROTEIN 2-B7; PP2-B7	phloem protein 2-B7;(source:Araport11)
AT1G07550	AT2G10608	0.000127649829338405	0.0265937144455011	1	Inf	0.0871623125514883		Leucine-rich repeat protein kinase family protein;(source:Araport11)		transmembrane protein;(source:Araport11)
AT1G07550	AT2G13542	3.47714831332837e-05	0.0177808720567928	1	Inf	0.00922919748647115		Leucine-rich repeat protein kinase family protein;(source:Araport11)		Encodes a defensin-like (DEFL) family protein.
AT1G07550	AT3G28230	3.28439487054734e-05	0.0167952010425716	1	Inf	0.0322234613527935		Leucine-rich repeat protein kinase family protein;(source:Araport11)	MED20A	Component of mediator complex.
AT1G07550	AT3G46730	4.4363198243685e-05	0.0155964368825455	1	Inf	0.0102317183918003		Leucine-rich repeat protein kinase family protein;(source:Araport11)		NB-ARC domain-containing disease resistance protein;(source:Araport11)
AT1G07550	AT4G27670	1.85438484164752e-05	0.0208618294685346	1	Inf	0.140856036479706		Leucine-rich repeat protein kinase family protein;(source:Araport11)	HEAT SHOCK PROTEIN 21; HSP21	Encodes Hsp21, a chloroplast located small heat shock protein. A structure model of Hsp21, obtained by homology modeling, single-particle electron microscopy, and lysine-specific chemical crosslinking, shows that the Hsp21 subunits are arranged in two hexameric discs, rotated by 25 degree in relation to each other.
AT1G07550	AT5G40990	2.97047085398322e-06	0.00835444927682781	1	Inf	0.201653367160522		Leucine-rich repeat protein kinase family protein;(source:Araport11)	GDSL LIPASE 1; GLIP1	Component of plant resistance. Contains lipase signature motif and GDSL domain. Directly interferes with the fungal infection process by acting on fungal cell walls through its action as a antimicrobial compound. Critical component for both local and systemic resistance responses in the incompatible interaction with Alternaria brassicicola in the ethylene-dependent pathway.
AT1G07725	AT2G30900	1.19770737048462e-06	0.00291368056336834	1	Inf	0.0668494408155112	ATEXO70H6; EXO70H6; EXOCYST SUBUNIT EXO70 FAMILY PROTEIN H6	A member of EXO70 gene family, putative exocyst subunits, conserved in land plants. Arabidopsis thaliana contains 23 putative EXO70 genes, which can be classified into eight clusters on the phylogenetic tree.	TBL43; TRICHOME BIREFRINGENCE-LIKE 43	Encodes a member of the TBL (TRICHOME BIREFRINGENCE-LIKE) gene family containing a plant-specific DUF231 (domain of unknown function) domain. TBL gene family has 46 members, two of which (TBR/AT5G06700 and TBL3/AT5G01360) have been shown to be involved in the synthesis and deposition of secondary wall cellulose, presumably by influencing the esterification state of pectic polymers. A nomenclature…
AT1G07725	AT2G41997	2.7650725399894e-05	0.0284161604615559	1	Inf	0.0214853347294993	ATEXO70H6; EXO70H6; EXOCYST SUBUNIT EXO70 FAMILY PROTEIN H6	A member of EXO70 gene family, putative exocyst subunits, conserved in land plants. Arabidopsis thaliana contains 23 putative EXO70 genes, which can be classified into eight clusters on the phylogenetic tree.	LCR51; LOW-MOLECULAR-WEIGHT CYSTEINE-RICH 51	Encodes a Defensin-like (DEFL) family protein
AT1G07725	AT3G46410	8.5246071552451e-05	0.0362205823491121	1	Inf	0.000520914130345528	ATEXO70H6; EXO70H6; EXOCYST SUBUNIT EXO70 FAMILY PROTEIN H6	A member of EXO70 gene family, putative exocyst subunits, conserved in land plants. Arabidopsis thaliana contains 23 putative EXO70 genes, which can be classified into eight clusters on the phylogenetic tree.		Protein kinase superfamily protein;(source:Araport11)
AT1G07780	AT1G26420	1.1374810051935e-05	0.0302933570819659	1	-6731069	0.472154889138787	PAI1; PHOSPHORIBOSYLANTHRANILATE ISOMERASE 1; TRANSIENT RECEPTOR POTENTIAL 6; TRP6PAI1; PHOSPHORIBOSYLANTHRANILATE ISOMERASE 1	Encodes phosphoribosylanthranilate isomerase which catalyzes the third step of the tryptophan biosynthetic pathway. Member of gene family. The mRNA is cell-to-cell mobile.Encodes phosphoribosylanthranilate isomerase which catalyzes the third step of the tryptophan biosynthetic pathway. Member of gene family.The mRNA is cell-to-cell mobile.	ATBBE7	FAD-binding Berberine family protein;(source:Araport11)
AT1G07780	AT5G05590	2.24098299531022e-06	0.00630276467431	1	Inf	0.341521380691492	PAI1; PHOSPHORIBOSYLANTHRANILATE ISOMERASE 1; TRANSIENT RECEPTOR POTENTIAL 6; TRP6PAI1; PHOSPHORIBOSYLANTHRANILATE ISOMERASE 1	Encodes phosphoribosylanthranilate isomerase which catalyzes the third step of the tryptophan biosynthetic pathway. Member of gene family. The mRNA is cell-to-cell mobile.Encodes phosphoribosylanthranilate isomerase which catalyzes the third step of the tryptophan biosynthetic pathway. Member of gene family.The mRNA is cell-to-cell mobile.	PAI2; PHOSPHORIBOSYLANTHRANILATE ISOMERASE 2	Encodes phosphoribosylanthranilate isomerase which catalyzes the third step in the tryptophan biosynthetic pathway.
AT1G07920	AT1G11590	1.09933426740729e-05	0.015459388135415	1	-1437545	0.0227205193945886	ELONGATION FACTOR-TU FAMILY	GTP binding Elongation factor Tu family protein.	PECTIN METHYL ESTERASE INHIBITOR-PECTIN METHYLESTERASE 19; PMEI-PME19	Pectin methylesterase inhibitor.
AT1G07920	AT5G28420	2.21657234195543e-05	0.0348471234543622	1	Inf	0.0299278889480509	ELONGATION FACTOR-TU FAMILY	GTP binding Elongation factor Tu family protein.		Pentatricopeptide repeat (PPR) superfamily protein;(source:Araport11)
AT1G07920	AT5G46820	2.0174403250119e-05	0.0283702545704799	1	Inf	0.0526641491278376	ELONGATION FACTOR-TU FAMILY	GTP binding Elongation factor Tu family protein.		carboxyl-terminal proteinase-like protein, putative (DUF239);(source:Araport11)
AT1G07920	AT5G57420	4.83715205531917e-05	0.0367123505748069	1	Inf	0.000312521710135857	ELONGATION FACTOR-TU FAMILY	GTP binding Elongation factor Tu family protein.	IAA33; INDOLE-3-ACETIC ACID INDUCIBLE 33	Belongs to auxin inducible gene family.
AT1G08005	AT1G49680	5.00155113883043e-05	0.0216413270430163	1	-15901589	0.045160937120904		serine/threonine-protein phosphatase 6 regulatory subunit;(source:Araport11)		mutator transposase MUDRA protein;(source:Araport11)
AT1G08005	AT2G34030	3.59832504431427e-05	0.0289151119632397	1	Inf	0.000749822971599102		serine/threonine-protein phosphatase 6 regulatory subunit;(source:Araport11)		Calcium-binding EF-hand family protein;(source:Araport11)
AT1G08005	AT3G05540	1.66892254897665e-05	0.022140183185749	1	Inf	0.17867554081653		serine/threonine-protein phosphatase 6 regulatory subunit;(source:Araport11)	TCTP2; TRANSLATIONALLY CONTROLLED TUMOR PROTEIN 2	Encodes TCTP2, a homolog of Translationally Controlled Tumor Protein. Enhances in vitro plant regeneration.
AT1G08005	AT3G50020	6.276241633781e-05	0.032094417445471	1	Inf	0.144655535653821		serine/threonine-protein phosphatase 6 regulatory subunit;(source:Araport11)		Predicted to encode a PR (pathogenesis-related) peptide that belongs to the PR-6 proteinase inhibitor family. Six putative PR-6-type protein encoding genes are found in Arabidopsis: At2g38900, At2g38870, At5g43570, At5g43580, At3g50020 and At3g46860.
AT1G08005	AT3G56660	3.47676187336151e-05	0.0279382650537978	1	Inf	0.00232059494777794		serine/threonine-protein phosphatase 6 regulatory subunit;(source:Araport11)	BASIC REGION/LEUCINE ZIPPER MOTIF PROTEIN 49; BZIP49	basic region/leucine zipper motif protein 49;(source:Araport11)
AT1G08005	AT4G00005	2.02264662456426e-05	0.0284434681579349	1	Inf	0.296900768583934		serine/threonine-protein phosphatase 6 regulatory subunit;(source:Araport11)		PRA1 (Prenylated rab acceptor) family protein;(source:Araport11)
AT1G08005	AT4G09647	2.4199017433283e-05	0.0340298682655542	1	Inf	0.0287285632162455		serine/threonine-protein phosphatase 6 regulatory subunit;(source:Araport11)		Encodes a defensin-like (DEFL) family protein.
AT1G08430	AT1G60370	1.51972431122387e-05	0.0053427807816464	1	-19585516	0.021679670876709	ALMT1; ALUMINUM-ACTIVATED MALATE TRANSPORTER 1; ARABIDOPSIS THALIANA ALUMINUM-ACTIVATED MALATE TRANSPORTER 1; ATALMT1	Encodes a Al-activated malate efflux transporter. It is essential for aluminum tolerance but does not represent the major Al tolerance QTL. Staurosporine and calyculin A both block all changes in AtALMT1 gene expression (as a result malate release is totally inhibited). AtALMT1 transcription was clearly induced by indole-3-acetic acid, abscisic acid, low pH, hydrogen peroxide and flg22. STOP1 and…	KUK; KURZ UND KLEIN	KUK F-box domain protein. Natural variants are associated with GWAS trait for root meristem and cell length. Polymorphisms in the coding sequence are the major causes of KUK allele? dependent natural variation in root development.
AT1G08430	AT3G27835	2.4081801561638e-05	0.0451533779280713	1	Inf	0.139879606552404	ALMT1; ALUMINUM-ACTIVATED MALATE TRANSPORTER 1; ARABIDOPSIS THALIANA ALUMINUM-ACTIVATED MALATE TRANSPORTER 1; ATALMT1	Encodes a Al-activated malate efflux transporter. It is essential for aluminum tolerance but does not represent the major Al tolerance QTL. Staurosporine and calyculin A both block all changes in AtALMT1 gene expression (as a result malate release is totally inhibited). AtALMT1 transcription was clearly induced by indole-3-acetic acid, abscisic acid, low pH, hydrogen peroxide and flg22. STOP1 and…	PDFL3.2	Encodes a defensin-like (DEFL) family protein.
AT1G08430	AT5G21150	8.95540885965056e-06	0.0251870874177672	1	Inf	0.0586714888410459	ALMT1; ALUMINUM-ACTIVATED MALATE TRANSPORTER 1; ARABIDOPSIS THALIANA ALUMINUM-ACTIVATED MALATE TRANSPORTER 1; ATALMT1	Encodes a Al-activated malate efflux transporter. It is essential for aluminum tolerance but does not represent the major Al tolerance QTL. Staurosporine and calyculin A both block all changes in AtALMT1 gene expression (as a result malate release is totally inhibited). AtALMT1 transcription was clearly induced by indole-3-acetic acid, abscisic acid, low pH, hydrogen peroxide and flg22. STOP1 and…	AGO9; ARGONAUTE 9	AGO9-dependent sRNA silencing is crucial to specify cell fate in the Arabidopsis ovule. AGO9 is expressed in reproductive companion cells but not in the associated male or female gametes or their precursors. Therefore, AGO9 acts non-cell autonomously to silencing the activity of TEs activity in the female gametophyte.Loss of function mutants produce ectopic megaspore mother cell and supernumary f…
AT1G08430	AT5G35688	7.19024880894774e-08	0.000202225747751655	1	Inf	0.0355848787885381	ALMT1; ALUMINUM-ACTIVATED MALATE TRANSPORTER 1; ARABIDOPSIS THALIANA ALUMINUM-ACTIVATED MALATE TRANSPORTER 1; ATALMT1	Encodes a Al-activated malate efflux transporter. It is essential for aluminum tolerance but does not represent the major Al tolerance QTL. Staurosporine and calyculin A both block all changes in AtALMT1 gene expression (as a result malate release is totally inhibited). AtALMT1 transcription was clearly induced by indole-3-acetic acid, abscisic acid, low pH, hydrogen peroxide and flg22. STOP1 and…		This gene encodes a small protein and has either evidence of transcription or purifying selection.
AT1G09157	AT1G22100	4.78813769620191e-06	0.0269332745411357	1	-4847095	0.0134051755689617	DMP8; DUF679 DOMAIN MEMBRANE PROTEIN 8	Sperm membrane protein that functions during fertilization to localize pollen membrane fusion factors to the pollen membrane in response to signals from the egg cell.Loss-of-function mutation in this gene together with DMP9 induces maternal haploids, with an average haploid induction rate of 2.1&#8201;±&#8201;1.1%.		Inositol-pentakisphosphate 2-kinase family protein;(source:Araport11)
AT1G09157	AT2G34030	9.11765530433804e-05	0.046624373715365	1	Inf	0.000639319055354417	DMP8; DUF679 DOMAIN MEMBRANE PROTEIN 8	Sperm membrane protein that functions during fertilization to localize pollen membrane fusion factors to the pollen membrane in response to signals from the egg cell.Loss-of-function mutation in this gene together with DMP9 induces maternal haploids, with an average haploid induction rate of 2.1&#8201;±&#8201;1.1%.		Calcium-binding EF-hand family protein;(source:Araport11)
AT1G09157	AT3G48960	5.0338598680788e-05	0.0288831415812758	1	Inf	0.000180237029761191	DMP8; DUF679 DOMAIN MEMBRANE PROTEIN 8	Sperm membrane protein that functions during fertilization to localize pollen membrane fusion factors to the pollen membrane in response to signals from the egg cell.Loss-of-function mutation in this gene together with DMP9 induces maternal haploids, with an average haploid induction rate of 2.1&#8201;±&#8201;1.1%.	EL13Y; RIBOSOMAL PROTEIN EL13Y	Ribosomal protein L13e family protein;(source:Araport11)
AT1G09157	AT3G56660	9.13570379004111e-05	0.0467166671081648	1	Inf	0.00197473685857085	DMP8; DUF679 DOMAIN MEMBRANE PROTEIN 8	Sperm membrane protein that functions during fertilization to localize pollen membrane fusion factors to the pollen membrane in response to signals from the egg cell.Loss-of-function mutation in this gene together with DMP9 induces maternal haploids, with an average haploid induction rate of 2.1&#8201;±&#8201;1.1%.	BASIC REGION/LEUCINE ZIPPER MOTIF PROTEIN 49; BZIP49	basic region/leucine zipper motif protein 49;(source:Araport11)
AT1G09157	AT5G56640	1.84826588208048e-05	0.0129956194833784	1	Inf	0.333458838226325	DMP8; DUF679 DOMAIN MEMBRANE PROTEIN 8	Sperm membrane protein that functions during fertilization to localize pollen membrane fusion factors to the pollen membrane in response to signals from the egg cell.Loss-of-function mutation in this gene together with DMP9 induces maternal haploids, with an average haploid induction rate of 2.1&#8201;±&#8201;1.1%.	MIOX5; MYO-INOSITOL OXYGENASE 5	Myo-Inositol Oxygenase gene family
AT1G09260	AT3G62528	1.02096548758989e-06	0.00250379311670663	1	Inf	-0.0513056829638273		Chaperone DnaJ-domain superfamily protein;(source:Araport11)		This gene encodes a small protein and has either evidence of transcription or purifying selection.
AT1G09260	AT4G34940	1.93828762259308e-05	0.0136285848463576	1	Inf	-0.0145898297283239		Chaperone DnaJ-domain superfamily protein;(source:Araport11)	ARMADILLO REPEAT ONLY 1; ARO1	Armadillo repeat protein. One of a family of four in Arabidopsis. Located in the nucleus and cytoplasm of pollen vegetative cells, and in the cytoplasm of egg cells. Involved in the signaling network controlling tip growth and actin organization in the pollen tube.
AT1G09260	AT5G27247	5.3005810836229e-05	0.031587025449895	1	Inf	-0.0145912549237651		Chaperone DnaJ-domain superfamily protein;(source:Araport11)		This gene encodes a small protein and has either evidence of transcription or purifying selection.
AT1G09320	AT1G67470	3.41106403846378e-05	0.0394913075627654	1	-22261727	-0.661611480089615	ADCP1; AGDP1; AGENET DOMAIN (AGD)-CONTAINING P1; ONE AGENET DOMAIN-CONTAINING PROTEIN	Heterochromatin-binding protein which can bind to three H3K9me2 tails. Preferentially binds to long TEs. Required for transcriptional silencing, non-CG DNA methylation, and H3K9 dimethylation at some loci.	ZRK12	Protein kinase superfamily protein;(source:Araport11)
AT1G09320	AT3G01900	5.42834223056196e-06	0.0241232393101838	1	Inf	0.0391618798545592	ADCP1; AGDP1; AGENET DOMAIN (AGD)-CONTAINING P1; ONE AGENET DOMAIN-CONTAINING PROTEIN	Heterochromatin-binding protein which can bind to three H3K9me2 tails. Preferentially binds to long TEs. Required for transcriptional silencing, non-CG DNA methylation, and H3K9 dimethylation at some loci.	CYP94B2; CYTOCHROME P450, FAMILY 94, SUBFAMILY B, POLYPEPTIDE 2	member of CYP94B
AT1G09320	AT5G37840	0.000212778315320393	0.0376686981881695	1	Inf	0.00908087705244392	ADCP1; AGDP1; AGENET DOMAIN (AGD)-CONTAINING P1; ONE AGENET DOMAIN-CONTAINING PROTEIN	Heterochromatin-binding protein which can bind to three H3K9me2 tails. Preferentially binds to long TEs. Required for transcriptional silencing, non-CG DNA methylation, and H3K9 dimethylation at some loci.		PADRE protein, up-regulated after infection by S. sclerotiorum.
AT1G09320	AT5G56300	2.31844386999036e-05	0.0130412467686958	1	Inf	0.0291965466820755	ADCP1; AGDP1; AGENET DOMAIN (AGD)-CONTAINING P1; ONE AGENET DOMAIN-CONTAINING PROTEIN	Heterochromatin-binding protein which can bind to three H3K9me2 tails. Preferentially binds to long TEs. Required for transcriptional silencing, non-CG DNA methylation, and H3K9 dimethylation at some loci.	GAMT2; GIBBERELLIC ACID METHYLTRANSFERASE 2	A member of the Arabidopsis SABATH methyltransferase gene family. Encodes GAMT2, a methyltransferase that uses S-adenosine-L-methionine (SAM) as a methyl donor to methylate the carboxyl group of GAs, resulting in the methyl esters of GAs (MeGAs). Expressed most highly in the siliques during seed development.
AT1G09400	AT1G37000	2.98461686530779e-05	0.0335769397347127	1	-11002317.5	4.82674451068851e-05		FMN-linked oxidoreductases superfamily protein;(source:Araport11)		Beta-galactosidase related protein;(source:Araport11)
AT1G09400	AT1G45063	3.58105613215365e-05	0.0151734209823883	1	-13999946	0.00772439370193437		FMN-linked oxidoreductases superfamily protein;(source:Araport11)		copper ion binding / electron carrier protein;(source:Araport11)
AT1G09400	AT1G78922	3.12765170922344e-06	0.00586434695479394	1	-26643011	0.026309689831058		FMN-linked oxidoreductases superfamily protein;(source:Araport11)		transmembrane protein;(source:Araport11)
AT1G09400	AT2G14935	6.9491507474511e-06	0.0130296576514708	1	Inf	0.0535244045985808		FMN-linked oxidoreductases superfamily protein;(source:Araport11)	LCR40; LOW-MOLECULAR-WEIGHT CYSTEINE-RICH 40	Encodes a member of a family of small,secreted, cysteine rich protein with sequence similarity to the PCP (pollen coat protein) gene family.
AT1G09400	AT2G29430	3.72242229142559e-05	0.0209386253892689	1	Inf	0.00175655390085989		FMN-linked oxidoreductases superfamily protein;(source:Araport11)		coiled-coil protein (DUF572);(source:Araport11)
AT1G09400	AT2G44590	4.47256287319454e-05	0.0132411400851154	1	Inf	0.0415069389295331		FMN-linked oxidoreductases superfamily protein;(source:Araport11)	ADL1D; DL1D; DYNAMIN-LIKE 1D	DYNAMIN-like 1D;(source:Araport11)
AT1G09400	AT5G03710	7.60168319150815e-06	0.0142531559840778	1	Inf	0.0746962406115159		FMN-linked oxidoreductases superfamily protein;(source:Araport11)		replication factor C large subunit;(source:Araport11)
AT1G09410	AT1G52857	1.28978694865355e-06	0.00241835052872541	1	-16645049	0.157867940965939		pentatricopeptide (PPR) repeat-containing protein;(source:Araport11)		transmembrane protein;(source:Araport11)
AT1G09410	AT1G57830	0.000100103918961506	0.044599249839958	1	-18384054.5	0.124739542686111		pentatricopeptide (PPR) repeat-containing protein;(source:Araport11)		Toll-Interleukin-Resistance (TIR) domain family protein;(source:Araport11)
AT1G09410	AT2G21030	2.13901920692865e-05	0.0150399787987171	1	Inf	0.0183036727968559		pentatricopeptide (PPR) repeat-containing protein;(source:Araport11)		BREVIS RADIX-like protein;(source:Araport11)
AT1G09410	AT3G17980	2.34855637157101e-05	0.0496584179086381	1	Inf	0.0400374109909527		pentatricopeptide (PPR) repeat-containing protein;(source:Araport11)	ARABIDOPSIS THALIANA C2 DOMAIN; ATC2; ATGAP1; C2; C2 DOMAIN; C2-DOMAIN ABA-RELATED; CAR4; HOMOLOG OF OSGAP1	Calcium-dependent lipid-binding (CaLB domain) family protein;(source:Araport11)
AT1G09410	AT5G34780	2.56441728993331e-05	0.0160276080620832	1	Inf	0.0604704235797166		pentatricopeptide (PPR) repeat-containing protein;(source:Araport11)		Putative ketopantoate reductase (KPR). This enzyme is speculated to be the missing enzyme in the biosynthesis of pantothenate.
AT1G09470	AT2G21930	0.000154828046829304	0.0219987645994673	1	Inf	0.0417529413876365	ATNEAP3	NEAP3 is a member of a small family containing coiled-coil domains, a nuclear localization signal and a C-terminal predicted transmembrane domain. It localizes to the nuclear periphery. Mutants have altered nuclear morphology and chromatin structure.		A paternally expressed imprinted gene.
AT1G09470	AT2G35890	0.000230227842172672	0.0386455542764978	1	Inf	0.00416701435578798	ATNEAP3	NEAP3 is a member of a small family containing coiled-coil domains, a nuclear localization signal and a C-terminal predicted transmembrane domain. It localizes to the nuclear periphery. Mutants have altered nuclear morphology and chromatin structure.	CALCIUM-DEPENDENT PROTEIN KINASE 25; CPK25	member of Calcium Dependent Protein Kinase
AT1G09470	AT2G40250	3.75188919041307e-05	0.0077893242301415	1	Inf	0.026488307653786	ATNEAP3	NEAP3 is a member of a small family containing coiled-coil domains, a nuclear localization signal and a C-terminal predicted transmembrane domain. It localizes to the nuclear periphery. Mutants have altered nuclear morphology and chromatin structure.		SGNH hydrolase-type esterase superfamily protein;(source:Araport11)
AT1G09470	AT3G28590	7.8113596484284e-05	0.0231257358012683	1	Inf	0.0860189205732749	ATNEAP3	NEAP3 is a member of a small family containing coiled-coil domains, a nuclear localization signal and a C-terminal predicted transmembrane domain. It localizes to the nuclear periphery. Mutants have altered nuclear morphology and chromatin structure.		transmembrane protein;(source:Araport11)
AT1G09470	AT5G18910	0.000230892442857162	0.0382581112065868	1	Inf	0.0359516450264222	ATNEAP3	NEAP3 is a member of a small family containing coiled-coil domains, a nuclear localization signal and a C-terminal predicted transmembrane domain. It localizes to the nuclear periphery. Mutants have altered nuclear morphology and chromatin structure.		Protein kinase superfamily protein;(source:Araport11)
AT1G09470	AT5G23030	2.03162552038263e-05	0.0380929785071744	1	Inf	0.115635821221387	ATNEAP3	NEAP3 is a member of a small family containing coiled-coil domains, a nuclear localization signal and a C-terminal predicted transmembrane domain. It localizes to the nuclear periphery. Mutants have altered nuclear morphology and chromatin structure.	TET12; TETRASPANIN12	Member of TETRASPANIN family
AT1G09470	AT5G37050	4.4902010861203e-07	0.000631434527735667	1	Inf	0.0160565426979474	ATNEAP3	NEAP3 is a member of a small family containing coiled-coil domains, a nuclear localization signal and a C-terminal predicted transmembrane domain. It localizes to the nuclear periphery. Mutants have altered nuclear morphology and chromatin structure.		sorting nexin;(source:Araport11)
AT1G09470	AT5G46650	0.000140559720169831	0.039532421297765	1	Inf	0.00597037958339985	ATNEAP3	NEAP3 is a member of a small family containing coiled-coil domains, a nuclear localization signal and a C-terminal predicted transmembrane domain. It localizes to the nuclear periphery. Mutants have altered nuclear morphology and chromatin structure.	ARABIDOPSIS TÃ³XICOS EN LEVADURA 30; ATL30	RING/U-box superfamily protein;(source:Araport11)
AT1G09470	AT5G49920	0.000150311603499989	0.0325193372956707	1	Inf	0.0329550929878405	ATNEAP3	NEAP3 is a member of a small family containing coiled-coil domains, a nuclear localization signal and a C-terminal predicted transmembrane domain. It localizes to the nuclear periphery. Mutants have altered nuclear morphology and chromatin structure.		Octicosapeptide/Phox/Bem1p family protein;(source:Araport11)
AT1G09470	AT5G55350	1.65544742696846e-05	0.0103465464185529	1	Inf	0.0499410061074651	ATNEAP3	NEAP3 is a member of a small family containing coiled-coil domains, a nuclear localization signal and a C-terminal predicted transmembrane domain. It localizes to the nuclear periphery. Mutants have altered nuclear morphology and chromatin structure.		MBOAT (membrane bound O-acyl transferase) family protein;(source:Araport11)
AT1G09470	AT5G55800	1.43859425362165e-06	0.000809209267662177	1	Inf	0.0574554893695477	ATNEAP3	NEAP3 is a member of a small family containing coiled-coil domains, a nuclear localization signal and a C-terminal predicted transmembrane domain. It localizes to the nuclear periphery. Mutants have altered nuclear morphology and chromatin structure.		Cysteine/Histidine-rich C1 domain family protein;(source:Araport11)
AT1G09470	AT5G58830	0.000230022871390496	0.0387658144838841	1	Inf	0.0134100364372175	ATNEAP3	NEAP3 is a member of a small family containing coiled-coil domains, a nuclear localization signal and a C-terminal predicted transmembrane domain. It localizes to the nuclear periphery. Mutants have altered nuclear morphology and chromatin structure.		Subtilisin-like serine endopeptidase family protein;(source:Araport11)
AT1G09700	AT1G02360	3.69940895036938e-07	0.00208091753458278	1	2666485	0.554439462196796	ATDRB1; DRB1; DSRNA-BINDING PROTEIN 1; HYL1; HYPONASTIC LEAVES 1HYL1; HYPONASTIC LEAVES 1	Encodes a nuclear dsRNA binding protein. Involved in mRNA cleavage. The mutant is characterized by shorter stature, delayed flowering, leaf hyponasty, reduced fertility, decreased rate of root growth, and an altered root gravitropic response. It also exhibits less sensitivity to auxin and cytokinin.		Chitinase family protein;(source:Araport11)
AT1G09700	AT1G13100	4.03804065566906e-06	0.0227139786881384	1	-1325671	0.183674657472211	ATDRB1; DRB1; DSRNA-BINDING PROTEIN 1; HYL1; HYPONASTIC LEAVES 1HYL1; HYPONASTIC LEAVES 1	Encodes a nuclear dsRNA binding protein. Involved in mRNA cleavage. The mutant is characterized by shorter stature, delayed flowering, leaf hyponasty, reduced fertility, decreased rate of root growth, and an altered root gravitropic response. It also exhibits less sensitivity to auxin and cytokinin.	CYP71B29; CYTOCHROME P450, FAMILY 71, SUBFAMILY B, POLYPEPTIDE 29	putative cytochrome P450
AT1G09700	AT1G17840	3.05361959345586e-06	0.0171766102131892	1	-3005482.5	0.15521865170977	ATDRB1; DRB1; DSRNA-BINDING PROTEIN 1; HYL1; HYPONASTIC LEAVES 1HYL1; HYPONASTIC LEAVES 1	Encodes a nuclear dsRNA binding protein. Involved in mRNA cleavage. The mutant is characterized by shorter stature, delayed flowering, leaf hyponasty, reduced fertility, decreased rate of root growth, and an altered root gravitropic response. It also exhibits less sensitivity to auxin and cytokinin.	ABCG11; ARABIDOPSIS THALIANA WHITE-BROWN COMPLEX HOMOLOG PROTEIN 11; ATABCG11; ATP-BINDING CASSETTE G11; ATWBC11; COF1; CUTICULAR DEFECT AND ORGAN FUSION 1; DESPERADO; DSO; WBC11; WHITE-BROWN COMPLEX HOMOLOG PROTEIN 11	Encodes a plasma membrane-localized ATP-binding cassette transporter, that is required for cutin transport to the extracellular matrix. The mRNA is cell-to-cell mobile.
AT1G09700	AT1G18835	5.49328661545486e-06	0.0154498686059668	1	-3357187	0.45180069787419	ATDRB1; DRB1; DSRNA-BINDING PROTEIN 1; HYL1; HYPONASTIC LEAVES 1HYL1; HYPONASTIC LEAVES 1	Encodes a nuclear dsRNA binding protein. Involved in mRNA cleavage. The mutant is characterized by shorter stature, delayed flowering, leaf hyponasty, reduced fertility, decreased rate of root growth, and an altered root gravitropic response. It also exhibits less sensitivity to auxin and cytokinin.	MIF3; MINI ZINC FINGER 3	Encodes a small zinc &#64257;nger protein whose overexpression induces ectopic meristem formation on leaf margins.
AT1G09700	AT1G23380	2.13313916041813e-06	0.011998907777352	1	-5160911	0.252988749425427	ATDRB1; DRB1; DSRNA-BINDING PROTEIN 1; HYL1; HYPONASTIC LEAVES 1HYL1; HYPONASTIC LEAVES 1	Encodes a nuclear dsRNA binding protein. Involved in mRNA cleavage. The mutant is characterized by shorter stature, delayed flowering, leaf hyponasty, reduced fertility, decreased rate of root growth, and an altered root gravitropic response. It also exhibits less sensitivity to auxin and cytokinin.	KNAT6; KNAT6L; KNAT6S; KNOTTED1-LIKE HOMEOBOX GENE 6	homeodomain transcription factor KNAT6, belonging to class I of KN transcription factor family (which also includes KNAT1 and KNAT2). Expression is increased in as and bop1 leaf mutants.
AT1G09700	AT1G27950	1.78118941447898e-06	0.0100191904564443	1	-6602371.5	0.191538072063065	ATDRB1; DRB1; DSRNA-BINDING PROTEIN 1; HYL1; HYPONASTIC LEAVES 1HYL1; HYPONASTIC LEAVES 1	Encodes a nuclear dsRNA binding protein. Involved in mRNA cleavage. The mutant is characterized by shorter stature, delayed flowering, leaf hyponasty, reduced fertility, decreased rate of root growth, and an altered root gravitropic response. It also exhibits less sensitivity to auxin and cytokinin.	GLYCOSYLPHOSPHATIDYLINOSITOL-ANCHORED LIPID PROTEIN TRANSFER 1; LTPG1	Encodes LTPG1, a lipid transfer protein with a predicted GPI (glycosylphosphatidylinositol)-anchor domain. Localized in the plasma membrane. Disruption of the LTPG1 gene causes alterations of cuticular lipid composition, but no significant changes on total wax and cutin monomer loads are seen. The mRNA is cell-to-cell mobile.
AT1G09700	AT1G30320	2.99653224139892e-06	0.0168554938578689	1	-7542540	0.272687672619725	ATDRB1; DRB1; DSRNA-BINDING PROTEIN 1; HYL1; HYPONASTIC LEAVES 1HYL1; HYPONASTIC LEAVES 1	Encodes a nuclear dsRNA binding protein. Involved in mRNA cleavage. The mutant is characterized by shorter stature, delayed flowering, leaf hyponasty, reduced fertility, decreased rate of root growth, and an altered root gravitropic response. It also exhibits less sensitivity to auxin and cytokinin.		Remorin family protein;(source:Araport11)
AT1G09700	AT1G51500	1.54461075847765e-06	0.00868843551643679	1	-15960378.5	0.190604011152483	ATDRB1; DRB1; DSRNA-BINDING PROTEIN 1; HYL1; HYPONASTIC LEAVES 1HYL1; HYPONASTIC LEAVES 1	Encodes a nuclear dsRNA binding protein. Involved in mRNA cleavage. The mutant is characterized by shorter stature, delayed flowering, leaf hyponasty, reduced fertility, decreased rate of root growth, and an altered root gravitropic response. It also exhibits less sensitivity to auxin and cytokinin.	ABCG12; ARABIDOPSIS THALIANA WHITE-BROWN COMPLEX 12; ATABCG12; ATP-BINDING CASSETTE G12; ATWBC12; CER5; D3; ECERIFERUM 5; WBC12; WHITE-BROWN COMPLEX 12	Encodes an ABC transporter involved in cuticular wax biosynthesis. Lines carrying recessive mutations in this locus have weakly glaucous stem surface, and relative elevated secondary alcohols and ketones.
AT1G09700	AT2G26250	1.34464704996627e-06	0.00756363965606028	1	Inf	0.178676645258187	ATDRB1; DRB1; DSRNA-BINDING PROTEIN 1; HYL1; HYPONASTIC LEAVES 1HYL1; HYPONASTIC LEAVES 1	Encodes a nuclear dsRNA binding protein. Involved in mRNA cleavage. The mutant is characterized by shorter stature, delayed flowering, leaf hyponasty, reduced fertility, decreased rate of root growth, and an altered root gravitropic response. It also exhibits less sensitivity to auxin and cytokinin.	3-KETOACYL-COA SYNTHASE 10; FDH; FIDDLEHEAD; KCS10	epidermis-specific, encodes KCS10, a putative 3-ketoacyl-CoA synthase. probably involved in the synthesis of long-chain lipids found in the cuticle.
AT1G09700	AT2G32690	1.42760749486655e-05	0.0267676405287478	1	Inf	0.228610156416184	ATDRB1; DRB1; DSRNA-BINDING PROTEIN 1; HYL1; HYPONASTIC LEAVES 1HYL1; HYPONASTIC LEAVES 1	Encodes a nuclear dsRNA binding protein. Involved in mRNA cleavage. The mutant is characterized by shorter stature, delayed flowering, leaf hyponasty, reduced fertility, decreased rate of root growth, and an altered root gravitropic response. It also exhibits less sensitivity to auxin and cytokinin.	ATGRP23; GLYCINE-RICH PROTEIN 23; GRP23	Glycine-rich protein similar in structure to GRP5. The expression of GRP23 is induced by HPA (cutin monomer, salicylic acid, and abscisic acid.
AT1G09700	AT2G36640	9.03463631546484e-06	0.0473787583437487	1	Inf	0.623511025517292	ATDRB1; DRB1; DSRNA-BINDING PROTEIN 1; HYL1; HYPONASTIC LEAVES 1HYL1; HYPONASTIC LEAVES 1	Encodes a nuclear dsRNA binding protein. Involved in mRNA cleavage. The mutant is characterized by shorter stature, delayed flowering, leaf hyponasty, reduced fertility, decreased rate of root growth, and an altered root gravitropic response. It also exhibits less sensitivity to auxin and cytokinin.	ATECP63; ECP63; EMBRYONIC CELL PROTEIN 63	Encodes putative phosphotyrosine protein belonging to late embryogenesis abundant (LEA) protein in group 3 that might be involved in maturation and desiccation tolerance of seeds. RFLP and CAPS mapping place it on chromosome 4 but the nucleotide sequence maps it to chromosome 2.
AT1G09700	AT2G41170	2.92060986196471e-06	0.0164284304735515	1	Inf	0.318379425743576	ATDRB1; DRB1; DSRNA-BINDING PROTEIN 1; HYL1; HYPONASTIC LEAVES 1HYL1; HYPONASTIC LEAVES 1	Encodes a nuclear dsRNA binding protein. Involved in mRNA cleavage. The mutant is characterized by shorter stature, delayed flowering, leaf hyponasty, reduced fertility, decreased rate of root growth, and an altered root gravitropic response. It also exhibits less sensitivity to auxin and cytokinin.		F-box family protein;(source:Araport11)
AT1G09700	AT3G27500	2.39540433874727e-05	0.0336853735136335	1	Inf	0.196735674776082	ATDRB1; DRB1; DSRNA-BINDING PROTEIN 1; HYL1; HYPONASTIC LEAVES 1HYL1; HYPONASTIC LEAVES 1	Encodes a nuclear dsRNA binding protein. Involved in mRNA cleavage. The mutant is characterized by shorter stature, delayed flowering, leaf hyponasty, reduced fertility, decreased rate of root growth, and an altered root gravitropic response. It also exhibits less sensitivity to auxin and cytokinin.		Cysteine/Histidine-rich C1 domain family protein;(source:Araport11)
AT1G09700	AT3G28345	2.41300225249727e-06	0.0135731376702972	1	Inf	0.958375909446143	ATDRB1; DRB1; DSRNA-BINDING PROTEIN 1; HYL1; HYPONASTIC LEAVES 1HYL1; HYPONASTIC LEAVES 1	Encodes a nuclear dsRNA binding protein. Involved in mRNA cleavage. The mutant is characterized by shorter stature, delayed flowering, leaf hyponasty, reduced fertility, decreased rate of root growth, and an altered root gravitropic response. It also exhibits less sensitivity to auxin and cytokinin.	ABCB15; ATP-BINDING CASSETTE B15; MDR13; MULTI-DRUG RESISTANCE 13	Encodes an ATP-binding cassette (ABC) transporter. Expressed in the vascular tissue of primary stem.
AT1G09700	AT3G52155	0.00013324353372392	0.044794681926823	1	Inf	-0.107763786337869	ATDRB1; DRB1; DSRNA-BINDING PROTEIN 1; HYL1; HYPONASTIC LEAVES 1HYL1; HYPONASTIC LEAVES 1	Encodes a nuclear dsRNA binding protein. Involved in mRNA cleavage. The mutant is characterized by shorter stature, delayed flowering, leaf hyponasty, reduced fertility, decreased rate of root growth, and an altered root gravitropic response. It also exhibits less sensitivity to auxin and cytokinin.		Phosphoglycerate mutase family protein;(source:Araport11)
AT1G09700	AT4G14465	9.97897164386724e-07	0.00561317154967532	1	Inf	0.345231485614264	ATDRB1; DRB1; DSRNA-BINDING PROTEIN 1; HYL1; HYPONASTIC LEAVES 1HYL1; HYPONASTIC LEAVES 1	Encodes a nuclear dsRNA binding protein. Involved in mRNA cleavage. The mutant is characterized by shorter stature, delayed flowering, leaf hyponasty, reduced fertility, decreased rate of root growth, and an altered root gravitropic response. It also exhibits less sensitivity to auxin and cytokinin.	AHL20; AT-HOOK MOTIF NUCLEAR-LOCALIZED PROTEIN 20	AT-hook protein. Overexpression results in early flowering in short and long days.
AT1G09700	AT4G25960	1.27305928343659e-06	0.00716095846933084	1	Inf	0.148666214303349	ATDRB1; DRB1; DSRNA-BINDING PROTEIN 1; HYL1; HYPONASTIC LEAVES 1HYL1; HYPONASTIC LEAVES 1	Encodes a nuclear dsRNA binding protein. Involved in mRNA cleavage. The mutant is characterized by shorter stature, delayed flowering, leaf hyponasty, reduced fertility, decreased rate of root growth, and an altered root gravitropic response. It also exhibits less sensitivity to auxin and cytokinin.	ABCB2; ATP-BINDING CASSETTE B2; P-GLYCOPROTEIN 2; PGP2	P-glycoprotein 2;(source:Araport11)
AT1G09700	AT4G33220	1.71657482586891e-06	0.00965573339551264	1	Inf	0.22019118438888	ATDRB1; DRB1; DSRNA-BINDING PROTEIN 1; HYL1; HYPONASTIC LEAVES 1HYL1; HYPONASTIC LEAVES 1	Encodes a nuclear dsRNA binding protein. Involved in mRNA cleavage. The mutant is characterized by shorter stature, delayed flowering, leaf hyponasty, reduced fertility, decreased rate of root growth, and an altered root gravitropic response. It also exhibits less sensitivity to auxin and cytokinin.	A. THALIANA PECTIN METHYLESTERASE 44; ATPME44; PECTIN METHYLESTERASE 44; PME44; PMEI-PME44PMEI-PME44	Pectin methylesterase inhibitor; INVI-PMEI protein isoform which clustered with a PME.
AT1G09700	AT5G07000	1.47058641929276e-05	0.0275734953617392	1	Inf	0.3600759203449	ATDRB1; DRB1; DSRNA-BINDING PROTEIN 1; HYL1; HYPONASTIC LEAVES 1HYL1; HYPONASTIC LEAVES 1	Encodes a nuclear dsRNA binding protein. Involved in mRNA cleavage. The mutant is characterized by shorter stature, delayed flowering, leaf hyponasty, reduced fertility, decreased rate of root growth, and an altered root gravitropic response. It also exhibits less sensitivity to auxin and cytokinin.	ARABIDOPSIS THALIANA SULFOTRANSFERASE 2B; ATST2B; ST2B; SULFOTRANSFERASE 2B	Encodes a member of the sulfotransferase family of proteins. Although it has 85% amino acid identity with ST2A (At5g07010), this protein is not able to transfer a sulfate group to 11- or 12-hydroxyjasmonic acid in vitro. It may be able to act on structurally related jasmonates.
AT1G09700	AT5G18080	2.06328054693561e-05	0.0386865102550426	1	Inf	0.386574702882842	ATDRB1; DRB1; DSRNA-BINDING PROTEIN 1; HYL1; HYPONASTIC LEAVES 1HYL1; HYPONASTIC LEAVES 1	Encodes a nuclear dsRNA binding protein. Involved in mRNA cleavage. The mutant is characterized by shorter stature, delayed flowering, leaf hyponasty, reduced fertility, decreased rate of root growth, and an altered root gravitropic response. It also exhibits less sensitivity to auxin and cytokinin.	SAUR24; SMALL AUXIN UP RNA 24	Encodes SAUR24 (small auxin up RNA 24). Note that TAIR nomenclature is based on Plant Mol Biol. 2002, 49:373-85 (PMID:12036261). In Planta (2011) 233:1223–1235 (PMID:21327815), SAUR24 is At5g18010.
AT1G09700	AT5G18460	6.32175576107021e-06	0.0355598761560199	1	Inf	0.166399084771862	ATDRB1; DRB1; DSRNA-BINDING PROTEIN 1; HYL1; HYPONASTIC LEAVES 1HYL1; HYPONASTIC LEAVES 1	Encodes a nuclear dsRNA binding protein. Involved in mRNA cleavage. The mutant is characterized by shorter stature, delayed flowering, leaf hyponasty, reduced fertility, decreased rate of root growth, and an altered root gravitropic response. It also exhibits less sensitivity to auxin and cytokinin.		carboxyl-terminal peptidase (DUF239);(source:Araport11)
AT1G09700	AT5G25160	4.6231124153291e-06	0.0130025036681131	1	Inf	0.242192995967975	ATDRB1; DRB1; DSRNA-BINDING PROTEIN 1; HYL1; HYPONASTIC LEAVES 1HYL1; HYPONASTIC LEAVES 1	Encodes a nuclear dsRNA binding protein. Involved in mRNA cleavage. The mutant is characterized by shorter stature, delayed flowering, leaf hyponasty, reduced fertility, decreased rate of root growth, and an altered root gravitropic response. It also exhibits less sensitivity to auxin and cytokinin.	ZFP3; ZINC FINGER PROTEIN 3	Encodes a zinc finger protein containing only a single zinc finger.
AT1G09700	AT5G41900	2.9529720431965e-06	0.0166104677429803	1	Inf	0.389432926247034	ATDRB1; DRB1; DSRNA-BINDING PROTEIN 1; HYL1; HYPONASTIC LEAVES 1HYL1; HYPONASTIC LEAVES 1	Encodes a nuclear dsRNA binding protein. Involved in mRNA cleavage. The mutant is characterized by shorter stature, delayed flowering, leaf hyponasty, reduced fertility, decreased rate of root growth, and an altered root gravitropic response. It also exhibits less sensitivity to auxin and cytokinin.		alpha/beta-Hydrolases superfamily protein;(source:Araport11)
AT1G09710	AT3G45740	3.11464717636036e-08	0.00017519890367027	1	Inf	0.145558602466067	DP1; DRMY1 PARALOG 1	Paralog of DRMY1 with unknown function.		hydrolase family protein / HAD-superfamily protein;(source:Araport11)
AT1G09710	AT3G59330	4.03531429514061e-05	0.0453972858203319	1	Inf	-0.308531741700845	DP1; DRMY1 PARALOG 1	Paralog of DRMY1 with unknown function.		solute carrier family 35 protein (DUF914);(source:Araport11)
AT1G09840	AT5G03720	3.93740440643088e-06	0.0221478997861737	1	Inf	-0.295066914402834	ASKK; ATHIR1; ATSK41; SHAGGY-LIKE PROTEIN KINASE 41; SK41ASKK	GSK3-like kinase, sub-group IV.	ARABIDOPSIS THALIANA HEAT SHOCK TRANSCRIPTION FACTOR A3; AT-HSFA3; FGT3; HEAT SHOCK TRANSCRIPTION FACTOR A3; HSFA3FGT3	Member of Heat Stress Transcription Factor (Hsf) family. Expression is regulated by DREB2A and in turn HSFA3 regulates the expression of hsps Hsp18.1-CI and Hsp26.5-MII35S. Involved in establishing thermotolerence.
AT1G09995	AT1G64450	2.13966741135557e-05	0.0401187639629169	1	-20679283.5	-0.2111173523436		DNA repair DEAD helicase RAD3/XP-D subfamily protein;(source:Araport11)		Glycine-rich protein family;(source:Araport11)
AT1G10110	AT2G01760	4.84954093406378e-06	0.0272786677541088	1	Inf	0.248780768933298	ATFDB1; F-BOX/DUF295 BRASSICEAE-SPECIFIC 1	F-box family protein;(source:Araport11)	ARR14; RESPONSE REGULATOR 14; RR14	member of Response Regulator: B- Type
AT1G10110	AT4G02180	2.60731837746923e-05	0.036665414683161	1	Inf	0.0733273510736528	ATFDB1; F-BOX/DUF295 BRASSICEAE-SPECIFIC 1	F-box family protein;(source:Araport11)		DC1 domain-containing protein;(source:Araport11)
AT1G10220	AT2G29710	9.22870783820628e-07	0.00259557407949552	1	Inf	0.202070779627976		ZCF37;(source:Araport11)		UDP-Glycosyltransferase superfamily protein;(source:Araport11)
AT1G10300	AT1G19640	4.3368872810666e-06	0.0243949909559996	1	-3411181.5	0.483745079923532	NOG1-2	GTPase involved in HA - and ABA-mediated signaling pathways, particularly during defense respnses to pathogens. A truncated version of NOG1-2 has been detected in Col-0, Ler-0, Rsch-4 ecotypes. Functions similarly to the paralogous gene NOG1-1.	JASMONIC ACID CARBOXYL METHYLTRANSFERASE; JMT	Encodes a S-adenosyl-L-methionine:jasmonic acid carboxyl methyltransferase that catalyzes the formation of methyljasmonate from jasmonic acid. Its expression is induced in response to wounding or methyljasmonate treatment.
AT1G10300	AT3G17470	5.68135898713837e-06	0.0319576443026533	1	Inf	0.105104672829995	NOG1-2	GTPase involved in HA - and ABA-mediated signaling pathways, particularly during defense respnses to pathogens. A truncated version of NOG1-2 has been detected in Col-0, Ler-0, Rsch-4 ecotypes. Functions similarly to the paralogous gene NOG1-1.	ATCRSH; CA2+-ACTIVATED RELA-SPOT HOMOLOG; CRSH	CRSH-dependent ppGpp synthesis causes transient increase of intracellular ppGpp at night.
AT1G10320	AT1G12960	1.31734179243513e-05	0.0370502379122381	1	-1036662.5	0.059658708434637	ATC3H5	Zinc finger C-x8-C-x5-C-x3-H type family protein;(source:Araport11)	RIBOSOMAL PROTEIN UL15Z; UL15Z	Ribosomal protein L18e/L15 superfamily protein;(source:Araport11)
AT1G10320	AT1G79370	0.000358816889353278	0.0403669000522438	1	-26472780	0.00809870509834615	ATC3H5	Zinc finger C-x8-C-x5-C-x3-H type family protein;(source:Araport11)	CYP79C1; CYTOCHROME P450, FAMILY 79, SUBFAMILY C, POLYPEPTIDE 1	member of CYP79C
AT1G10320	AT3G07380	0.000139976220502108	0.0374936304916362	1	Inf	0.218211156207714	ATC3H5	Zinc finger C-x8-C-x5-C-x3-H type family protein;(source:Araport11)		glycosyltransferase family protein (DUF23);(source:Araport11)
AT1G10320	AT4G00390	9.57986433619478e-06	0.0112687847061452	1	Inf	-0.180106400328688	ATC3H5	Zinc finger C-x8-C-x5-C-x3-H type family protein;(source:Araport11)		DNA-binding storekeeper protein-related transcriptional regulator;(source:Araport11)
AT1G10330	AT3G07380	0.000306392097025463	0.0492415870219495	1	Inf	0.205073779303986		Tetratricopeptide repeat (TPR)-like superfamily protein;(source:Araport11)		glycosyltransferase family protein (DUF23);(source:Araport11)
AT1G10330	AT4G00390	5.33996868923548e-05	0.0231056337514997	1	Inf	-0.163105281006243		Tetratricopeptide repeat (TPR)-like superfamily protein;(source:Araport11)		DNA-binding storekeeper protein-related transcriptional regulator;(source:Araport11)
AT1G10455	AT2G47570	0.000194072808722481	0.033167234208496	1	Inf	0.0904197822794359		Part of co-expression cluster with REM13, REM11/VAL, REM20/VDD, and REM21.	EL18Z; RIBOSOMAL PROTEIN EL18Z	60S ribosomal protein L18;(source:Araport11)
AT1G10455	AT3G11860	2.88837109639055e-05	0.0203088592714961	1	Inf	0.132985527898146		Part of co-expression cluster with REM13, REM11/VAL, REM20/VDD, and REM21.		sterile alpha motif (SAM) domain protein;(source:Araport11)
AT1G10470	AT4G00390	0.000224849938232513	0.0406056409803971	1	Inf	-0.158507556586502	ARR4; ATRR1; IBC7; INDUCED BY CYTOKININ 7; MATERNAL EFFECT EMBRYO ARREST 7; MEE7; RESPONCE REGULATOR 1; RESPONSE REGULATOR 4	Encodes a two-component response regulator. Acts redundantly with ARR3 in the control of circadian period in a cytokinin-independent manner.		DNA-binding storekeeper protein-related transcriptional regulator;(source:Araport11)
AT1G10980	AT3G26930	1.43525654062558e-06	0.0080733180410189	1	Inf	0.161840448174978		Lung seven transmembrane receptor family protein;(source:Araport11)		Protein with RNI-like/FBD-like domain;(source:Araport11)
AT1G10980	AT5G43410	9.89452375906419e-05	0.0198773914802629	1	Inf	0.0263955881825239		Lung seven transmembrane receptor family protein;(source:Araport11)	ERF96; ETHYLENE RESPONSE FACTOR 96	Encodes a member of the ERF (ethylene response factor) subfamily B-3 of ERF/AP2 transcription factor family. The protein contains one AP2 domain. There are 18 members in this subfamily including ATERF-1, ATERF-2, AND ATERF-5. Expression of ERF96 is induced by pathogens, JA and ethylene and over expression leads to increased resistance to resistance to necrotrophic pathogens. It is a nuclear local…
AT1G10980	AT5G53950	6.26197966822919e-07	0.00117412118779297	1	Inf	0.0332967148780958		Lung seven transmembrane receptor family protein;(source:Araport11)	ANAC098; ARABIDOPSIS NAC DOMAIN CONTAINING PROTEIN 98; ATCUC2; CUC2; CUP-SHAPED COTYLEDON 2	Transcriptional activator of the NAC gene family, with CUC1 redundantly required for embryonic apical meristem formation, cotyledon separation and expression of STM. Proper timing of CUC2 expression is required to maintain the phyllotactic pattern initiated in the meristem. CUC2 expression in leaf sinus region is required for serration and the extent of serration is modulated by mir164A mediated …
AT1G11280	AT1G62580	1.53927631549061e-05	0.0432921463731734	1	-19386027	0.10223710697793		S-locus lectin protein kinase family protein;(source:Araport11)	NITRIC OXIDE-DEPENDENT GUANYLATE CYCLASE 1; NOGC1	Encodes a flavin monooxygenase that binds NO, has a higher affinity for NO than for O(2) and can generate cGMP from GTP in vitro in an NO-dependent manner.
AT1G11300	AT1G29740	0.000126476543560086	0.0355715278762743	1	-6612709.5	0.065104149222362	EGM1; ENHANCED SHOOT GROWTH UNDER MANNITOL STRESS 1	The annotation for At1g11300 in TAIR10 is incorrect. This locus has been split into two At1g11300 (symbol: EGM1) and At1g11305 (symbol: EGM2) (Olivier Loudet, personal communication, 2013-04-03). See Comment field for revised annotation.	RKF-LIKE 3; RKFL3	Encodes one of three RECEPTOR-LIKE KINASE IN FLOWERS 1 (RKF1) paralogues that is required in the stigmatic papillae and the female reproductive tract to promote compatible pollen grain hydration and pollen tube growth.
AT1G11300	AT2G37880	7.62426488151404e-06	0.0428864899585165	1	Inf	0.0359205910327412	EGM1; ENHANCED SHOOT GROWTH UNDER MANNITOL STRESS 1	The annotation for At1g11300 in TAIR10 is incorrect. This locus has been split into two At1g11300 (symbol: EGM1) and At1g11305 (symbol: EGM2) (Olivier Loudet, personal communication, 2013-04-03). See Comment field for revised annotation.		MIZU-KUSSEI-like protein (Protein of unknown function, DUF617);(source:Araport11)
AT1G11300	AT2G47950	9.63538725159844e-06	0.0270995266451206	1	Inf	0.296667193475933	EGM1; ENHANCED SHOOT GROWTH UNDER MANNITOL STRESS 1	The annotation for At1g11300 in TAIR10 is incorrect. This locus has been split into two At1g11300 (symbol: EGM1) and At1g11305 (symbol: EGM2) (Olivier Loudet, personal communication, 2013-04-03). See Comment field for revised annotation.		myelin transcription factor-like protein;(source:Araport11)
AT1G11300	AT5G07570	1.07240528321034e-05	0.0317936975926413	1	Inf	0.091299258135562	EGM1; ENHANCED SHOOT GROWTH UNDER MANNITOL STRESS 1	The annotation for At1g11300 in TAIR10 is incorrect. This locus has been split into two At1g11300 (symbol: EGM1) and At1g11305 (symbol: EGM2) (Olivier Loudet, personal communication, 2013-04-03). See Comment field for revised annotation.		glycine/proline-rich protein;(source:Araport11)
AT1G11362	AT1G06680	5.49353410892182e-07	0.000935674241972929	1	1776231.5	0.145414757098242		Plant invertase/pectin methylesterase inhibitor superfamily protein;(source:Araport11)	OEE2; OXYGEN-EVOLVING ENHANCER PROTEIN 2; PHOTOSYSTEM II SUBUNIT P; PHOTOSYSTEM II SUBUNIT P-1; PSBP-1; PSII-POE23; OEE2; OXYGEN EVOLVING COMPLEX SUBUNIT 23 KDA; OXYGEN-EVOLVING ENHANCER PROTEIN 2; PHOTOSYSTEM II SUBUNIT P; PHOTOSYSTEM II SUBUNIT P-1; PSBP-1; PSII-P	Encodes a 23 kD extrinsic protein that is part of photosystem II and participates in the regulation of oxygen evolution. Phosphorylation of this protein is dependent on calcium. In plsp1-1 mutant plastids, the nonmature form of the protein localizes in the stroma. The mRNA is cell-to-cell mobile.
AT1G11362	AT1G08380	1.18235628676427e-05	0.0221691803768301	1	1183532.5	0.142467032648492		Plant invertase/pectin methylesterase inhibitor superfamily protein;(source:Araport11)	PHOTOSYSTEM I SUBUNIT O; PSAO	Encodes subunit O of photosystem I.
AT1G11362	AT1G14820	6.09676451492975e-06	0.0342943003964798	1	-1281133	-0.147210444017438		Plant invertase/pectin methylesterase inhibitor superfamily protein;(source:Araport11)		Sec14p-like phosphatidylinositol transfer family protein;(source:Araport11)
AT1G11362	AT1G18470	1.744817658214e-06	0.00981459932745373	1	-2533308.5	-0.184126013050962		Plant invertase/pectin methylesterase inhibitor superfamily protein;(source:Araport11)	ATPPRT3; PPRT3; PROTEIN WITH THE RING DOMAIN AND TMEMB_185A 3	Putative C3HC4 zinc-finger ubiquitin E3 ligase that is induced by ABA and plays a positive role in ABA signaling.
AT1G11362	AT1G34350	2.23962701961497e-06	0.0125979019853342	1	-8710407.5	-0.130070405364566		Plant invertase/pectin methylesterase inhibitor superfamily protein;(source:Araport11)	ARABIDOPSIS TRANSMEMBRANE PROTEIN 18; TMEM18	Encodes a putative transmembrane protein that has been localized around the nucleus and is involved in pollen germination and pollen tube growth.
AT1G11362	AT1G63830	4.84278980974524e-06	0.027240692679817	1	-19861375	-0.225946178391435		Plant invertase/pectin methylesterase inhibitor superfamily protein;(source:Araport11)		PLAC8 family protein;(source:Araport11)
AT1G11362	AT1G72360	2.50394953684231e-05	0.028169432289476	1	-23417464	-0.350684163142356		Plant invertase/pectin methylesterase inhibitor superfamily protein;(source:Araport11)	ATERF73; ERF73; ETHYLENE RESPONSE FACTOR 73; HRE1; HYPOXIA RESPONSIVE ERF (ETHYLENE RESPONSE FACTOR) 1	Encodes a member of the ERF (ethylene response factor) subfamily B-2 of ERF/AP2 transcription factor family. The protein contains one AP2 domain. There are 5 members in this subfamily including RAP2.2 AND RAP2.12.
AT1G11362	AT1G72416	1.55293377477412e-05	0.0436762624155223	1	-23434707	-0.672721062081253		Plant invertase/pectin methylesterase inhibitor superfamily protein;(source:Araport11)		Chaperone DnaJ-domain superfamily protein;(source:Araport11)
AT1G11362	AT1G73870	8.86150799890748e-06	0.040896381969565	1	-23955068	0.485133926506517		Plant invertase/pectin methylesterase inhibitor superfamily protein;(source:Araport11)	B-BOX DOMAIN PROTEIN 16; BBX16; COL7; CONSTANS-LIKE 7	B-box type zinc finger protein with CCT domain-containing protein;(source:Araport11)
AT1G11362	AT2G28230	9.24709871202371e-06	0.0173383100850445	1	Inf	-0.117497582307735		Plant invertase/pectin methylesterase inhibitor superfamily protein;(source:Araport11)	MED20; MED20A; MEDIATOR 20; MEDIATOR 20A	Encodes one of the subunits of the head domain of the MEDIATOR complex. The complex conveys transcriptional signals by acting as an intermediary between transcription factors and RNA polymerase II. Together with MED18, MED20 is proposed to control the balance of salicylic acid and jasmonate associated defense pathways. It is involved in miRNA biogenesis by recruiting Pol II to promoters of miRNA …
AT1G11362	AT2G38660	6.37981098882151e-05	0.0448580460151512	1	Inf	-0.130384140200159		Plant invertase/pectin methylesterase inhibitor superfamily protein;(source:Araport11)		Amino acid dehydrogenase family protein;(source:Araport11)
AT1G11362	AT2G45690	7.43350198929671e-06	0.041813448689794	1	Inf	-0.102344976231242		Plant invertase/pectin methylesterase inhibitor superfamily protein;(source:Araport11)	ARABIDOPSIS PEROXIN 16; ATPEX16; PEROXIN 16; PEX16; SHRUNKEN SEED 1; SSE; SSE1	Encodes a protein with similarity to yeast Pep16p, a membrane localized protein involved in peroxisome assembly and protein-trafficking. SSE1 mutant seeds do not accumulate oils and dessicated seeds have a shrunken appearance. Involved in protein and oil body biogenesis. SSE is expressed during seed development, reaching the highest peak in mature siliques. Expression in leaves and roots is low c…
AT1G11362	AT3G02600	6.72423470342908e-06	0.0354977130750955	1	Inf	-0.103113083493033		Plant invertase/pectin methylesterase inhibitor superfamily protein;(source:Araport11)	ATLPP3; LIPID PHOSPHATE PHOSPHATASE 3; LPP3	Encodes phosphatidic acid phosphatase. Expressed during germination.
AT1G11362	AT3G14100	9.98787394491629e-06	0.0363203926317118	1	Inf	-0.145038385675951		Plant invertase/pectin methylesterase inhibitor superfamily protein;(source:Araport11)	F OLIGOURIDYLATE BINDING PROTEIN 1C; UBP1C	Triple RNA Recognition Motif protein involved in the dynamic and reversible aggregation of translationally repressed mRNAs during hypoxia.During hypoxia, UBP1C association with non? uracil-rich mRNAs is enhanced concomitant with its aggregation into microscopically visible cytoplasmic foci, referred to as UBP1 stress granules (SGs). This mRNA association occurs as global levels of protein synthes…
AT1G11362	AT3G24050	9.66902879475609e-06	0.0271941434852515	1	Inf	-0.108766404015147		Plant invertase/pectin methylesterase inhibitor superfamily protein;(source:Araport11)	GATA TRANSCRIPTION FACTOR 1; GATA1	Encodes a member of the GATA factor family of zinc finger transcription factors.
AT1G11362	AT3G52890	7.33047779158052e-06	0.0214904808623388	1	Inf	-0.124445370819312		Plant invertase/pectin methylesterase inhibitor superfamily protein;(source:Araport11)	KIPK1KCBP-INTERACTING PROTEIN KINASE; KIPK; KIPK1	KCBP-interacting protein kinase interacts specifically with the tail region of KCBP
AT1G11362	AT4G02760	6.28636627438148e-06	0.0287326077365675	1	Inf	-0.173598619877404		Plant invertase/pectin methylesterase inhibitor superfamily protein;(source:Araport11)		RNI-like superfamily protein;(source:Araport11)
AT1G11362	AT4G03400	1.02780299614796e-05	0.0144534796333306	1	Inf	-0.306374869130812		Plant invertase/pectin methylesterase inhibitor superfamily protein;(source:Araport11)	DFL2; DWARF IN LIGHT 2; GH3-10	Encodes a GH3-related gene involved in red light-specific hypocotyl elongation. Analysis of sense and antisense transgenic plants suggests that DFL2 is located downstream of red light signal transduction and determines the degree of hypocotyl elongation.
AT1G11362	AT4G15080	3.44941918232351e-06	0.0194029829005698	1	Inf	-0.14650884821734		Plant invertase/pectin methylesterase inhibitor superfamily protein;(source:Araport11)		DHHC-type zinc finger family protein;(source:Araport11)
AT1G11362	AT4G23920	3.7040072368866e-06	0.0208350407074871	1	Inf	-0.180929643033699		Plant invertase/pectin methylesterase inhibitor superfamily protein;(source:Araport11)	ATUGE2; UDP-D-GLUCOSE/UDP-D-GALACTOSE 4-EPIMERASE 2; UDP-GLC 4-EPIMERASE 2; UGE2	Encodes a protein with UDP-D-glucose 4-epimerase activity. Involved in growth and cell wall carbohydrate biosynthesis.
AT1G11362	AT4G24210	7.75889523140349e-09	4.36437856766446e-05	1	Inf	-0.14309745874044		Plant invertase/pectin methylesterase inhibitor superfamily protein;(source:Araport11)	GAI AN REVERTANT 2; GAR2; SLEEPY1; SLY1	F-box protein that is involved in GA signaling. Regulates seed germination. Component of E3 ubiquitin complex. Interacts with DELLA proteins.
AT1G11362	AT4G30510	1.62476433911759e-06	0.00913929940753643	1	Inf	-0.168607387171888		Plant invertase/pectin methylesterase inhibitor superfamily protein;(source:Araport11)	ARABIDOPSIS THALIANA HOMOLOG OF YEAST AUTOPHAGY 18 (ATG18) B; ATATG18B; ATG18B; HOMOLOG OF YEAST AUTOPHAGY 18 (ATG18) B	yeast autophagy 18 B-like protein;(source:Araport11)
AT1G11362	AT4G30830	4.78763357751308e-06	0.0269304388735111	1	Inf	-0.157294183203176		Plant invertase/pectin methylesterase inhibitor superfamily protein;(source:Araport11)		myosin-like protein (Protein of unknown function, DUF593);(source:Araport11)
AT1G11362	AT4G32750	9.34915739427801e-06	0.0262945051714069	1	Inf	-0.110239171568512		Plant invertase/pectin methylesterase inhibitor superfamily protein;(source:Araport11)		transmembrane protein;(source:Araport11)
AT1G11362	AT4G32900	6.70813984500326e-06	0.0377332866281433	1	Inf	-0.0901351575092046		Plant invertase/pectin methylesterase inhibitor superfamily protein;(source:Araport11)	PEPTIDYL-TRNA HYDROLASE II; PTH2	Responsible for the critical processes of gravity resistance, supporting plant growth under different gravity conditions.
AT1G11362	AT4G38350	1.54624128504106e-05	0.0289920240945198	1	Inf	-0.0838594970789779		Plant invertase/pectin methylesterase inhibitor superfamily protein;(source:Araport11)	ATNPC1-2; NIEMANN-PICK DISEASE TYPE C1-2	Patched family protein;(source:Araport11)
AT1G11362	AT5G49990	8.11912987285276e-06	0.0456701055347968	1	Inf	-0.185275069467334		Plant invertase/pectin methylesterase inhibitor superfamily protein;(source:Araport11)		Xanthine/uracil permease family protein;(source:Araport11)
AT1G11362	AT5G58900	8.13932628257642e-06	0.0457837103394923	1	Inf	-0.23725059112451		Plant invertase/pectin methylesterase inhibitor superfamily protein;(source:Araport11)	DIV1; DIVARICATA1	R-R-type MYB protein
AT1G11362	AT5G61590	6.961544821321e-07	0.00391586896199306	1	Inf	-0.329703954052039		Plant invertase/pectin methylesterase inhibitor superfamily protein;(source:Araport11)	DECREASE WAX BIOSYNTHESIS; DEWAX; ERF107	Encodes an AP2/ERF-type transcription factor that is preferentially expressed in the epidermis and induced by darkness and negatively regulates cuticular wax biosynthesis.
AT1G11362	AT5G64040	1.19995242857029e-05	0.0278278109322848	1	Inf	0.239604614870835		Plant invertase/pectin methylesterase inhibitor superfamily protein;(source:Araport11)	PSAN	Encodes the only subunit of photosystem I located entirely in the thylakoid lumen. May be involved in the interaction between plastocyanin and the photosystem I complex. Phosphorylation of this protein is dependent on calcium.
AT1G11370	AT1G04580	5.90179769245428e-07	0.00110658706733518	1	2574705.5	-0.057119696591822		Pectin lyase-like superfamily protein;(source:Araport11)	AAO4; ALDEHYDE OXIDASE 2; ALDEHYDE OXIDASE 4; AO4; ARABDOPSIS THALIANA ALDEHYDE OXIDASE 4; ATAO-4; ATAO2	Encodes aldehyde oxidase AAO4 preferentially expressed in developing seeds.
AT1G11370	AT1G08170	1.41030315195608e-08	7.93295522975296e-05	1	1266215	-0.11902666189855		Pectin lyase-like superfamily protein;(source:Araport11)	HTB8	Histone superfamily protein;(source:Araport11)
AT1G11370	AT1G08440	1.06612045180524e-05	0.0199897584713482	1	1165336.5	-0.197281948097176		Pectin lyase-like superfamily protein;(source:Araport11)		aluminum activated malate transporter family protein;(source:Araport11)
AT1G11370	AT1G15385	8.99013954244907e-07	0.0050569534926276	1	-1463489	-0.338642907807682		Pectin lyase-like superfamily protein;(source:Araport11)		cotton fiber protein;(source:Araport11)
AT1G11370	AT1G23201	0.000151739703146369	0.0203222816713887	1	-4400970.5	-0.050840719598657		Pectin lyase-like superfamily protein;(source:Araport11)		GCK domain protein;(source:Araport11)
AT1G11370	AT1G28170	4.57041002988275e-05	0.0285650626867672	1	-6012300.5	-0.0278078901816413		Pectin lyase-like superfamily protein;(source:Araport11)	SOT7; SULPHOTRANSFERASE 7	sulfotransferase 7;(source:Araport11)
AT1G11370	AT1G61840	4.12999151790228e-06	0.0232312022882003	1	-19019089.5	-0.279538243494272		Pectin lyase-like superfamily protein;(source:Araport11)		Cysteine/Histidine-rich C1 domain family protein;(source:Araport11)
AT1G11370	AT1G63600	5.68702583828951e-06	0.0106631734467928	1	-19752646.5	-0.111686310881324		Pectin lyase-like superfamily protein;(source:Araport11)		Receptor-like protein kinase-related family protein;(source:Araport11)
AT1G11370	AT1G66770	4.23724943485881e-06	0.0238345280710808	1	-21077322	-0.0690544324284628		Pectin lyase-like superfamily protein;(source:Araport11)	ATSWEET6; SWEET6	Nodulin MtN3 family protein;(source:Araport11)
AT1G11370	AT1G77525	5.44259456312711e-05	0.0330025046878527	1	-25304721	-0.0899589590277415		Pectin lyase-like superfamily protein;(source:Araport11)		defensin-like protein;(source:Araport11)
AT1G11370	AT1G77590	7.03112492283135e-06	0.0395500776909263	1	-25320764	0.207253143266013		Pectin lyase-like superfamily protein;(source:Araport11)	LACS9; LONG CHAIN ACYL-COA SYNTHETASE 9	Encodes major plastidic long chain acyl-CoA synthetase with a slight substrate preference of oleic acid over any of the other fatty acids.
AT1G11370	AT2G03520	9.69517263041084e-06	0.0272676730230305	1	Inf	-0.204336674273837		Pectin lyase-like superfamily protein;(source:Araport11)	ATUPS4; UPS4; UREIDE PERMEASE 4	Encodes AtUPS4, a member of the Arabidopsis ureide permease family.
AT1G11370	AT2G18780	4.92933703239734e-05	0.0453171193227395	1	Inf	-0.213897075282858		Pectin lyase-like superfamily protein;(source:Araport11)		F-box and associated interaction domains-containing protein;(source:Araport11)
AT1G11370	AT2G25340	1.23458059052276e-08	6.94451582169053e-05	1	Inf	-0.153302453174221		Pectin lyase-like superfamily protein;(source:Araport11)	ATVAMP712; VAMP712; VESICLE-ASSOCIATED MEMBRANE PROTEIN 712	Member of Synaptobrevin-like AtVAMP7C, v-SNARE protein family; TGN/vacuole localized. Required for abscisic acid-mediated inhibition of plasma membrane H+-ATPase activity.
AT1G11370	AT2G29380	5.6883642032787e-06	0.0159985243217213	1	Inf	-0.176530579981376		Pectin lyase-like superfamily protein;(source:Araport11)	HAI3; HIGHLY ABA-INDUCED PP2C GENE 3	highly ABA-induced PP2C protein 3;(source:Araport11)
AT1G11370	AT2G32830	1.92473017794331e-05	0.0270665181273278	1	Inf	-0.287153184681381		Pectin lyase-like superfamily protein;(source:Araport11)	PHOSPHATE TRANSPORTER 1;5; PHOSPHATE TRANSPORTER 5; PHT1;5; PHT5	Encodes Pht1;5, a member of the Pht1 family of phosphate transporters which include: Pht1;1/At5g43350, Pht1;2/At5g43370, Pht1;3/At5g43360, Pht1;4/At2g38940, Pht1;5/At2g32830, Pht1;6/At5g43340, Pht1;7/At3g54700, Pht1;8/At1g20860, Pht1;9/At1g76430 (Plant Journal 2002, 31:341).
AT1G11370	AT2G34315	1.27078449110702e-05	0.0184627201243032	1	Inf	-0.0953868423100536		Pectin lyase-like superfamily protein;(source:Araport11)		avirulence induced family protein;(source:Araport11)
AT1G11370	AT2G44000	3.32446861555169e-06	0.00311668932707971	1	Inf	-0.0718616855942776		Pectin lyase-like superfamily protein;(source:Araport11)		Late embryogenesis abundant (LEA) hydroxyproline-rich glycoprotein family;(source:Araport11)
AT1G11370	AT2G45130	2.78099590238906e-06	0.0125184451281049	1	Inf	-0.191528415172832		Pectin lyase-like superfamily protein;(source:Araport11)	ARABIDOPSIS THALIANA SPX DOMAIN GENE 3; ATSPX3; SPX DOMAIN GENE 3; SPX3	Expression is upregulated in the shoot of cax1/cax3 mutant.
AT1G11370	AT3G03260	0.000103742206256372	0.0486291591826744	1	Inf	-0.0212673752678987		Pectin lyase-like superfamily protein;(source:Araport11)	HDG8; HOMEODOMAIN GLABROUS 8	Encodes a homeobox-leucine zipper family protein belonging to the HD-ZIP IV family.
AT1G11370	AT3G05390	4.65740482637959e-06	0.0261979021483852	1	Inf	-0.172586992892695		Pectin lyase-like superfamily protein;(source:Araport11)		S-adenosyl-L-methionine-dependent methyltransferase;(source:Araport11)
AT1G11370	AT3G15370	1.90371568250827e-06	0.010708400714109	1	Inf	-0.192472686142217		Pectin lyase-like superfamily protein;(source:Araport11)	ATEXP12; ATEXPA12; ATHEXP ALPHA 1.24; EXP12; EXPA12; EXPANSIN 12	member of Alpha-Expansin Gene Family. Naming convention from the Expansin Working Group (Kende et al, 2004. Plant Mol Bio)
AT1G11370	AT3G45840	1.11359433394793e-05	0.0313198406422855	1	Inf	-0.175941700360702		Pectin lyase-like superfamily protein;(source:Araport11)		Cysteine/Histidine-rich C1 domain family protein;(source:Araport11)
AT1G11370	AT4G02690	2.43439419540451e-05	0.0456448911638346	1	Inf	-0.199825709716418		Pectin lyase-like superfamily protein;(source:Araport11)	ATLFG3; GAAP3; GOLGI ANTIAPOPTOTIC PROTEIN 3; LFG3; LIFEGUARD 3	Stress induced membrane protein. Mutants show enhanced cell death under stress.
AT1G11370	AT4G10250	2.50292822980993e-06	0.00703948564634043	1	Inf	-0.248843084516863		Pectin lyase-like superfamily protein;(source:Araport11)	ATHSP22.0; HSP22	Columbia endomembrane-localized small heat shock protein
AT1G11370	AT4G12530	9.63186962032256e-05	0.0492538787402858	1	Inf	-0.0503800267328991		Pectin lyase-like superfamily protein;(source:Araport11)	AZI7	Encodes a member of the AZI family of lipid transfer proteins.
AT1G11370	AT4G16600	6.12186724487757e-06	0.0344355032524363	1	Inf	-0.0892369445761124		Pectin lyase-like superfamily protein;(source:Araport11)	PGSIP8; PLANT GLYCOGENIN-LIKE STARCH INITIATION PROTEIN 8	Nucleotide-diphospho-sugar transferases superfamily protein;(source:Araport11)
AT1G11370	AT4G18650	1.91783861079534e-05	0.0269696054643095	1	Inf	-0.232094011624036		Pectin lyase-like superfamily protein;(source:Araport11)	DOG1-LIKE 4; DOGL4	A maternally expressed imprinted gene in the endosperm. It's expression is positively regulated by ROS1.
AT1G11370	AT4G18660	1.53108081251336e-05	0.0306997108891664	1	Inf	-0.0669973769524828		Pectin lyase-like superfamily protein;(source:Araport11)		delay of germination protein;(source:Araport11)
AT1G11370	AT4G33450	1.76699792907475e-05	0.0271257363232527	1	Inf	-0.084957722607625		Pectin lyase-like superfamily protein;(source:Araport11)	ATMYB69; MYB DOMAIN PROTEIN 69; MYB69	Member of the R2R3 factor gene family.
AT1G11370	AT4G33930	2.75054094075245e-05	0.0257863213195542	1	Inf	-0.0682524634540127		Pectin lyase-like superfamily protein;(source:Araport11)		Encodes a protein with 14.6% glycine residues, similar to hyphally regulated protein from Candida albicans, PIR2:S58135
AT1G11370	AT4G36820	1.81006253627414e-05	0.025454004416355	1	Inf	-0.0419505126285711		Pectin lyase-like superfamily protein;(source:Araport11)	MCU4	Mitochondrial calcium channel.
AT1G11370	AT4G37050	5.61121225465734e-05	0.0350700765916084	1	Inf	-0.0889169022333174		Pectin lyase-like superfamily protein;(source:Araport11)	ATPLAIVC; PATATIN-LIKE PROTEIN 4; PATATIN-RELATED PHOSPHOLIPASE III BETA; PHOSPHOLIPASE A IVC; PLA V; PLAIII{BETA}; PLP4	Patatin-related phospholipase A. Expressed in the floral gynaecium and is induced by abscisic acid (ABA) or phosphate deficiency in roots.
AT1G11370	AT5G04010	1.02221802071786e-06	0.00287498818326899	1	Inf	-0.0821843196016006		Pectin lyase-like superfamily protein;(source:Araport11)		F-box family protein;(source:Araport11)
AT1G11370	AT5G07480	8.73234612004977e-06	0.00982388938505599	1	Inf	-0.0377771462544072		Pectin lyase-like superfamily protein;(source:Araport11)	KAR-UP OXIDOREDUCTASE 1; KUOX1	KAR-UP oxidoreductase 1;(source:Araport11)
AT1G11370	AT5G17540	3.27711155240694e-05	0.0141798096017608	1	Inf	-0.1397484696424		Pectin lyase-like superfamily protein;(source:Araport11)		HXXXD-type acyl-transferase family protein;(source:Araport11)
AT1G11370	AT5G18450	4.02789549849845e-06	0.0113284560895269	1	Inf	-0.19340381192515		Pectin lyase-like superfamily protein;(source:Araport11)		encodes a member of the DREB subfamily A-2 of ERF/AP2 transcription factor family. The protein contains one AP2 domain. There are eight members in this subfamily including DREB2A AND DREB2B that are involved in response to drought.
AT1G11370	AT5G28510	1.17833716865524e-07	0.000331407328684286	1	Inf	-0.335875661479118		Pectin lyase-like superfamily protein;(source:Araport11)	BETA GLUCOSIDASE 24; BGLU24	beta glucosidase 24;(source:Araport11)
AT1G11370	AT5G28520	1.64055014383856e-05	0.0144660297504674	1	Inf	-0.276328463169501		Pectin lyase-like superfamily protein;(source:Araport11)		Encodes a predicted target jacalin lectin that is transcriptionally upregulated by ABA and is cleaved, possibly by a variant 'isoMIR' of miR846 in roots.
AT1G11370	AT5G29624	0.00019550087223267	0.0289392738502307	1	Inf	-0.0290153167888201		Pectin lyase-like superfamily protein;(source:Araport11)		Cysteine/Histidine-rich C1 domain family protein;(source:Araport11)
AT1G11370	AT5G39330	0.000152885525586195	0.0388525154124422	1	Inf	-0.21287421175173		Pectin lyase-like superfamily protein;(source:Araport11)		transmembrane protein, putative (DUF1163);(source:Araport11)
AT1G11370	AT5G45810	1.88095914001756e-06	0.00176339919376646	1	Inf	-0.130644528428742		Pectin lyase-like superfamily protein;(source:Araport11)	CBL-INTERACTING PROTEIN KINASE 19; CIPK19; SNF1-RELATED PROTEIN KINASE 3.5; SNRK3.5	Encodes a member of the SNF1-related kinase (SnRK) gene family (SnRK3.5), which has also been reported as a member of the CBL-interacting protein kinases (CIPK19).
AT1G11370	AT5G46610	2.62538272158277e-06	0.00376353393736329	1	Inf	-0.0636734051938912		Pectin lyase-like superfamily protein;(source:Araport11)	ALMT14	aluminum activated malate transporter family protein;(source:Araport11)
AT1G11370	AT5G49690	2.45952757588502e-05	0.0345871065358831	1	Inf	-0.147528815535927		Pectin lyase-like superfamily protein;(source:Araport11)	UDP-GLYCOSYLTRANSFERASE 91C1; UGT91C1	UDP-glycosyltransferase that can act upon sulcotrione herbicide. Overexpression confers resistance to herbicide.
AT1G11370	AT5G50750	2.12088257129995e-05	0.0298249111589056	1	Inf	-0.107964562548684		Pectin lyase-like superfamily protein;(source:Araport11)	REVERSIBLY GLYCOSYLATED POLYPEPTIDE 4; RGP4	RGP4 is a reversibly glycosylated polypeptide. Analyses using tagged RGP4 suggest that it is present in the cytosol and in association with the Golgi apparatus. Recombinant RGP4 does not have UDP-arabinose mutase activity based on an in vitro assay even though the related RGP1, RGP2, and RGP3 proteins do have activity in the same assay. RGP4 can form complexes with RGP1 and RGP2. RGP4 is expresse…
AT1G11370	AT5G54070	3.29647887930723e-06	0.00923070824170011	1	Inf	-0.0608323065453835		Pectin lyase-like superfamily protein;(source:Araport11)	ARABIDOPSIS THALIANA HEAT SHOCK TRANSCRIPTION FACTOR A9; AT-HSFA9; HEAT SHOCK TRANSCRIPTION FACTOR A9; HSFA9	A member of Heat Stress Transcription Factor (Hsf) family. Not responding to heat stress. Is regulated by the seed-specific transcription factor ABI3. In turn, it regulates other heat stress proteins including Hsp17.4-CI, Hsp17.7-CII and Hsp101 during seed maturation.
AT1G11370	AT5G62800	6.53316625646869e-06	0.0122496867308788	1	Inf	-0.236851182882028		Pectin lyase-like superfamily protein;(source:Araport11)		Protein with RING/U-box and TRAF-like domain;(source:Araport11)
AT1G11370	AT5G65550	1.66297021609499e-07	0.000467710373276715	1	Inf	-0.206157506383576		Pectin lyase-like superfamily protein;(source:Araport11)		UDP-Glycosyltransferase superfamily protein;(source:Araport11)
AT1G11470	AT1G04330	2.46538806909989e-06	0.0138678078886869	1	2698486.5	-0.357833622026434		Pentatricopeptide repeat (PPR) superfamily protein;(source:Araport11)	HRM1-LIKE-1; HRML1; PH2	A proline/serine rich protein of unknown function. It interacts with defense related MAP kinase MPK6 and others. May be involved in signaling during defense or stress response.
AT1G11470	AT1G74630	1.17154501503468e-05	0.0219664690319003	1	-24171353.5	-0.101566337636081		Pentatricopeptide repeat (PPR) superfamily protein;(source:Araport11)		Tetratricopeptide repeat (TPR)-like superfamily protein;(source:Araport11)
AT1G11470	AT2G35140	7.10045038696368e-06	0.0399400334266707	1	Inf	-0.17561246862049		Pentatricopeptide repeat (PPR) superfamily protein;(source:Araport11)		DCD (Development and Cell Death) domain protein;(source:Araport11)
AT1G11470	AT5G40860	3.82095860908968e-05	0.0454901113945138	1	Inf	-0.148554682325174		Pentatricopeptide repeat (PPR) superfamily protein;(source:Araport11)		transmembrane protein;(source:Araport11)
AT1G11608	AT1G52325	5.53671605925427e-07	0.00155720139166526	1	-15581907	0.105684718082639		F-box associated ubiquitination effector family protein;(source:Araport11)		Initiation factor eIF-4 gamma, MA3;(source:Araport11)
AT1G11608	AT3G60060	1.94255165602327e-05	0.0121755188167101	1	Inf	0.0193630182974279		F-box associated ubiquitination effector family protein;(source:Araport11)		NAD(P)-binding Rossmann-fold superfamily protein;(source:Araport11)
AT1G11608	AT5G61090	1.26328603248102e-15	7.10598393270576e-12	1	Inf	0.274257638241372		F-box associated ubiquitination effector family protein;(source:Araport11)		Polynucleotidyl transferase, ribonuclease H-like superfamily protein;(source:Araport11)
AT1G11670	AT2G06420	7.36256166153617e-05	0.0345120077884508	1	Inf	0.0276272000992504		MATE efflux family protein;(source:Araport11)		En/Spm-like transposon, putative (DUF1985);(source:Araport11)
AT1G11670	AT3G01015	1.52355646857473e-07	0.000365143919722664	1	Inf	0.0127288245692963		MATE efflux family protein;(source:Araport11)	MD60; MICROTUBULE DESTABILIZING PROTEIN60; TPXL1	MDP60 is a member of the TPX2 protein family. It co-localizes with microtubules and appears to function to destabilize them during light mediated hypocotyl growth.
AT1G11670	AT3G01250	0.000253619176670228	0.0456675655455182	1	Inf	0.0339003937317022		MATE efflux family protein;(source:Araport11)		transmembrane protein;(source:Araport11)
AT1G11670	AT3G14490	0.000148687460941711	0.0269795796063589	1	Inf	0.0218213640893106		MATE efflux family protein;(source:Araport11)		Terpenoid cyclases/Protein prenyltransferases superfamily protein;(source:Araport11)
AT1G11670	AT4G18350	0.000145549065305448	0.0264101126562306	1	Inf	0.0194318650491257		MATE efflux family protein;(source:Araport11)	ATNCED2; NCED2; NINE-CIS-EPOXYCAROTENOID DIOXYGENASE 2	Encodes 9-<i>cis</i>-epoxycarotenoid dioxygenase, a key enzyme in the biosynthesis of abscisic acid. The expression of this gene declines during the first 12h of imbibition.
AT1G11765	AT1G08080	8.5704396294462e-05	0.0438261117414863	1	1456423.5	0.123303111611179		Plant self-incompatibility protein S1 family;(source:Araport11)	A. THALIANA ALPHA CARBONIC ANHYDRASE 7; ACA7; ALPHA CARBONIC ANHYDRASE 7; ATACA7	alpha carbonic anhydrase 7;(source:Araport11)
AT1G11765	AT1G45243	0.000156368223078462	0.0462932239377025	1	-13173261.5	0.0563705392102068		Plant self-incompatibility protein S1 family;(source:Araport11)		Cysteine/Histidine-rich C1 domain family protein;(source:Araport11)
AT1G11765	AT5G37490	2.26637769646294e-06	0.012748374542604	1	Inf	0.110668363809969		Plant self-incompatibility protein S1 family;(source:Araport11)	CMPG5; PUB21	Plant U-box type E3 ubiquitin ligase (PUB).
AT1G11810	AT2G47570	0.000448367505104465	0.0485012926194733	1	Inf	0.106843163570656	PATERNALLY EXPRESSED GENE 1; PEG1	Paternally expressed gene.	EL18Z; RIBOSOMAL PROTEIN EL18Z	60S ribosomal protein L18;(source:Araport11)
AT1G11810	AT3G07380	2.67962188440422e-05	0.0215326758568196	1	Inf	-0.285252200598773	PATERNALLY EXPRESSED GENE 1; PEG1	Paternally expressed gene.		glycosyltransferase family protein (DUF23);(source:Araport11)
AT1G11890	AT2G22600	8.73200979929821e-05	0.0491175551210524	1	Inf	0.131377782736695	ATSEC22; SEC22; SEC221; SECRETION 22	Member of SEC22 Gene Family; regulates cell morphogenesis via affecting cytoskeleton organization and stabilities.	ATKH6	RNA-binding KH domain-containing protein;(source:Araport11)
AT1G11890	AT3G22580	1.66071112263819e-05	0.015569166774733	1	Inf	0.0731319046401806	ATSEC22; SEC22; SEC221; SECRETION 22	Member of SEC22 Gene Family; regulates cell morphogenesis via affecting cytoskeleton organization and stabilities.	GLYCOSYLPHOSPHATIDYLINOSITOL-ANCHORED LIPID PROTEIN TRANSFER 18; LTPG18	Bifunctional inhibitor/lipid-transfer protein/seed storage 2S albumin superfamily protein;(source:Araport11)
AT1G11900	AT1G07860	2.57433116748053e-06	0.0123195291185472	1	1584730	0.0103529874076906		Tetratricopeptide repeat (TPR)-like superfamily protein;(source:Araport11)		Serine/Threonine-kinase RLCKVII protein;(source:Araport11)
AT1G11900	AT1G16460	1.17341913582193e-05	0.0330024131949919	1	-1607221.5	-0.280715987267971		Tetratricopeptide repeat (TPR)-like superfamily protein;(source:Araport11)	RDH2; RHODANESE HOMOLOGUE 2ARABIDOPSIS THALIANA MERCAPTOPYRUVATE SULFURTRANSFERASE 2; ATMST2; ATRDH2; MERCAPTOPYRUVATE SULFURTRANSFERASE 2; MST2; RDH2; RHODANESE HOMOLOGUE 2; ST2; STR2; SULFURTRANSFERASE 2	encodes a cytoplasmic thiosulfate:cyanide sulfurtransferase, activity of which increased the rhodanese activity of transgenic yeast. Can also act as a mercaptopyruvate sulfurtransferase.
AT1G11900	AT1G16916	4.42038392836176e-06	0.0248646595970349	1	-1772935	-0.493118059866949		Tetratricopeptide repeat (TPR)-like superfamily protein;(source:Araport11)		transmembrane protein;(source:Araport11)
AT1G11900	AT1G18190	8.86279382140154e-06	0.0498532152453837	1	-2245753	-0.237712108106666		Tetratricopeptide repeat (TPR)-like superfamily protein;(source:Araport11)	GC2; GOLGIN CANDIDATE 2	This gene is predicted to encode a protein that functions as a Golgi apparatus structural component known as a golgin in mammals and yeast. A fluorescently-tagged version of GC2 co-localizes with Golgi markers, and this localization appears to be replicated using the C-terminal (508–668 aa) portion of the protein.
AT1G11900	AT1G18335	4.964925931802e-06	0.0139638541831931	1	-2296282.5	-0.284825818995808		Tetratricopeptide repeat (TPR)-like superfamily protein;(source:Araport11)		Acyl-CoA N-acyltransferases (NAT) superfamily protein;(source:Araport11)
AT1G11900	AT1G48020	1.98370924369448e-06	0.00355862102084986	1	-13702528.5	0.00805772533536827		Tetratricopeptide repeat (TPR)-like superfamily protein;(source:Araport11)	ARABIDOPSIS THALIANA PECTIN METHYLESTERASE INHIBITOR 1; ATPMEI1; PECTIN METHYLESTERASE INHIBITOR 1; PMEI1	Pectin methylesterase inhibitor AtPMEI1. Inactivates AtPPME1 in vitro. Localized to pollen tube cell tip.
AT1G11900	AT1G66360	1.34297340048533e-06	0.00755422537773	1	-20738204.5	0.138563314771732		Tetratricopeptide repeat (TPR)-like superfamily protein;(source:Araport11)	C2-DOMAIN ABA-RELATED2; CAR2	CAR protein.
AT1G11900	AT1G73440	2.0606528645819e-06	0.00386372412109106	1	-23598188	-0.386918393818782		Tetratricopeptide repeat (TPR)-like superfamily protein;(source:Araport11)		calmodulin-like protein;(source:Araport11)
AT1G11900	AT1G77540	7.90973606463843e-06	0.0444922653635912	1	-25124018	-0.508318954056814		Tetratricopeptide repeat (TPR)-like superfamily protein;(source:Araport11)		Encodes a H3/H4 histone acetyltransferase. Belongs to the GNAT family, whose many members are involved in histone acetylation and chromatin remodeling, and are important for the regulation of cell growth and development.
AT1G11900	AT2G12480	1.38069372291046e-05	0.0132266041212131	1	Inf	0.0850553942817443		Tetratricopeptide repeat (TPR)-like superfamily protein;(source:Araport11)	SCPL43; SERINE CARBOXYPEPTIDASE-LIKE 43	serine carboxypeptidase-like 43;(source:Araport11)
AT1G11900	AT2G16810	7.44791414994379e-05	0.0363935034432712	1	Inf	0.00759761697714491		Tetratricopeptide repeat (TPR)-like superfamily protein;(source:Araport11)		F-box and associated interaction domains-containing protein;(source:Araport11)
AT1G11900	AT3G10950	3.26184422397597e-07	0.00183478737598649	1	Inf	0.143518022320248		Tetratricopeptide repeat (TPR)-like superfamily protein;(source:Araport11)	EL43Z; RIBOSOMAL PROTEIN EL43Z	Zinc-binding ribosomal protein family protein;(source:Araport11)
AT1G11900	AT3G59230	3.17978365343112e-05	0.0181399046257722	1	Inf	0.00433441986705344		Tetratricopeptide repeat (TPR)-like superfamily protein;(source:Araport11)		RNI-like superfamily protein;(source:Araport11)
AT1G11900	AT4G00260	8.87945122452679e-07	0.00249734565689816	1	Inf	0.00389231093046054		Tetratricopeptide repeat (TPR)-like superfamily protein;(source:Araport11)	MATERNAL EFFECT EMBRYO ARREST 45; MEE45	Encodes a B3 transcription factor that acts maternally to regulate seed size. Targets ANT expression in the ovule integuments.
AT1G11900	AT4G00895	8.79832635618531e-06	0.0494905857535424	1	Inf	0.309480327429996		Tetratricopeptide repeat (TPR)-like superfamily protein;(source:Araport11)		ATPase, F1 complex, OSCP/delta subunit protein;(source:Araport11)
AT1G11900	AT4G09690	3.17490362298519e-08	0.000178588328792917	1	Inf	0.122092074645057		Tetratricopeptide repeat (TPR)-like superfamily protein;(source:Araport11)		Cysteine/Histidine-rich C1 domain family protein;(source:Araport11)
AT1G11900	AT4G34380	5.08930602350273e-06	0.0286273463822029	1	Inf	0.172936643629866		Tetratricopeptide repeat (TPR)-like superfamily protein;(source:Araport11)		Transducin/WD40 repeat-like superfamily protein;(source:Araport11)
AT1G11900	AT5G08080	8.36901828026715e-06	0.0470757278265027	1	Inf	-0.222043554198651		Tetratricopeptide repeat (TPR)-like superfamily protein;(source:Araport11)	ATSYP132; SYNTAXIN OF PLANTS 132; SYP132SYNTAXIN OF PLANTS 132; SYP132	member of SYP13 Gene Family, PM-associated; The root length of SYP132-overexpressing seedlings was shorter than that of the wild type. Auxin regulates SYP132 in root growth and the geotropic response. The expression of SYP132 is tightly regulated by auxin, and increased expression of SYP132 reduces the content of H+-ATPase protein on the plasma membrane and is involved in the endocytosis of plasm…
AT1G11900	AT5G11370	1.4365808506488e-05	0.0115439532641422	1	Inf	-0.136676173432111		Tetratricopeptide repeat (TPR)-like superfamily protein;(source:Araport11)		FBD / Leucine Rich Repeat domains containing protein;(source:Araport11)
AT1G11900	AT5G13720	1.36689217539118e-06	0.00768876848657539	1	Inf	0.359234044764654		Tetratricopeptide repeat (TPR)-like superfamily protein;(source:Araport11)		Uncharacterized protein family (UPF0114);(source:Araport11)
AT1G11900	AT5G18403	1.98327108367356e-06	0.00355858945384779	1	Inf	0.000531048365123632		Tetratricopeptide repeat (TPR)-like superfamily protein;(source:Araport11)		Encodes a defensin-like (DEFL) family protein.
AT1G11900	AT5G26630	1.87181778721718e-05	0.0263224376327415	1	Inf	0.114955579030909		Tetratricopeptide repeat (TPR)-like superfamily protein;(source:Araport11)	AGAMOUS-LIKE 35; AGL35	MADS-box transcription factor family protein;(source:Araport11)
AT1G11900	AT5G40645	3.22191414324021e-07	0.00181232670557262	1	Inf	0.023544614452377		Tetratricopeptide repeat (TPR)-like superfamily protein;(source:Araport11)	NOI2	Member of the RIN4-like/NOI family; upregulated after spider mite feeding.
AT1G11900	AT5G64290	7.4553820131138e-07	0.00419365238237651	1	Inf	0.391785901931515		Tetratricopeptide repeat (TPR)-like superfamily protein;(source:Araport11)	DCT; DICARBOXYLATE TRANSPORT 2.1; DIT2.1	dicarboxylate transport 2.1;(source:Araport11)
AT1G11900	AT5G65005	1.15053926086141e-05	0.0215726111411514	1	Inf	0.0195041371826288		Tetratricopeptide repeat (TPR)-like superfamily protein;(source:Araport11)		Polynucleotidyl transferase, ribonuclease H-like superfamily protein;(source:Araport11)
AT1G11970	AT1G44090	6.16180030843252e-09	3.46601267349329e-05	1	-12717062	0.098895817656974		Ubiquitin-like superfamily protein;(source:Araport11)	ARABIDOPSIS THALIANA GIBBERELLIN 20-OXIDASE 5; ATGA20OX5; GA20OX5; GIBBERELLIN 20-OXIDASE 5	Encodes a gibberellin 20-oxidase.
AT1G11970	AT2G37740	6.40616497189048e-06	0.00901256661057025	1	Inf	0.0378954648835129		Ubiquitin-like superfamily protein;(source:Araport11)	ATZFP10; ZFP10; ZINC-FINGER PROTEIN 10	zinc-finger protein 10;(source:Araport11)
AT1G11970	AT3G22050	1.16006631936721e-05	0.0212887799554977	1	Inf	0.35535696489776		Ubiquitin-like superfamily protein;(source:Araport11)		cysteine-rich repeat secretory protein, putative (DUF26);(source:Araport11)
AT1G12170	AT1G74130	4.72005964662607e-09	2.65503355122716e-05	1	-23745668	0.227817273858237		F-box family protein;(source:Araport11)		Rhomboid-related intramembrane serine protease family protein;(source:Araport11)
AT1G12170	AT2G01320	6.18424633550786e-06	0.0347863856372317	1	Inf	0.213042334136055		F-box family protein;(source:Araport11)	ABCG7; ATP-BINDING CASSETTE G7	ABC-2 type transporter family protein;(source:Araport11)
AT1G12170	AT3G45760	2.76495454445848e-05	0.0259214488542983	1	Inf	0.0115798383586106		F-box family protein;(source:Araport11)	NTP5	Nucleotidyltransferase family protein;(source:Araport11)
AT1G12170	AT5G20430	6.6004670018211e-05	0.0411309544508143	1	Inf	0.0383827885308887		F-box family protein;(source:Araport11)		Mob1/phocein family protein;(source:Araport11)
AT1G12190	AT2G02660	1.56894824550666e-05	0.00630380991498213	1	Inf	0.0233802794430808		F-box and associated interaction domains-containing protein;(source:Araport11)		F-box associated ubiquitination effector family protein;(source:Araport11)
AT1G12190	AT2G46880	7.95563685882504e-07	0.00179923254348478	1	Inf	0.0928376398342643		F-box and associated interaction domains-containing protein;(source:Araport11)	ATPAP14; PAP14; PURPLE ACID PHOSPHATASE 14	purple acid phosphatase 14;(source:Araport11)
AT1G12190	AT3G17980	4.57947862644583e-05	0.0496584179086381	1	Inf	0.0280768393990328		F-box and associated interaction domains-containing protein;(source:Araport11)	ARABIDOPSIS THALIANA C2 DOMAIN; ATC2; ATGAP1; C2; C2 DOMAIN; C2-DOMAIN ABA-RELATED; CAR4; HOMOLOG OF OSGAP1	Calcium-dependent lipid-binding (CaLB domain) family protein;(source:Araport11)
AT1G12320	AT1G29740	8.70016494894469e-05	0.0326256185585426	1	-6220339.5	0.12064853487397		ankyrin repeat/KH domain protein (DUF1442);(source:Araport11)	RKF-LIKE 3; RKFL3	Encodes one of three RECEPTOR-LIKE KINASE IN FLOWERS 1 (RKF1) paralogues that is required in the stigmatic papillae and the female reproductive tract to promote compatible pollen grain hydration and pollen tube growth.
AT1G12320	AT1G66780	8.69034729154944e-06	0.0122208008787414	1	-20720500.5	0.0934569474947074		ankyrin repeat/KH domain protein (DUF1442);(source:Araport11)		MATE efflux family protein;(source:Araport11)
AT1G12320	AT2G31082	2.21677139791006e-05	0.0415644637108137	1	Inf	0.0504619151595889		ankyrin repeat/KH domain protein (DUF1442);(source:Araport11)	CLAVATA3/ESR-RELATED 7; CLE7	Member of a large family of putative ligands homologous to the Clavata3 gene. Consists of a single exon.
AT1G12320	AT3G25727	2.0235049187711e-05	0.0474340806541346	1	Inf	0.0125801853988693		ankyrin repeat/KH domain protein (DUF1442);(source:Araport11)		non-LTR retrolelement reverse transcriptase;(source:Araport11)
AT1G12320	AT3G32090	2.7141961499896e-05	0.032316827884412	1	Inf	0.0376248841672901		ankyrin repeat/KH domain protein (DUF1442);(source:Araport11)		WRKY family transcription factor;(source:Araport11)
AT1G12320	AT3G45790	2.0236040202761e-05	0.047435298683005	1	Inf	0.00162448141188318		ankyrin repeat/KH domain protein (DUF1442);(source:Araport11)		Protein kinase superfamily protein;(source:Araport11)
AT1G12320	AT4G13450	2.79586822748824e-05	0.0157267587796214	1	Inf	0.0185490430838329		ankyrin repeat/KH domain protein (DUF1442);(source:Araport11)		Adenine nucleotide alpha hydrolases-like superfamily protein;(source:Araport11)
AT1G12320	AT5G26630	3.65310010821676e-06	0.0102743440543596	1	Inf	0.108002215632101		ankyrin repeat/KH domain protein (DUF1442);(source:Araport11)	AGAMOUS-LIKE 35; AGL35	MADS-box transcription factor family protein;(source:Araport11)
AT1G12320	AT5G48710	1.56995943849824e-05	0.033480198433213	1	Inf	0.043662463567492		ankyrin repeat/KH domain protein (DUF1442);(source:Araport11)	SUMO6	Ubiquitin-like superfamily protein;(source:Araport11)
AT1G12340	AT1G74130	1.31188100230599e-05	0.0245977687932373	1	-23676969	0.0829945907577428		Cornichon family protein;(source:Araport11)		Rhomboid-related intramembrane serine protease family protein;(source:Araport11)
AT1G12350	AT3G57920	2.40249383362024e-05	0.0225233796901898	1	Inf	-0.128745905480476	4-PHOSPHO-PANTO-THENOYLCYSTEINE SYNTHETASE; ATCOAB; COAB	At1g12350 encodes phosphopantothenoylcysteine synthetase (phosphopantothenoylcysteine ligase). Its molecular function was shown to add cysteine forming (R)-4’-phospho-N-pantothenoylcysteine (PPC)At1g12350 encodes phosphopantothenoylcysteine synthetase (phosphopantothenoylcysteine ligase). Its molecular function was shown to add cysteine forming (R)-4?-phospho-N-pantothenoylcysteine (PPC)	SPL15; SQUAMOSA PROMOTER BINDING PROTEIN-LIKE 15	Encodes a putative transcriptional regulator that is involved in the vegetative to reproductive phase transition. Expression is regulated by MIR156b.
AT1G12490	AT5G64980	8.83158801347812e-06	0.0496776825758144	1	Inf	-0.190886786430474	ABA-RESPONSIVE FBA DOMAIN-CONTAINING PROTEIN 1; AFBA1	F-box associated ubiquitination effector family protein;(source:Araport11). Expressed in guard cells and induced by ABA. Mutants are insensitive to ABA and osmotic stressors.		transcription factor;(source:Araport11)
AT1G12620	AT3G06830	2.13220365144819e-05	0.0333559443890667	1	Inf	0.0519504643326886	RNA PROCESSING FACTOR 8; RPF8	Required to generate the nad3-rps12 -141 5&#8242; end in ecotype Van-0, whereas the RPF8 allele in Col has no function in the generation of any 5&#8242; terminus of this transcript.		Plant invertase/pectin methylesterase inhibitor superfamily;(source:Araport11)
AT1G12665	AT1G09860	1.60840974284798e-07	0.000113091310043998	1	1107970.5	0.0412639493877315		Thionin-like gene involved in resistance against the beet cyst nematode (Heterodera schachtii).	ATPUP16; PUP16; PURINE PERMEASE 16	Member of a family of proteins related to PUP1, a purine transporter. May be involved in the transport of purine and purine derivatives such as cytokinins, across the plasma membrane.
AT1G12665	AT5G26250	0.00017818667818684	0.0284897720442354	1	Inf	0.0146868588675638		Thionin-like gene involved in resistance against the beet cyst nematode (Heterodera schachtii).	STP8; SUGAR TRANSPORT PROTEIN 8	Sugar transporter expressed strongly in pollen and pollen tubes.
AT1G12665	AT5G27247	0.000131239377191445	0.0424433906627251	1	Inf	0.0132027171334837		Thionin-like gene involved in resistance against the beet cyst nematode (Heterodera schachtii).		This gene encodes a small protein and has either evidence of transcription or purifying selection.
AT1G12665	AT5G42120	7.29423466025835e-05	0.0205532846703315	1	Inf	0.010044132855801		Thionin-like gene involved in resistance against the beet cyst nematode (Heterodera schachtii).	L-TYPE LECTIN RECEPTOR KINASE S.6; LECRK-S.6	Concanavalin A-like lectin protein kinase family protein;(source:Araport11)
AT1G12700	AT5G45810	4.27265933183531e-05	0.0267041208239707	1	Inf	0.096755726838488	RNA PROCESSING FACTOR 1; RPF1	Encodes RNA PROCESSING FACTOR 1 (RPF1), a pentatricopeptide repeat (PPR) protein of the P-class containing canonical PPR-repeats. RPF1 is required for the 5?-end processing of the nad4 mRNA in mitochondria. Ler and other accessions impaired in processing of the nad4 mRNA 5&#8242;-end, contain a single nucleotide polymorphism (SNP) 807 nucleotides downstream of the predicted translation start codo…	CBL-INTERACTING PROTEIN KINASE 19; CIPK19; SNF1-RELATED PROTEIN KINASE 3.5; SNRK3.5	Encodes a member of the SNF1-related kinase (SnRK) gene family (SnRK3.5), which has also been reported as a member of the CBL-interacting protein kinases (CIPK19).
AT1G12710	AT4G26555	1.24435909385161e-05	0.0233317330097177	1	Inf	-0.124226395952614	ATPP2-A12; PHLOEM PROTEIN 2-A12; PP2-A12	This gene is predicted to encode a protein with a PP2 domain. This domain in present in lectins found in squash and cucumber, suggesting that this protein could potentially have carbohydrate binding capabilities.	ATFKBP16-1; FK506-BINDING PROTEIN 16-1; FKBP16-1	Encodes a chloroplast lumen-targeted immunophilin that plays a role in the acclimation of plants under photosynthetic stress conditions, probably by regulating PsaL stability.
AT1G12750	AT1G34575	5.42025288542904e-07	0.00152444612402692	1	-8311284	0.177139997218273	ATRBL6; RBL6; RHOMBOID-LIKE PROTEIN 6RBL6; RHOMBOID-LIKE PROTEIN 6	RHOMBOID-like protein 6;(source:Araport11)	ATBBE14	FAD-binding Berberine family protein;(source:Araport11)
AT1G12750	AT2G02660	1.08244609878473e-07	0.000202958643522137	1	Inf	0.0361817558377461	ATRBL6; RBL6; RHOMBOID-LIKE PROTEIN 6RBL6; RHOMBOID-LIKE PROTEIN 6	RHOMBOID-like protein 6;(source:Araport11)		F-box associated ubiquitination effector family protein;(source:Araport11)
AT1G12750	AT3G06830	1.89840557583498e-10	1.06785313640717e-06	1	Inf	0.123434430912345	ATRBL6; RBL6; RHOMBOID-LIKE PROTEIN 6RBL6; RHOMBOID-LIKE PROTEIN 6	RHOMBOID-like protein 6;(source:Araport11)		Plant invertase/pectin methylesterase inhibitor superfamily;(source:Araport11)
AT1G12750	AT3G10590	3.00274729815136e-07	0.000844522677605069	1	Inf	0.0682530509057076	ATRBL6; RBL6; RHOMBOID-LIKE PROTEIN 6RBL6; RHOMBOID-LIKE PROTEIN 6	RHOMBOID-like protein 6;(source:Araport11)		Duplicated homeodomain-like superfamily protein;(source:Araport11)
AT1G12750	AT3G22250	7.74905165096083e-06	0.00544855194208183	1	Inf	0.099202757777815	ATRBL6; RBL6; RHOMBOID-LIKE PROTEIN 6RBL6; RHOMBOID-LIKE PROTEIN 6	RHOMBOID-like protein 6;(source:Araport11)		UDP-Glycosyltransferase superfamily protein;(source:Araport11)
AT1G12750	AT4G08878	2.20002535072631e-05	0.024750285195671	1	Inf	0.110381606652834	ATRBL6; RBL6; RHOMBOID-LIKE PROTEIN 6RBL6; RHOMBOID-LIKE PROTEIN 6	RHOMBOID-like protein 6;(source:Araport11)		Major facilitator superfamily protein;(source:Araport11)
AT1G12750	AT4G18596	1.97793782125553e-08	0.000111259002445623	1	Inf	0.395845985054676	ATRBL6; RBL6; RHOMBOID-LIKE PROTEIN 6RBL6; RHOMBOID-LIKE PROTEIN 6	RHOMBOID-like protein 6;(source:Araport11)		Pollen Ole e 1 allergen and extensin family protein;(source:Araport11)
AT1G12750	AT4G37780	5.50066321303258e-05	0.016189683714435	1	Inf	0.0331530874768795	ATRBL6; RBL6; RHOMBOID-LIKE PROTEIN 6RBL6; RHOMBOID-LIKE PROTEIN 6	RHOMBOID-like protein 6;(source:Araport11)	ATMYB87; MYB DOMAIN PROTEIN 87; MYB87	""encoded by the Myb-like transcription factor MYB87, regulates axillary meristem formation, expressed throughout the plant. Member of the R2R3 factor gene family.""
AT1G12750	AT5G02330	5.86509308894988e-05	0.0158625973654701	1	Inf	0.0287714234151002	ATRBL6; RBL6; RHOMBOID-LIKE PROTEIN 6RBL6; RHOMBOID-LIKE PROTEIN 6	RHOMBOID-like protein 6;(source:Araport11)		Cysteine/Histidine-rich C1 domain family protein;(source:Araport11)
AT1G12750	AT5G59120	5.41983742208236e-07	0.000537131658406072	1	Inf	0.0750519418103939	ATRBL6; RBL6; RHOMBOID-LIKE PROTEIN 6RBL6; RHOMBOID-LIKE PROTEIN 6	RHOMBOID-like protein 6;(source:Araport11)	ATSBT4.13; SBT4.13; SUBTILASE 4.13	SBT4.13 subtilase. Activity is inhibited by SPI-1.
AT1G12770	AT1G32050	9.48901718138937e-07	0.00177919072151051	1	-7177488.5	0.156900111568194	EMB1586; EMBRYO DEFECTIVE 1586; INCREASED SIZE EXCLUSION LIMIT 1; ISE1	Encodes a DEAD-box RNA helicase that localizes to mitochondria and is essential for regulating cell-to-cell transport via plasmodesmata. The mRNA is cell-to-cell mobile.Encodes a DEAD-box RNA helicase that localizes to mitochondria and is essential for regulating cell-to-cell transport via plasmodesmata.The mRNA is cell-to-cell mobile.	ATSCAMP5; SCAMP5; SECRETORY CARRIER MEMBRANE PROTEIN 5	SCAMP family protein;(source:Araport11)
AT1G13120	AT1G35255	5.21013972473839e-05	0.0304058785371853	1	-8464903	0.134216496436396	A. THALIANA HOMOLOG OF YEAST GLE1; ATGLE1; EMB1745; EMBRYO DEFECTIVE 1745; GLE1	nucleoporin GLE1-like protein;(source:Araport11)		transmembrane protein;(source:Araport11)
AT1G13120	AT1G66440	5.32535112278094e-05	0.0374438750820535	1	-20312064	0.0470184697156865	A. THALIANA HOMOLOG OF YEAST GLE1; ATGLE1; EMB1745; EMBRYO DEFECTIVE 1745; GLE1	nucleoporin GLE1-like protein;(source:Araport11)		Cysteine/Histidine-rich C1 domain family protein;(source:Araport11)
AT1G13120	AT2G17470	2.01598430710996e-05	0.0412665060532817	1	Inf	0.0915166456007522	A. THALIANA HOMOLOG OF YEAST GLE1; ATGLE1; EMB1745; EMBRYO DEFECTIVE 1745; GLE1	nucleoporin GLE1-like protein;(source:Araport11)	ALMT6; ALUMINIUM ACTIVATED MALATE TRANSPORTER 6; ATALMT6	Encodes ALMT6, a member of the aluminum-activated malate transporter family.
AT1G13120	AT3G13760	6.48274216878795e-06	0.00405171385549247	1	Inf	0.105318856209597	A. THALIANA HOMOLOG OF YEAST GLE1; ATGLE1; EMB1745; EMBRYO DEFECTIVE 1745; GLE1	nucleoporin GLE1-like protein;(source:Araport11)		Cysteine/Histidine-rich C1 domain family protein;(source:Araport11)
AT1G13120	AT3G21730	3.37793076251576e-05	0.0172735095810465	1	Inf	0.0663461496467299	A. THALIANA HOMOLOG OF YEAST GLE1; ATGLE1; EMB1745; EMBRYO DEFECTIVE 1745; GLE1	nucleoporin GLE1-like protein;(source:Araport11)	FOLB3	Dihydroneopterin aldolase;(source:Araport11)
AT1G13120	AT4G39500	5.39774753147512e-05	0.0159801736129198	1	Inf	0.0954587413295617	A. THALIANA HOMOLOG OF YEAST GLE1; ATGLE1; EMB1745; EMBRYO DEFECTIVE 1745; GLE1	nucleoporin GLE1-like protein;(source:Araport11)	CYP96A11; CYTOCHROME P450, FAMILY 96, SUBFAMILY A, POLYPEPTIDE 11	cytochrome P450, family 96, subfamily A, polypeptide 11;(source:Araport11)
AT1G13120	AT5G20420	3.33992805951819e-05	0.0262703443944665	1	Inf	0.089011218006985	A. THALIANA HOMOLOG OF YEAST GLE1; ATGLE1; EMB1745; EMBRYO DEFECTIVE 1745; GLE1	nucleoporin GLE1-like protein;(source:Araport11)	CHR42; CHROMATIN REMODELING 42; CLASSY2; CLSY2	Involved in gene silencing. Locus-specific regulator of 24nt-siRNA expression, works together with CLSY1-4 as the master regulators of essentially all Pol-IV-dependent 24nt-siRNAs.
AT1G13350	AT1G18280	0.000172040073219254	0.0230410812347216	1	-1720323	0.0724144143248279	PRE-MRNA PROCESSING FACTOR 4 KINASE B; PRP4KB	Paralog of PRP4KA. PRP4K-family member protein.	GLYCOSYLPHOSPHATIDYLINOSITOL-ANCHORED LIPID PROTEIN TRANSFER 3; LTPG3	Bifunctional inhibitor/lipid-transfer protein/seed storage 2S albumin superfamily protein;(source:Araport11)
AT1G13350	AT1G23201	0.000232126489756264	0.0281860774981956	1	-3655966.5	0.0526311649522311	PRE-MRNA PROCESSING FACTOR 4 KINASE B; PRP4KB	Paralog of PRP4KA. PRP4K-family member protein.		GCK domain protein;(source:Araport11)
AT1G13350	AT1G24590	1.27231997282521e-05	0.012712632098696	1	-4140323.5	0.00384116972578156	PRE-MRNA PROCESSING FACTOR 4 KINASE B; PRP4KB	Paralog of PRP4KA. PRP4K-family member protein.	BOL; BOLITA; DORNROSCHEN-LIKE; DRN-LIKE; DRNL; ENHANCER OF SHOOT REGENERATION 2; ESR2; FOR SUPPRESSOR OF PHYTOCHROMEB-4 2; SOB2	Encodes a member of the ERF (ethylene response factor) subfamily B-1 of ERF/AP2 transcription factor family. The protein contains one AP2 domain. There are 15 members in this subfamily including ATERF-3, ATERF-4, ATERF-7, and LEAFY PETIOLE. This gene functions in the regeneration of shoots in tissue culture, probably through transcriptional regulation of CUC1. May also be involved in activation o…
AT1G13350	AT1G30660	2.45453229898396e-05	0.0276134883635696	1	-6303409.5	0.0661169010621838	PRE-MRNA PROCESSING FACTOR 4 KINASE B; PRP4KB	Paralog of PRP4KA. PRP4K-family member protein.	TWINKY	A truncated version of Twinkle that retains only the DNA primase domain.
AT1G13350	AT1G52857	3.58066611916301e-05	0.0223791632447688	1	-15107025	0.0976266119345047	PRE-MRNA PROCESSING FACTOR 4 KINASE B; PRP4KB	Paralog of PRP4KA. PRP4K-family member protein.		transmembrane protein;(source:Araport11)
AT1G13350	AT2G21930	0.000587210570222608	0.0458758257986413	1	Inf	0.0308838627792271	PRE-MRNA PROCESSING FACTOR 4 KINASE B; PRP4KB	Paralog of PRP4KA. PRP4K-family member protein.		A paternally expressed imprinted gene.
AT1G13350	AT2G40250	0.000215278350353725	0.0292805190729128	1	Inf	0.0199208128471161	PRE-MRNA PROCESSING FACTOR 4 KINASE B; PRP4KB	Paralog of PRP4KA. PRP4K-family member protein.		SGNH hydrolase-type esterase superfamily protein;(source:Araport11)
AT1G13350	AT3G29690	5.56620221150314e-05	0.0159771098005697	1	Inf	0.168615693108452	PRE-MRNA PROCESSING FACTOR 4 KINASE B; PRP4KB	Paralog of PRP4KA. PRP4K-family member protein.		HXXXD-type acyl-transferase family protein;(source:Araport11)
AT1G13350	AT3G44090	1.49364316628699e-05	0.0152169036958241	1	Inf	0.0497181595055415	PRE-MRNA PROCESSING FACTOR 4 KINASE B; PRP4KB	Paralog of PRP4KA. PRP4K-family member protein.		F-box family protein;(source:Araport11)
AT1G13350	AT4G22105	1.52247442115157e-08	4.28195930948879e-05	1	Inf	0.0947792297321255	PRE-MRNA PROCESSING FACTOR 4 KINASE B; PRP4KB	Paralog of PRP4KA. PRP4K-family member protein.	SCR-LIKE 26; SCRL26	Encodes a member of a family of small, secreted, cysteine rich proteins with sequence similarity to SCR (S locus cysteine-rich protein).
AT1G13350	AT5G35688	5.31521259145078e-06	0.00498301180448511	1	Inf	0.0217862130275201	PRE-MRNA PROCESSING FACTOR 4 KINASE B; PRP4KB	Paralog of PRP4KA. PRP4K-family member protein.		This gene encodes a small protein and has either evidence of transcription or purifying selection.
AT1G13350	AT5G39330	9.8699626232456e-07	0.00138796349389391	1	Inf	0.297668930119124	PRE-MRNA PROCESSING FACTOR 4 KINASE B; PRP4KB	Paralog of PRP4KA. PRP4K-family member protein.		transmembrane protein, putative (DUF1163);(source:Araport11)
AT1G13350	AT5G44140	0.000117941996075549	0.0473874091374974	1	Inf	0.0171296305646632	PRE-MRNA PROCESSING FACTOR 4 KINASE B; PRP4KB	Paralog of PRP4KA. PRP4K-family member protein.	ATPHB7; PHB7; PROHIBITIN 7	prohibitin 7;(source:Araport11)
AT1G13350	AT5G44980	3.62479687422392e-05	0.0207289912856696	1	Inf	0.0898277724544656	PRE-MRNA PROCESSING FACTOR 4 KINASE B; PRP4KB	Paralog of PRP4KA. PRP4K-family member protein.		F-box/RNI-like/FBD-like domains-containing protein;(source:Araport11)
AT1G13350	AT5G46550	5.97725951205646e-08	0.000336220847553176	1	Inf	0.289264345915084	PRE-MRNA PROCESSING FACTOR 4 KINASE B; PRP4KB	Paralog of PRP4KA. PRP4K-family member protein.		DNA-binding bromodomain-containing protein;(source:Araport11)
AT1G13350	AT5G48390	6.91124303246715e-06	0.00777514841152554	1	Inf	0.112708331301612	PRE-MRNA PROCESSING FACTOR 4 KINASE B; PRP4KB	Paralog of PRP4KA. PRP4K-family member protein.	A. THALIANA HOMOLOGUE OF YEAST SPO22; ATSPO22; ATZIP4	Defective in meiotic chromosome segregation. It is involved in crossover formation and involved in both male and female meiosis.
AT1G13430	AT1G21890	9.0262377862513e-06	0.0057338552591781	1	-3076999.5	0.0625364807300316	ARABIDOPSIS THALIANA SULFOTRANSFERASE 4C; ATST4C; ST4C; SULFOTRANSFERASE 4C	Encodes a sulfotransferase. Unlike the related ST4A protein (At2g14920), in vitro experiements show that this enzyme does not act brassinosteroids. ST4C is expressed in the roots and transcript levels rise in response to cytokinin treatment.	UMAMIT19; USUALLY MULTIPLE ACIDS MOVE IN AND OUT TRANSPORTERS 19	nodulin MtN21-like transporter family protein
AT1G13430	AT1G23201	0.000359348163698808	0.0361061446372528	1	-3623368.5	0.0435064721275473	ARABIDOPSIS THALIANA SULFOTRANSFERASE 4C; ATST4C; ST4C; SULFOTRANSFERASE 4C	Encodes a sulfotransferase. Unlike the related ST4A protein (At2g14920), in vitro experiements show that this enzyme does not act brassinosteroids. ST4C is expressed in the roots and transcript levels rise in response to cytokinin treatment.		GCK domain protein;(source:Araport11)
AT1G13430	AT3G14480	0.000317989111291956	0.0397486389114945	1	Inf	0.0558079188402015	ARABIDOPSIS THALIANA SULFOTRANSFERASE 4C; ATST4C; ST4C; SULFOTRANSFERASE 4C	Encodes a sulfotransferase. Unlike the related ST4A protein (At2g14920), in vitro experiements show that this enzyme does not act brassinosteroids. ST4C is expressed in the roots and transcript levels rise in response to cytokinin treatment.		glycine/proline-rich protein;(source:Araport11)
AT1G13430	AT3G48770	5.14669456934635e-05	0.0263183245023393	1	Inf	0.0356124483026172	ARABIDOPSIS THALIANA SULFOTRANSFERASE 4C; ATST4C; ST4C; SULFOTRANSFERASE 4C	Encodes a sulfotransferase. Unlike the related ST4A protein (At2g14920), in vitro experiements show that this enzyme does not act brassinosteroids. ST4C is expressed in the roots and transcript levels rise in response to cytokinin treatment.		ATP/DNA binding protein;(source:Araport11)
AT1G13530	AT5G23903	2.19659005607544e-05	0.00742777363802674	1	Inf	0.0804585822239641	SNAP30; SOLUBLE N-ETHYLMALEIMIDE-SENSITIVE FACTOR (NSF) ADAPTOR PROTEIN 30	soluble N-ethylmaleimide-sensitive factor (NSF) adaptor protein		transmembrane protein;(source:Araport11)
AT1G13530	AT5G28463	6.53195910194409e-06	0.0183711349742177	1	Inf	0.332766243050217	SNAP30; SOLUBLE N-ETHYLMALEIMIDE-SENSITIVE FACTOR (NSF) ADAPTOR PROTEIN 30	soluble N-ethylmaleimide-sensitive factor (NSF) adaptor protein		transmembrane protein;(source:Araport11)
AT1G13608	AT1G26310	1.58094893758763e-05	0.0129566340878836	1	-4440022.5	0.00258590451802758		Encodes a defensin-like (DEFL) family protein; irondeficiency-regulated gene expression. Unannotated bottom strand transcript is expressed at much higher levels than the top strand transcripts indicative of lncRNA, CAN OF SPINACH (COS).	AGAMOUS-LIKE 10; AGL10; CAL; CAL1; CAULIFLOWER	Floral homeotic gene encoding a MADS domain protein homologous to AP1. Enhances the flower to shoot transformation in ap1 mutants.
AT1G13608	AT1G35630	2.26016959138162e-07	0.00127134539515216	1	-8501883.5	0.0371341827162375		Encodes a defensin-like (DEFL) family protein; irondeficiency-regulated gene expression. Unannotated bottom strand transcript is expressed at much higher levels than the top strand transcripts indicative of lncRNA, CAN OF SPINACH (COS).	RMR5	Protease-associated (PA) RING/U-box zinc finger family protein;(source:Araport11)
AT1G13608	AT1G65880	1.43156440994158e-05	0.0111064815205658	1	-19847832	0.00586784894535473		Encodes a defensin-like (DEFL) family protein; irondeficiency-regulated gene expression. Unannotated bottom strand transcript is expressed at much higher levels than the top strand transcripts indicative of lncRNA, CAN OF SPINACH (COS).	BENZOYLOXYGLUCOSINOLATE 1; BZO1	Encodes a benzoate-CoA ligase. Involved in the biosynthesis of benzoyloxyglucosinolate in Arabidopsis seeds.
AT1G13608	AT2G05645	1.01830760287355e-05	0.019093267553879	1	Inf	0.304880661486123		Encodes a defensin-like (DEFL) family protein; irondeficiency-regulated gene expression. Unannotated bottom strand transcript is expressed at much higher levels than the top strand transcripts indicative of lncRNA, CAN OF SPINACH (COS).		transmembrane protein;(source:Araport11)
AT1G13608	AT2G32670	2.02988305919974e-07	0.00114180922079985	1	Inf	0.123312819053546		Encodes a defensin-like (DEFL) family protein; irondeficiency-regulated gene expression. Unannotated bottom strand transcript is expressed at much higher levels than the top strand transcripts indicative of lncRNA, CAN OF SPINACH (COS).	ATVAMP725; VAMP725; VESICLE-ASSOCIATED MEMBRANE PROTEIN 725	member of Synaptobrevin -like protein family; TGN/PM localized.
AT1G13608	AT3G28990	6.62953729068429e-08	0.000372911472600992	1	Inf	0.0433267844517029		Encodes a defensin-like (DEFL) family protein; irondeficiency-regulated gene expression. Unannotated bottom strand transcript is expressed at much higher levels than the top strand transcripts indicative of lncRNA, CAN OF SPINACH (COS).	REPRESSOR OF PHOTOSYNTHETIC GENES 2; RPGE2	mRNA expression activated by PIFs by directly binding to promoter; overexpression causes pale leaves.
AT1G13608	AT3G32090	4.04629184544175e-06	0.0227603916306098	1	Inf	0.0453104990452448		Encodes a defensin-like (DEFL) family protein; irondeficiency-regulated gene expression. Unannotated bottom strand transcript is expressed at much higher levels than the top strand transcripts indicative of lncRNA, CAN OF SPINACH (COS).		WRKY family transcription factor;(source:Araport11)
AT1G13608	AT4G00250	8.09945772072877e-06	0.0113898624197748	1	Inf	0.00829947000331818		Encodes a defensin-like (DEFL) family protein; irondeficiency-regulated gene expression. Unannotated bottom strand transcript is expressed at much higher levels than the top strand transcripts indicative of lncRNA, CAN OF SPINACH (COS).	ATSTKL2	STKL2 is a DUF domain containing DNA binding protein that may be involved in mediating certain glucose responses. Binds to promoter of PGR, a putative plasma membrane glucose response regulator.
AT1G13608	AT5G25150	1.47989889946176e-05	0.041622156547362	1	Inf	0.190347073925492		Encodes a defensin-like (DEFL) family protein; irondeficiency-regulated gene expression. Unannotated bottom strand transcript is expressed at much higher levels than the top strand transcripts indicative of lncRNA, CAN OF SPINACH (COS).	TAF5; TBP-ASSOCIATED FACTOR 5	Encodes a putative TATA-binding-protein associated factor TAF5. TAFs are subunits of the general transcription factor IID (TFIID).
AT1G13608	AT5G62320	1.44257511754571e-05	0.0137161633503487	1	Inf	0.00144065008483991		Encodes a defensin-like (DEFL) family protein; irondeficiency-regulated gene expression. Unannotated bottom strand transcript is expressed at much higher levels than the top strand transcripts indicative of lncRNA, CAN OF SPINACH (COS).	ATMYB99; ATMYBCU15; MYB DOMAIN PROTEIN 99; MYB99	Encodes a putative transcription factor (MYB99).
AT1G13780	AT5G64590	5.00379178071586e-05	0.0146136449346097	1	Inf	0.0224467550263656		F-box/RNI-like/FBD-like domains-containing protein;(source:Araport11)		NYN domain protein;(source:Araport11)
AT1G14120	AT1G70500	7.30553481598276e-06	0.041093633339903	1	-21733350.5	0.261608043775224	ATDAO2; AUXIN OXIDASE	DAO2 is an IAA oxidase expressed in root caps. it is a member of a family of dioxygenase and 2OG Fe(II) oxygenase domain and DAO domain containing proteins. It is expressed specifically in root cap cells and does not appear to be the major IAA oxidase in planta.		Pectin lyase-like superfamily protein;(source:Araport11)
AT1G14120	AT5G42230	4.96959404991348e-08	0.000139769832653817	1	Inf	0.445018960350564	ATDAO2; AUXIN OXIDASE	DAO2 is an IAA oxidase expressed in root caps. it is a member of a family of dioxygenase and 2OG Fe(II) oxygenase domain and DAO domain containing proteins. It is expressed specifically in root cap cells and does not appear to be the major IAA oxidase in planta.	SCPL41; SERINE CARBOXYPEPTIDASE-LIKE 41	Serine carboxypeptidase&#8208;like (SCPL) enzyme involved in membrane lipid metabolism.
AT1G14230	AT1G02405	1.57064838942265e-07	0.000883489719050239	1	4372438	0.18190002599465		GDA1/CD39 nucleoside phosphatase family protein;(source:Araport11)		proline-rich family protein;(source:Araport11)
AT1G14230	AT1G07690	8.37044866352021e-06	0.0133544724324495	1	2484142	0.0218699483056932		GDA1/CD39 nucleoside phosphatase family protein;(source:Araport11)		transmembrane protein;(source:Araport11)
AT1G14230	AT1G18280	3.502344534323e-06	0.00178598733589031	1	-1432168.5	0.100698889430584		GDA1/CD39 nucleoside phosphatase family protein;(source:Araport11)	GLYCOSYLPHOSPHATIDYLINOSITOL-ANCHORED LIPID PROTEIN TRANSFER 3; LTPG3	Bifunctional inhibitor/lipid-transfer protein/seed storage 2S albumin superfamily protein;(source:Araport11)
AT1G14230	AT1G23201	1.51961911153849e-08	2.84928583413467e-05	1	-3367812	0.0903835399458632		GDA1/CD39 nucleoside phosphatase family protein;(source:Araport11)		GCK domain protein;(source:Araport11)
AT1G14230	AT1G35255	7.02713637303839e-05	0.0304058785371853	1	-8073420	0.153812209974787		GDA1/CD39 nucleoside phosphatase family protein;(source:Araport11)		transmembrane protein;(source:Araport11)
AT1G14230	AT1G61480	2.46318324994772e-05	0.00606816682672778	1	-17820215.5	0.148056987197466		GDA1/CD39 nucleoside phosphatase family protein;(source:Araport11)		S-locus lectin protein kinase family protein;(source:Araport11)
AT1G14230	AT1G65481	1.6940116877583e-06	0.00199743397422722	1	-19478702.5	0.0721108166379102		GDA1/CD39 nucleoside phosphatase family protein;(source:Araport11)		transmembrane protein;(source:Araport11)
AT1G14230	AT1G68460	4.05869045999186e-06	0.0228301338374542	1	-20806716	0.0574952857135497		GDA1/CD39 nucleoside phosphatase family protein;(source:Araport11)	ARABIDOPSIS THALIANA ISOPENTENYLTRANSFERASE 1; ATIPT1; IPT1; ISOPENTENYLTRANSFERASE 1	Encodes a putative adenylate isopentenyltransferase. It catalyzes the formation of isopentenyladenosine 5'-monophosphate (iPMP) from AMP and dimethylallylpyrophosphate (DMAPP), but it has a lower Km for ADP and likely works using ADP or ATP in plants. It is involved in cytokinin biosynthesis.
AT1G14230	AT1G70720	8.61830307499078e-05	0.0372907344590947	1	-21804126	0.116221995233136		GDA1/CD39 nucleoside phosphatase family protein;(source:Araport11)		Plant invertase/pectin methylesterase inhibitor superfamily protein;(source:Araport11)
AT1G14230	AT1G78360	0.000415331264977695	0.0426099605897729	1	-24619838	0.0232623156166986		GDA1/CD39 nucleoside phosphatase family protein;(source:Araport11)	ATGSTU21; GLUTATHIONE S-TRANSFERASE TAU 21; GSTU21	Encodes glutathione transferase belonging to the tau class of GSTs. Naming convention according to Wagner et al. (2002).
AT1G14230	AT2G07681	6.66417898850854e-06	0.0074972013620721	1	Inf	0.0424184764765158		GDA1/CD39 nucleoside phosphatase family protein;(source:Araport11)	ABCI4; ATP-BINDING CASSETTE I4	Cytochrome C assembly protein;(source:Araport11)
AT1G14230	AT2G07734	4.02178847016883e-06	0.0226225601446996	1	Inf	0.727559553189228		GDA1/CD39 nucleoside phosphatase family protein;(source:Araport11)		Alpha-L RNA-binding motif/Ribosomal protein S4 family protein;(source:Araport11)
AT1G14230	AT2G07773	5.75206190094407e-07	0.00164559572936202	1	Inf	0.527364155006461		GDA1/CD39 nucleoside phosphatase family protein;(source:Araport11)		cytochrome B/B6 protein;(source:Araport11)
AT1G14230	AT2G21930	2.98519892416216e-06	0.00419793598710303	1	Inf	0.0485456699848359		GDA1/CD39 nucleoside phosphatase family protein;(source:Araport11)		A paternally expressed imprinted gene.
AT1G14230	AT2G24310	3.87241454798938e-05	0.0435646636648805	1	Inf	0.286975203388462		GDA1/CD39 nucleoside phosphatase family protein;(source:Araport11)		TPRXL;(source:Araport11)
AT1G14230	AT2G24560	8.84359744156585e-05	0.0147200763620476	1	Inf	0.177142133425336		GDA1/CD39 nucleoside phosphatase family protein;(source:Araport11)	GGL15; GUARD-CELL-ENRICHED GDSL LIPASE 15	GDSL-motif esterase/acyltransferase/lipase. Enzyme group with broad substrate specificity that may catalyze acyltransfer or hydrolase reactions with lipid and non-lipid substrates.
AT1G14230	AT2G40220	1.04961404632089e-05	0.0074678114077312	1	Inf	0.203756297830398		GDA1/CD39 nucleoside phosphatase family protein;(source:Araport11)	ABA INSENSITIVE 4; ABI4; ATABI4; GIN6; GLUCOSE INSENSITIVE 6; IMPAIRED SUCROSE INDUCTION 3; ISI3; SALOBRENO 5; SAN5; SIS5; SUCROSE UNCOUPLED 6; SUGAR-INSENSITIVE 5; SUN6	Encodes a member of the DREB subfamily A-3 of ERF/AP2 transcription factor family (ABI4). The protein contains one AP2 domain. There is only one member in this family. Involved in abscisic acid (ABA) signal transduction, ABA-mediated glucose response, and hexokinase-dependent sugar responses. Acts downstream of GUN1 in retrograde signaling. Expressed most abundantly in developing siliques and to …
AT1G14230	AT2G40250	9.58022197964192e-08	8.9814581059143e-05	1	Inf	0.0324546548874303		GDA1/CD39 nucleoside phosphatase family protein;(source:Araport11)		SGNH hydrolase-type esterase superfamily protein;(source:Araport11)
AT1G14230	AT2G41280	7.2036868724104e-07	0.00226155271916201	1	Inf	0.472131671624369		GDA1/CD39 nucleoside phosphatase family protein;(source:Araport11)	ATM10; M10	Encodes a hydrophilic protein similar to Late Embryogenesis Activated (LEA) proteins expressed during embryogenesis, which are thought to be involved in the acquisition of desiccation tolerance.
AT1G14230	AT2G44000	1.93256707191439e-05	0.0108706897795185	1	Inf	0.078406292600635		GDA1/CD39 nucleoside phosphatase family protein;(source:Araport11)		Late embryogenesis abundant (LEA) hydroxyproline-rich glycoprotein family;(source:Araport11)
AT1G14230	AT3G29690	3.38629049704961e-05	0.0126985893639361	1	Inf	0.189211911643449		GDA1/CD39 nucleoside phosphatase family protein;(source:Araport11)		HXXXD-type acyl-transferase family protein;(source:Araport11)
AT1G14230	AT3G48770	7.59239974146189e-05	0.0305051775326594	1	Inf	0.0461683178311576		GDA1/CD39 nucleoside phosphatase family protein;(source:Araport11)		ATP/DNA binding protein;(source:Araport11)
AT1G14230	AT3G51490	8.59249443389401e-06	0.0344807100070845	1	Inf	0.269909734185496		GDA1/CD39 nucleoside phosphatase family protein;(source:Araport11)	TMT3; TONOPLAST MONOSACCHARIDE TRANSPORTER3	tonoplast monosaccharide transporter3;(source:Araport11)
AT1G14230	AT3G60870	6.3121109690405e-05	0.0314076438209633	1	Inf	0.0996024263146204		GDA1/CD39 nucleoside phosphatase family protein;(source:Araport11)	AHL18; AT-HOOK MOTIF CONTAINING NUCLEAR LOCALIZED PROTEIN 18	Encodes an AT hook domain containing protein that, when overexpressed, delays flowering. Los s of function mutations have defects in primary and lateral root development.
AT1G14230	AT4G22110	8.1423886298849e-06	0.00916018720862051	1	Inf	0.313660236138182		GDA1/CD39 nucleoside phosphatase family protein;(source:Araport11)		GroES-like zinc-binding dehydrogenase family protein;(source:Araport11)
AT1G14230	AT4G23560	3.55285956122327e-06	0.00368783405749566	1	Inf	0.104851125373787		GDA1/CD39 nucleoside phosphatase family protein;(source:Araport11)	ATGH9B15; GH9B15; GLYCOSYL HYDROLASE 9B15	glycosyl hydrolase 9B15;(source:Araport11)
AT1G14230	AT4G27980	1.69887385065542e-05	0.0124342938710148	1	Inf	0.0086835822394938		GDA1/CD39 nucleoside phosphatase family protein;(source:Araport11)		trichohyalin-like protein (DUF3444);(source:Araport11)
AT1G14230	AT4G39500	0.000115108904272805	0.0269786494389386	1	Inf	0.108448267717887		GDA1/CD39 nucleoside phosphatase family protein;(source:Araport11)	CYP96A11; CYTOCHROME P450, FAMILY 96, SUBFAMILY A, POLYPEPTIDE 11	cytochrome P450, family 96, subfamily A, polypeptide 11;(source:Araport11)
AT1G14230	AT5G29624	2.19344244627189e-07	0.000154226422003492	1	Inf	0.0480297197465169		GDA1/CD39 nucleoside phosphatase family protein;(source:Araport11)		Cysteine/Histidine-rich C1 domain family protein;(source:Araport11)
AT1G14230	AT5G39330	1.74723813221162e-05	0.00819017874474195	1	Inf	0.283795419673846		GDA1/CD39 nucleoside phosphatase family protein;(source:Araport11)		transmembrane protein, putative (DUF1163);(source:Araport11)
AT1G14230	AT5G45810	7.13272706067106e-05	0.0286582783687676	1	Inf	0.130724344217442		GDA1/CD39 nucleoside phosphatase family protein;(source:Araport11)	CBL-INTERACTING PROTEIN KINASE 19; CIPK19; SNF1-RELATED PROTEIN KINASE 3.5; SNRK3.5	Encodes a member of the SNF1-related kinase (SnRK) gene family (SnRK3.5), which has also been reported as a member of the CBL-interacting protein kinases (CIPK19).
AT1G14230	AT5G47435	1.31607639739853e-05	0.0449646052758766	1	Inf	-0.195030705402049		GDA1/CD39 nucleoside phosphatase family protein;(source:Araport11)		encodes one of the two putative formyltetrahydrofolate deformylase. Located in the mitochondrion. Involved in photorespiratory tetrahydrofolate cycle.
AT1G14230	AT5G50610	0.000127333519367482	0.0220766771003412	1	Inf	0.0268967917427433		GDA1/CD39 nucleoside phosphatase family protein;(source:Araport11)		transmembrane protein;(source:Araport11)
AT1G14240	AT1G23201	2.26246568789416e-05	0.00530265395600193	1	-3364041	0.0528550622096244	APY3; APYRASE3	GDA1/CD39 nucleoside phosphatase family protein;(source:Araport11)		GCK domain protein;(source:Araport11)
AT1G14240	AT1G65481	5.71962260963323e-05	0.0170481879875767	1	-19474931.5	0.0471365847494206	APY3; APYRASE3	GDA1/CD39 nucleoside phosphatase family protein;(source:Araport11)		transmembrane protein;(source:Araport11)
AT1G14240	AT2G21930	0.000577831037610817	0.0458758257986413	1	Inf	0.0278278277521442	APY3; APYRASE3	GDA1/CD39 nucleoside phosphatase family protein;(source:Araport11)		A paternally expressed imprinted gene.
AT1G14240	AT2G40250	6.86585371141622e-05	0.0120565952051971	1	Inf	0.0188867890923853	APY3; APYRASE3	GDA1/CD39 nucleoside phosphatase family protein;(source:Araport11)		SGNH hydrolase-type esterase superfamily protein;(source:Araport11)
AT1G14240	AT2G41280	5.30276561946569e-05	0.0450649717851927	1	Inf	0.300042783427719	APY3; APYRASE3	GDA1/CD39 nucleoside phosphatase family protein;(source:Araport11)	ATM10; M10	Encodes a hydrophilic protein similar to Late Embryogenesis Activated (LEA) proteins expressed during embryogenesis, which are thought to be involved in the acquisition of desiccation tolerance.
AT1G14240	AT3G29690	2.69643237272578e-05	0.0116672554589096	1	Inf	0.149273114671848	APY3; APYRASE3	GDA1/CD39 nucleoside phosphatase family protein;(source:Araport11)		HXXXD-type acyl-transferase family protein;(source:Araport11)
AT1G14240	AT4G28340	1.84949523866102e-05	0.0224356731039199	1	Inf	0.020791545345021	APY3; APYRASE3	GDA1/CD39 nucleoside phosphatase family protein;(source:Araport11)		pyrroline-5-carboxylate reductase;(source:Araport11)
AT1G14240	AT5G29624	5.29521221067181e-05	0.0158541463647703	1	Inf	0.0292339416972627	APY3; APYRASE3	GDA1/CD39 nucleoside phosphatase family protein;(source:Araport11)		Cysteine/Histidine-rich C1 domain family protein;(source:Araport11)
AT1G14250	AT1G23201	0.000300351388232643	0.0324899338232426	1	-3360522	0.0445913524234889		GDA1/CD39 nucleoside phosphatase family protein;(source:Araport11)		GCK domain protein;(source:Araport11)
AT1G14250	AT1G65481	7.21982943233166e-06	0.00406115405568656	1	-19471412.5	0.0518348957922244		GDA1/CD39 nucleoside phosphatase family protein;(source:Araport11)		transmembrane protein;(source:Araport11)
AT1G14250	AT2G40250	0.000463532407967783	0.0482846258299774	1	Inf	0.0164257771990896		GDA1/CD39 nucleoside phosphatase family protein;(source:Araport11)		SGNH hydrolase-type esterase superfamily protein;(source:Araport11)
AT1G14315	AT1G53610	1.46776888051721e-06	0.00825619995290933	1	-15121807.5	0.181766888661138		F-box and associated interaction domains-containing protein;(source:Araport11)		transmembrane protein;(source:Araport11)
AT1G14315	AT1G55430	3.57188794009647e-05	0.0401837393260853	1	-15811285	0.230668832303224		F-box and associated interaction domains-containing protein;(source:Araport11)		Cysteine/Histidine-rich C1 domain family protein;(source:Araport11)
AT1G14315	AT2G02000	4.48540037127488e-05	0.021025314240351	1	Inf	0.0103842089590137		F-box and associated interaction domains-containing protein;(source:Araport11)	GAD3; GLUTAMATE DECARBOXYLASE 3	Glutamate decarboxylase; GABA plays a key role in the acclimation of plants to high light + heat stress, potentially by promoting autophagy.
AT1G14315	AT2G16910	3.02319617937571e-05	0.0188949761210982	1	Inf	0.169337911206511		F-box and associated interaction domains-containing protein;(source:Araport11)	ABORTED MICROSPORES; AMS	Encodes a basic helix-loop helix transcription factor involved in tapetal cell development, that directly regulates MGT5 expression in tapetum cells. Loss of function mutations are male sterile. AMS binds to a region termed the E box of target gene promoters.
AT1G14315	AT2G27650	0.000256410427610688	0.0466129001767737	1	Inf	0.0423181552278157		F-box and associated interaction domains-containing protein;(source:Araport11)		Ubiquitin carboxyl-terminal hydrolase-related protein;(source:Araport11)
AT1G14315	AT3G19040	1.2234055987705e-06	0.00688165649308409	1	Inf	0.288002276017178		F-box and associated interaction domains-containing protein;(source:Araport11)	HAF2; HISTONE ACETYLTRANSFERASE OF THE TAFII250 FAMILY 2; TAF1; TAF1B; TBP-ASSOCIATED FACTOR 1; TBP-ASSOCIATED FACTOR 1B	Encodes a protein similar to TATA-binding protein-associated factor TAF1 (a.k.a. TAFII250) with histone acetyltransferase activity. It is required in integrating light signals to regulate gene expression and growth.
AT1G14315	AT3G44250	5.39193897344966e-06	0.0043328081036649	1	Inf	0.0130986226088827		F-box and associated interaction domains-containing protein;(source:Araport11)	CYP71B38; CYTOCHROME P450, FAMILY 71, SUBFAMILY B, POLYPEPTIDE 38	putative cytochrome P450
AT1G14315	AT3G48960	5.43340334014208e-06	0.0115300439717055	1	Inf	0.000219136699534329		F-box and associated interaction domains-containing protein;(source:Araport11)	EL13Y; RIBOSOMAL PROTEIN EL13Y	Ribosomal protein L13e family protein;(source:Araport11)
AT1G14315	AT3G59830	0.000174652226933561	0.0467818465000609	1	Inf	0.0487762559519027		F-box and associated interaction domains-containing protein;(source:Araport11)		Integrin-linked protein kinase family;(source:Araport11)
AT1G14315	AT4G25330	8.61111432371244e-05	0.0448799971681316	1	Inf	0.138810334492404		F-box and associated interaction domains-containing protein;(source:Araport11)		SAWADEE protein;(source:Araport11)
AT1G14315	AT5G27230	1.50411064417779e-05	0.0169212447470001	1	Inf	0.135337271460518		F-box and associated interaction domains-containing protein;(source:Araport11)		Frigida-like protein;(source:Araport11)
AT1G14410	AT2G33620	0.00018516290303555	0.0325481665492177	1	Inf	-0.106935899238677	A. THALIANA WHIRLY 1; ATWHY1; PTAC1; WHIRLY 1; WHY1	Encodes a homolog of the potato p24 protein. Binds single strand telomeric repeats. Negatively regulates telomerase activity and telomere length.	AHL10; AT-HOOK MOTIF NUCLEAR LOCALIZED PROTEIN 10	AT hook motif DNA-binding family protein;(source:Araport11)
AT1G14755	AT1G09860	8.41064954816364e-07	0.000430090033712913	1	1879379.5	0.0481600016582799		Encodes a defensin-like (DEFL) family protein.	ATPUP16; PUP16; PURINE PERMEASE 16	Member of a family of proteins related to PUP1, a purine transporter. May be involved in the transport of purine and purine derivatives such as cytokinins, across the plasma membrane.
AT1G14755	AT1G11460	3.33266555487018e-09	9.37312187307238e-06	1	1225905.5	0.209139242045436		Encodes a defensin-like (DEFL) family protein.	UMAMIT26; USUALLY MULTIPLE ACIDS MOVE IN AND OUT TRANSPORTERS 26	nodulin MtN21-like transporter family protein
AT1G14755	AT1G27540	1.52375424263654e-05	0.0095234640164784	1	-4483077	-1.49942696759733		Encodes a defensin-like (DEFL) family protein.	ATFDB2; F-BOX/DUF295 BRASSICEAE-SPECIFIC 2; FDB2	Involved in ABA-inhibited seed germination and seedling growth including modulation of ROS homeostasis in roots.
AT1G14755	AT1G34046	6.75985776492456e-06	0.0148146947590564	1	-7304979	0.0240490234932187		Encodes a defensin-like (DEFL) family protein.		Ankyrin-repeat containing protein;(source:Araport11)
AT1G14755	AT1G35630	4.66351283631206e-05	0.0291469552269504	1	-8079697	0.031066562629727		Encodes a defensin-like (DEFL) family protein.	RMR5	Protease-associated (PA) RING/U-box zinc finger family protein;(source:Araport11)
AT1G14755	AT1G64260	1.01805962465723e-06	0.0019088617962323	1	-18764793.5	-0.123331597682169		Encodes a defensin-like (DEFL) family protein.		MuDR family transposase;(source:Araport11)
AT1G14755	AT3G21490	8.88849515895637e-05	0.0324014712132565	1	Inf	0.0187413131351005		Encodes a defensin-like (DEFL) family protein.	ATHMP26; HEAVY METAL ASSOCIATED PROTEIN 26	Heavy metal transport/detoxification superfamily protein;(source:Araport11)
AT1G14755	AT3G42723	3.35021811772514e-08	9.42248845610197e-05	1	Inf	-0.82953306600565		Encodes a defensin-like (DEFL) family protein.		ATP binding / aminoacyl-tRNA ligase/ nucleotide binding protein;(source:Araport11)
AT1G14755	AT3G61010	1.55701168227283e-05	0.00729849226065388	1	Inf	-1.10012941096266		Encodes a defensin-like (DEFL) family protein.		Ferritin/ribonucleotide reductase-like family protein;(source:Araport11)
AT1G14755	AT3G61030	0.000111207198679014	0.0481184994284196	1	Inf	-0.833957986922804		Encodes a defensin-like (DEFL) family protein.		Calcium-dependent lipid-binding (CaLB domain) family protein;(source:Araport11)
AT1G14755	AT5G48320	1.20276460194169e-06	0.00676555088592201	1	Inf	0.261808583783055		Encodes a defensin-like (DEFL) family protein.		Cysteine/Histidine-rich C1 domain family protein;(source:Araport11)
AT1G14755	AT5G51195	5.70037085746212e-07	0.00320645860732244	1	Inf	0.201631007435046		Encodes a defensin-like (DEFL) family protein.		Ta11-like non-LTR retrotransposon;(source:Araport11)
AT1G14840	AT1G45243	2.71219218616045e-05	0.0214601508140361	1	-12033727.5	0.0531026199389602	MAP70-4; MICROTUBULE-ASSOCIATED PROTEINS 70-4ATMAP70-4; MAP70-4; MICROTUBULE-ASSOCIATED PROTEINS 70-4	Encodes a microtubule associated protein (MAP70-4). Expressed in all tissues.		Cysteine/Histidine-rich C1 domain family protein;(source:Araport11)
AT1G14840	AT5G26250	0.000297108598810996	0.038865950425857	1	Inf	0.0120089261255927	MAP70-4; MICROTUBULE-ASSOCIATED PROTEINS 70-4ATMAP70-4; MAP70-4; MICROTUBULE-ASSOCIATED PROTEINS 70-4	Encodes a microtubule associated protein (MAP70-4). Expressed in all tissues.	STP8; SUGAR TRANSPORT PROTEIN 8	Sugar transporter expressed strongly in pollen and pollen tubes.
AT1G14960	AT1G30740	1.74913988499254e-06	0.00196778237061661	1	-5744188.5	-0.140045210670333		Polyketide cyclase/dehydrase and lipid transport superfamily protein;(source:Araport11)	ATBBE12	FAD-binding Berberine family protein;(source:Araport11)
AT1G14960	AT1G60370	1.26788432243874e-06	0.00128490503458024	1	-17085747.5	0.0245308949122807		Polyketide cyclase/dehydrase and lipid transport superfamily protein;(source:Araport11)	KUK; KURZ UND KLEIN	KUK F-box domain protein. Natural variants are associated with GWAS trait for root meristem and cell length. Polymorphisms in the coding sequence are the major causes of KUK allele? dependent natural variation in root development.
AT1G14960	AT2G21030	6.3433825827497e-05	0.0274473284830516	1	Inf	0.0164949903126213		Polyketide cyclase/dehydrase and lipid transport superfamily protein;(source:Araport11)		BREVIS RADIX-like protein;(source:Araport11)
AT1G14960	AT2G27540	4.30445066274231e-05	0.0335000366941792	1	Inf	-0.0559875470002676		Polyketide cyclase/dehydrase and lipid transport superfamily protein;(source:Araport11)		F-box associated ubiquitination effector family protein;(source:Araport11)
AT1G14960	AT3G22580	4.17991645848924e-05	0.0273271178768121	1	Inf	0.105510288387332		Polyketide cyclase/dehydrase and lipid transport superfamily protein;(source:Araport11)	GLYCOSYLPHOSPHATIDYLINOSITOL-ANCHORED LIPID PROTEIN TRANSFER 18; LTPG18	Bifunctional inhibitor/lipid-transfer protein/seed storage 2S albumin superfamily protein;(source:Araport11)
AT1G15050	AT1G65880	5.13286781303244e-05	0.0132287156507075	1	-19326938	0.00532021022616169	IAA34; INDOLE-3-ACETIC ACID INDUCIBLE 34	Belongs to auxin inducible gene family.	BENZOYLOXYGLUCOSINOLATE 1; BZO1	Encodes a benzoate-CoA ligase. Involved in the biosynthesis of benzoyloxyglucosinolate in Arabidopsis seeds.
AT1G15050	AT2G10450	9.79758747006071e-08	0.000551114295190915	1	Inf	0.0109336501580323	IAA34; INDOLE-3-ACETIC ACID INDUCIBLE 34	Belongs to auxin inducible gene family.		14-3-3 family protein;(source:Araport11)
AT1G15050	AT2G29840	9.01976450828719e-08	0.000171820712246086	1	Inf	0.0775355554908053	IAA34; INDOLE-3-ACETIC ACID INDUCIBLE 34	Belongs to auxin inducible gene family.		RING/U-box superfamily protein;(source:Araport11)
AT1G15050	AT3G24640	3.44407952039486e-06	0.00322882455037018	1	Inf	0.0279820740854126	IAA34; INDOLE-3-ACETIC ACID INDUCIBLE 34	Belongs to auxin inducible gene family.		lyase;(source:Araport11)
AT1G15050	AT3G28360	0.000340275056288102	0.0490781331184763	1	Inf	0.0174045384130724	IAA34; INDOLE-3-ACETIC ACID INDUCIBLE 34	Belongs to auxin inducible gene family.	ABCB16; ATP-BINDING CASSETTE B16; P-GLYCOPROTEIN 16; PGP16	P-glycoprotein 16;(source:Araport11)
AT1G15050	AT3G28990	6.25551398672244e-07	0.00117290887251046	1	Inf	0.0425644890357995	IAA34; INDOLE-3-ACETIC ACID INDUCIBLE 34	Belongs to auxin inducible gene family.	REPRESSOR OF PHOTOSYNTHETIC GENES 2; RPGE2	mRNA expression activated by PIFs by directly binding to promoter; overexpression causes pale leaves.
AT1G15050	AT3G44006	6.35076018509747e-05	0.0324754782192484	1	Inf	0.584093669700065	IAA34; INDOLE-3-ACETIC ACID INDUCIBLE 34	Belongs to auxin inducible gene family.	DEG2	This gene encodes a small protein and has either evidence of transcription or purifying selection. Putative OXS2-binding DEGs were constitutively activated by OXS2.
AT1G15050	AT3G45580	9.79378364523828e-08	0.000550900330044653	1	Inf	0.0157455986289706	IAA34; INDOLE-3-ACETIC ACID INDUCIBLE 34	Belongs to auxin inducible gene family.	RFA3; RING FINGER ABA-RELATED 3	RING/U-box protein with C6HC-type zinc finger;(source:Araport11)
AT1G15050	AT4G01760	7.38015040156019e-08	0.00041513346008776	1	Inf	0.00539723992909295	IAA34; INDOLE-3-ACETIC ACID INDUCIBLE 34	Belongs to auxin inducible gene family.		Cysteine/Histidine-rich C1 domain family protein;(source:Araport11)
AT1G15050	AT5G39180	1.27878956308657e-05	0.0179829782309049	1	Inf	0.0851970903879316	IAA34; INDOLE-3-ACETIC ACID INDUCIBLE 34	Belongs to auxin inducible gene family.		RmlC-like cupins superfamily protein;(source:Araport11)
AT1G15150	AT1G54980	5.58880783497215e-05	0.0245216887215521	1	-15294128.5	0.0293530913719234		MATE efflux family protein;(source:Araport11)		Plant invertase/pectin methylesterase inhibitor superfamily protein;(source:Araport11)
AT1G15150	AT1G61130	4.16397001608891e-05	0.0354566875641345	1	-17316667.5	0.044873985908552		MATE efflux family protein;(source:Araport11)	SCPL32; SERINE CARBOXYPEPTIDASE-LIKE 32	serine carboxypeptidase-like 32;(source:Araport11)
AT1G15150	AT2G14100	3.23016368268326e-06	0.00908483535754667	1	Inf	0.311271118790673		MATE efflux family protein;(source:Araport11)	CYP705A13; CYTOCHROME P450, FAMILY 705, SUBFAMILY A, POLYPEPTIDE 13	a member of the cytochrome P450 family
AT1G15150	AT2G29840	2.6435736855251e-07	0.000297402039621574	1	Inf	0.0745555866002343		MATE efflux family protein;(source:Araport11)		RING/U-box superfamily protein;(source:Araport11)
AT1G15150	AT3G48960	3.52418831163718e-05	0.0288831415812758	1	Inf	0.000195137288871549		MATE efflux family protein;(source:Araport11)	EL13Y; RIBOSOMAL PROTEIN EL13Y	Ribosomal protein L13e family protein;(source:Araport11)
AT1G15150	AT4G11393	2.75998580823317e-09	1.55249201713116e-05	1	Inf	0.424535227676516		MATE efflux family protein;(source:Araport11)	DEFENSIN LIKE 202; DEFL202	Encodes a defensin-like (DEFL) family protein. Overexpression leads to increased chloroplast stability under salt stress and increased plant growth activity after heat stress. Together with DEFL203 redundantly involved in the negative regulation of root growth under Zn deficient conditions through a reduction in the length and cell number of the root meristem.
AT1G15165	AT3G22050	3.68320989422931e-06	0.0103590278275199	1	Inf	-0.201384788863698		RING/FYVE/PHD zinc finger superfamily protein;(source:Araport11)		cysteine-rich repeat secretory protein, putative (DUF26);(source:Araport11)
AT1G15165	AT5G23950	1.1635594869286e-05	0.0322936763469202	1	Inf	-0.286809785177795		RING/FYVE/PHD zinc finger superfamily protein;(source:Araport11)		Calcium-dependent lipid-binding (CaLB domain) family protein;(source:Araport11)
AT1G15260	AT4G11550	2.87461035906964e-05	0.0269494721162779	1	Inf	0.100405420002697		LOW protein: ATP-dependent RNA helicase-like protein;(source:Araport11)		Cysteine/Histidine-rich C1 domain family protein;(source:Araport11)
AT1G15460	AT1G25988	4.92972531767064e-05	0.021330542239921	1	-3704803.5	0.139560799775266	ARABIDOPSIS THALIANA REQUIRES HIGH BORON 4; ATBOR4; BOR4; REQUIRES HIGH BORON 4	Encodes a efflux-type boron transporter. Over-expression improved plant growth under B toxic conditions.		coiled-coil protein, putative (DUF572);(source:Araport11)
AT1G15460	AT1G33940	5.32813592332685e-05	0.0220520561516633	1	-7019633	0.12200245816831	ARABIDOPSIS THALIANA REQUIRES HIGH BORON 4; ATBOR4; BOR4; REQUIRES HIGH BORON 4	Encodes a efflux-type boron transporter. Over-expression improved plant growth under B toxic conditions.		Serine/Threonine-kinase ULK4-like protein;(source:Araport11)
AT1G15490	AT1G51880	4.62068561214306e-05	0.0288792850758941	1	-13949875.5	0.0395023615607619		alpha/beta-Hydrolases superfamily protein;(source:Araport11)	RHS6; ROOT HAIR SPECIFIC 6	root hair specific 6;(source:Araport11)
AT1G15490	AT1G71280	0.000154396259346471	0.0434239479411949	1	-21548891.5	0.0387119159579142		alpha/beta-Hydrolases superfamily protein;(source:Araport11)		DEA(D/H)-box RNA helicase family protein;(source:Araport11)
AT1G15490	AT4G16030	2.66840757434133e-06	0.00472648552437003	1	Inf	0.01320906595897		alpha/beta-Hydrolases superfamily protein;(source:Araport11)		Ribosomal protein L19e family protein;(source:Araport11)
AT1G15490	AT5G26250	4.13604154973321e-07	0.000302201437133085	1	Inf	0.0188742841577943		alpha/beta-Hydrolases superfamily protein;(source:Araport11)	STP8; SUGAR TRANSPORT PROTEIN 8	Sugar transporter expressed strongly in pollen and pollen tubes.
AT1G15590	AT2G11405	0.000162493995800817	0.0415467602899816	1	Inf	0.117725415961232		E3 ubiquitin-protein ligase;(source:Araport11)		transmembrane protein;(source:Araport11)
AT1G15600	AT1G09260	5.96696407264277e-05	0.0479488184408794	1	2376021.5	0.105238836772635		transmembrane protein;(source:Araport11)		Chaperone DnaJ-domain superfamily protein;(source:Araport11)
AT1G15600	AT1G11460	4.77837726381539e-05	0.0223986434241347	1	1511497	0.136773371438876		transmembrane protein;(source:Araport11)	UMAMIT26; USUALLY MULTIPLE ACIDS MOVE IN AND OUT TRANSPORTERS 26	nodulin MtN21-like transporter family protein
AT1G15600	AT1G65880	1.12077439440776e-05	0.0111064815205658	1	-19140054	0.00598935157640887		transmembrane protein;(source:Araport11)	BENZOYLOXYGLUCOSINOLATE 1; BZO1	Encodes a benzoate-CoA ligase. Involved in the biosynthesis of benzoyloxyglucosinolate in Arabidopsis seeds.
AT1G15600	AT2G15420	7.38844783148138e-06	0.0143726749585714	1	Inf	0.031548585380124		transmembrane protein;(source:Araport11)		myosin heavy chain-like protein;(source:Araport11)
AT1G15600	AT5G04390	3.09821809309308e-06	0.00871373838682428	1	Inf	0.113074252383026		transmembrane protein;(source:Araport11)	ZAT14L	C2H2-type zinc finger family protein;(source:Araport11)
AT1G15600	AT5G27247	1.13891659526544e-05	0.031587025449895	1	Inf	0.0170084505602585		transmembrane protein;(source:Araport11)		This gene encodes a small protein and has either evidence of transcription or purifying selection.
AT1G15610	AT1G02640	2.75748474918451e-06	0.0155108517141629	1	4805281	0.403246738065148		transmembrane protein;(source:Araport11)	ATBXL2; BETA-XYLOSIDASE 2; BXL2	encodes a protein similar to a beta-xylosidase located in the extracellular matrix. This is a member of glycosyl hydrolase family 3 and has six other closely related members.
AT1G15620	AT5G05750	3.39046438670714e-05	0.0381427243504553	1	Inf	0.149126894390228		transmembrane protein;(source:Araport11)		DNAJ heat shock N-terminal domain-containing protein;(source:Araport11)
AT1G15770	AT4G13560	1.31908617438992e-06	0.0074198597309433	1	Inf	0.663514015558365		mediator of RNA polymerase II transcription subunit;(source:Araport11)	UNE15; UNFERTILIZED EMBRYO SAC 15	Late embryogenesis abundant protein (LEA) family protein;(source:Araport11)
AT1G15772	AT1G51530	3.18496149481181e-05	0.044788521020791	1	-13681965	0.12704541369553		mediator of RNA polymerase II transcription subunit;(source:Araport11)		RNA-binding (RRM/RBD/RNP motifs) family protein;(source:Araport11)
AT1G15940	AT1G77150	2.55797859370707e-05	0.0359715739740057	1	-23517111	0.16553538515426	ATPDS5E; PDS5E	One of 5 PO76/PDS5 cohesion cofactor orthologs of Arabidopsis.		Pentatricopeptide repeat (PPR) superfamily protein;(source:Araport11)
AT1G15940	AT2G13770	3.875122150252e-07	0.000559877010142551	1	Inf	0.0411603628226145	ATPDS5E; PDS5E	One of 5 PO76/PDS5 cohesion cofactor orthologs of Arabidopsis.		nuclease;(source:Araport11)
AT1G15940	AT2G29840	6.31588760605046e-05	0.0355268677840338	1	Inf	0.0593115951657236	ATPDS5E; PDS5E	One of 5 PO76/PDS5 cohesion cofactor orthologs of Arabidopsis.		RING/U-box superfamily protein;(source:Araport11)
AT1G15940	AT2G45580	9.80367580215842e-06	0.0168500631050225	1	Inf	0.00765945697973456	ATPDS5E; PDS5E	One of 5 PO76/PDS5 cohesion cofactor orthologs of Arabidopsis.	CYP76C3; CYTOCHROME P450, FAMILY 76, SUBFAMILY C, POLYPEPTIDE 3	cytochrome P450, family 76, subfamily C, polypeptide 3;(source:Araport11)
AT1G15940	AT3G44180	0.000118987100764111	0.0418314026123829	1	Inf	0.0307232162112294	ATPDS5E; PDS5E	One of 5 PO76/PDS5 cohesion cofactor orthologs of Arabidopsis.		syntaxin-related family protein;(source:Araport11)
AT1G15940	AT4G16460	2.68907341436318e-05	0.0226643769486157	1	Inf	0.000194620690219623	ATPDS5E; PDS5E	One of 5 PO76/PDS5 cohesion cofactor orthologs of Arabidopsis.		zinc finger CCCH domain protein;(source:Araport11)
AT1G15940	AT5G03710	3.91229884486293e-06	0.011003340501177	1	Inf	0.0832438870360516	ATPDS5E; PDS5E	One of 5 PO76/PDS5 cohesion cofactor orthologs of Arabidopsis.		replication factor C large subunit;(source:Araport11)
AT1G15940	AT5G10340	2.01871264678587e-07	0.00113552586381705	1	Inf	0.09429469837659	ATPDS5E; PDS5E	One of 5 PO76/PDS5 cohesion cofactor orthologs of Arabidopsis.		F-box family protein;(source:Araport11)
AT1G15940	AT5G17320	4.18969451670078e-05	0.0336671880806313	1	Inf	0.00873049361820079	ATPDS5E; PDS5E	One of 5 PO76/PDS5 cohesion cofactor orthologs of Arabidopsis.	HDG9; HOMEODOMAIN GLABROUS 9	Encodes a homeobox-leucine zipper family protein belonging to the HD-ZIP IV family.
AT1G16090	AT1G06170	9.48816319516276e-05	0.00920188240910181	1	3631101.5	-0.0394770533300154	WAKL7; WALL ASSOCIATED KINASE-LIKE 7	Encodes a truncated WAK-like kinase that is predicted to be a secreted protein.	BASIC HELIX LOOP HELIX PROTEIN 89; BHLH089	Encodes a bHLH transcription factor that together with bHLH010 and bHLH091 is important for the normal transcriptome of the developing Arabidopsis anther, possibly by forming a feed-forward loop with DYT1. Recognizes the TCATGTGC box to activate the expression of target genes, including ATA20, EXL4, and MEE48.
AT1G16090	AT2G35200	2.64720727340124e-05	0.0372263522822049	1	Inf	-0.0220244221850327	WAKL7; WALL ASSOCIATED KINASE-LIKE 7	Encodes a truncated WAK-like kinase that is predicted to be a secreted protein.		DUF740 family protein;(source:Araport11)
AT1G16090	AT3G28917	1.09139319494978e-05	0.00877012388798932	1	Inf	-0.0455804010094734	WAKL7; WALL ASSOCIATED KINASE-LIKE 7	Encodes a truncated WAK-like kinase that is predicted to be a secreted protein.	MIF2; MINI ZINC FINGER 2	mini zinc finger 2;(source:Araport11)
AT1G16090	AT5G59860	7.4222265774116e-05	0.0417500244979403	1	Inf	-0.0329637252511551	WAKL7; WALL ASSOCIATED KINASE-LIKE 7	Encodes a truncated WAK-like kinase that is predicted to be a secreted protein.		RNA-binding (RRM/RBD/RNP motifs) family protein;(source:Araport11)
AT1G16120	AT3G10986	6.20942206160795e-07	0.00349279990965447	1	Inf	0.0340035291066481	WAKL1; WALL ASSOCIATED KINASE-LIKE 1	Encodes a WAK-like receptor-like kinase with a cytoplasmic Ser/Thr protein kinase domain and an extracellular domain with EGF-like repeats.		LURP-one-like protein (DUF567);(source:Araport11)
AT1G16120	AT3G62320	1.92277204588056e-07	0.000628306431456147	1	Inf	0.0478177582287826	WAKL1; WALL ASSOCIATED KINASE-LIKE 1	Encodes a WAK-like receptor-like kinase with a cytoplasmic Ser/Thr protein kinase domain and an extracellular domain with EGF-like repeats.		Polynucleotidyl transferase, ribonuclease H-like superfamily protein;(source:Araport11)
AT1G16130	AT1G62000	1.11916628954294e-05	0.0209843679289302	1	-17386942	0.191590804414504	WAKL2; WALL ASSOCIATED KINASE-LIKE 2	Encodes a WAK-like receptor-like kinase with a cytoplasmic Ser/Thr protein kinase domain and an extracellular domain with EGF-like repeats.	TBA1; TESTA ABUNDANT 1	Encodes a member of a mucilage protein family. Predicted in silico to be glycosylated.
AT1G16130	AT3G01015	2.7903211480321e-05	0.0275829386542343	1	Inf	0.00866956731714675	WAKL2; WALL ASSOCIATED KINASE-LIKE 2	Encodes a WAK-like receptor-like kinase with a cytoplasmic Ser/Thr protein kinase domain and an extracellular domain with EGF-like repeats.	MD60; MICROTUBULE DESTABILIZING PROTEIN60; TPXL1	MDP60 is a member of the TPX2 protein family. It co-localizes with microtubules and appears to function to destabilize them during light mediated hypocotyl growth.
AT1G16230	AT2G21400	3.88249814258457e-06	0.0109195260260191	1	Inf	0.0480306635860438		Target SNARE coiled-coil domain protein;(source:Araport11)	SHI-RELATED SEQUENCE3; SRS3	A member of SHI gene family. Arabidopsis thaliana has ten members that encode proteins with a RING finger-like zinc finger motif. Despite being highly divergent in sequence, many of the SHI-related genes are partially redundant in function and synergistically promote gynoecium, stamen and leaf development in Arabidopsis.
AT1G16230	AT3G05950	1.922479375188e-05	0.0270385722001744	1	Inf	0.290279147147626		Target SNARE coiled-coil domain protein;(source:Araport11)		Germin-like protein subfamily 1 member 7; mutant has enhanced sensitivity to NaHCO3.
AT1G16230	AT4G25860	2.87060540208014e-06	0.00322943107734016	1	Inf	0.0680238266794899		Target SNARE coiled-coil domain protein;(source:Araport11)	ORP4A; OSBP(OXYSTEROL BINDING PROTEIN)-RELATED PROTEIN 4A	OSBP(oxysterol binding protein)-related protein 4A;(source:Araport11)
AT1G16230	AT5G42490	2.09123817309997e-05	0.0130702385818748	1	Inf	0.00872410877071361		Target SNARE coiled-coil domain protein;(source:Araport11)		ATP binding microtubule motor family protein;(source:Araport11)
AT1G16360	AT4G32710	2.37544906773678e-05	0.0267238020120388	1	Inf	-0.13192109810514		LEM3 (ligand-effect modulator 3) family protein / CDC50 family protein;(source:Araport11)	PERK14; PROLINE-RICH EXTENSIN-LIKE RECEPTOR KINASE 14	Encodes a member of the proline-rich extensin-like receptor kinase (PERK) family. This family consists of 15 predicted receptor kinases (PMID: 15653807).
AT1G16360	AT5G17840	1.14927544188489e-06	0.00323233718030127	1	Inf	-0.142194510989367		LEM3 (ligand-effect modulator 3) family protein / CDC50 family protein;(source:Araport11)		DnaJ/Hsp40 cysteine-rich domain superfamily protein;(source:Araport11)
AT1G16360	AT5G20630	8.01633875384922e-06	0.0450919054904019	1	Inf	-0.521123759614303		LEM3 (ligand-effect modulator 3) family protein / CDC50 family protein;(source:Araport11)	ARABIDOPSIS THALIANA GERMIN 3; ATGER3; GER3; GERMIN 3; GERMIN-LIKE PROTEIN 3; GLP3; GLP3A; GLP3B	Encodes a germin-like protein. Its transcripts are more abundant in RNA from leaves collected in the evening, suggesting some kind of circadian regulation.
AT1G16470	AT1G11590	2.27874840667534e-08	0.000128179597875488	1	1730586	0.0332772096136106	PAB1; PROTEASOME SUBUNIT PAB1	Encodes 20S proteasome subunit PAB1 (PAB1).	PECTIN METHYL ESTERASE INHIBITOR-PECTIN METHYLESTERASE 19; PMEI-PME19	Pectin methylesterase inhibitor.
AT1G16470	AT1G33940	2.43788395303896e-05	0.0152367747064935	1	-6707466	0.25867275265364	PAB1; PROTEASOME SUBUNIT PAB1	Encodes 20S proteasome subunit PAB1 (PAB1).		Serine/Threonine-kinase ULK4-like protein;(source:Araport11)
AT1G16470	AT2G39240	1.3065431305183e-05	0.0304974270888758	1	Inf	0.384698179606455	PAB1; PROTEASOME SUBUNIT PAB1	Encodes 20S proteasome subunit PAB1 (PAB1).		RNA polymerase I specific transcription initiation factor RRN3 protein;(source:Araport11)
AT1G16470	AT5G07310	1.9946612107613e-05	0.0373998977017743	1	Inf	0.0923213858508581	PAB1; PROTEASOME SUBUNIT PAB1	Encodes 20S proteasome subunit PAB1 (PAB1).	ERF115; ETHYLENE RESPONSE FACTOR 115	encodes a member of the ERF (ethylene response factor) subfamily B-4 of ERF/AP2 transcription factor family. The protein contains one AP2 domain. There are 7 members in this subfamily. Cytokinin production induced by jasmonate represses adventitious rooting.
AT1G16470	AT5G20430	5.89882120377842e-06	0.00829521731781341	1	Inf	0.0534621193696305	PAB1; PROTEASOME SUBUNIT PAB1	Encodes 20S proteasome subunit PAB1 (PAB1).		Mob1/phocein family protein;(source:Araport11)
AT1G16470	AT5G42120	2.57743036215595e-05	0.0161089397634747	1	Inf	0.0114145096414553	PAB1; PROTEASOME SUBUNIT PAB1	Encodes 20S proteasome subunit PAB1 (PAB1).	L-TYPE LECTIN RECEPTOR KINASE S.6; LECRK-S.6	Concanavalin A-like lectin protein kinase family protein;(source:Araport11)
AT1G16470	AT5G46820	1.72760846303729e-06	0.00485889880229239	1	Inf	0.0682704653769618	PAB1; PROTEASOME SUBUNIT PAB1	Encodes 20S proteasome subunit PAB1 (PAB1).		carboxyl-terminal proteinase-like protein, putative (DUF239);(source:Araport11)
AT1G16470	AT5G66260	3.61943152747645e-05	0.0185084566745955	1	Inf	0.0250640921935106	PAB1; PROTEASOME SUBUNIT PAB1	Encodes 20S proteasome subunit PAB1 (PAB1).	SAUR11; SMALL AUXIN UPREGULATED RNA 11	SAUR-like auxin-responsive protein family;(source:Araport11)
AT1G16490	AT1G04645	1.83464297929764e-06	0.00343995558618308	1	4336308.5	0.0111848381544057	ATMYB58; MYB DOMAIN PROTEIN 58; MYB58	Member of the R2R3 factor gene family.		Plant self-incompatibility protein S1 family;(source:Araport11)
AT1G16490	AT1G21245	4.17948691148032e-10	2.35096138770768e-06	1	-1806767	0.834341369341103	ATMYB58; MYB DOMAIN PROTEIN 58; MYB58	Member of the R2R3 factor gene family.		Protein kinase superfamily protein;(source:Araport11)
AT1G16490	AT1G21870	1.17126324964693e-06	0.0050312177073655	1	-2048627.5	0.00457005061305879	ATMYB58; MYB DOMAIN PROTEIN 58; MYB58	Member of the R2R3 factor gene family.	GOLGI NUCLEOTIDE SUGAR TRANSPORTER 5; GONST5	Encodes a Golgi-localized nucleotide-sugar transporter.
AT1G16490	AT1G63190	9.46232642684701e-06	0.0128613578225372	1	-17802093.5	0.183813830190182	ATMYB58; MYB DOMAIN PROTEIN 58; MYB58	Member of the R2R3 factor gene family.		Cystatin/monellin superfamily protein;(source:Araport11)
AT1G16490	AT2G14378	8.76118036278484e-06	0.0164272131802216	1	Inf	0.0161153677833863	ATMYB58; MYB DOMAIN PROTEIN 58; MYB58	Member of the R2R3 factor gene family.		Encodes a ECA1 gametogenesis related family protein
AT1G16490	AT2G22200	1.69604382081606e-05	0.0318008216403011	1	Inf	0.699010098097308	ATMYB58; MYB DOMAIN PROTEIN 58; MYB58	Member of the R2R3 factor gene family.	ERF56	encodes a member of the DREB subfamily A-6 of ERF/AP2 transcription factor family. The protein contains one AP2 domain. There are 8 members in this subfamily including RAP2.4.
AT1G16490	AT2G35970	5.8827423351535e-07	0.00329665994726617	1	Inf	0.039791776053353	ATMYB58; MYB DOMAIN PROTEIN 58; MYB58	Member of the R2R3 factor gene family.		Late embryogenesis abundant (LEA) hydroxyproline-rich glycoprotein family;(source:Araport11)
AT1G16490	AT2G39240	6.58840928878982e-08	0.000370598022494428	1	Inf	0.488829611610104	ATMYB58; MYB DOMAIN PROTEIN 58; MYB58	Member of the R2R3 factor gene family.		RNA polymerase I specific transcription initiation factor RRN3 protein;(source:Araport11)
AT1G16490	AT3G06260	8.00803677983445e-08	0.000150150689621896	1	Inf	0.00370911502760706	ATMYB58; MYB DOMAIN PROTEIN 58; MYB58	Member of the R2R3 factor gene family.	GALACTINOL SYNTHASE 9; GALACTURONOSYLTRANSFERASE-LIKE 4; GATL4; GOLS9	Encodes a protein with putative galacturonosyltransferase activity.
AT1G16490	AT3G28600	9.3859920932551e-07	0.002639810276228	1	Inf	0.131808976877899	ATMYB58; MYB DOMAIN PROTEIN 58; MYB58	Member of the R2R3 factor gene family.		P-loop containing nucleoside triphosphate hydrolases superfamily protein;(source:Araport11)
AT1G16490	AT5G23035	8.76153199737338e-06	0.0164278724950751	1	Inf	0.00239556737253181	ATMYB58; MYB DOMAIN PROTEIN 58; MYB58	Member of the R2R3 factor gene family.		Encodes a defensin-like (DEFL) family protein.
AT1G16490	AT5G42325	1.34091327612507e-05	0.0251421239273451	1	Inf	0.0149371245728799	ATMYB58; MYB DOMAIN PROTEIN 58; MYB58	Member of the R2R3 factor gene family.		Transcription factor IIS protein;(source:Araport11)
AT1G16490	AT5G43410	8.78040098846462e-06	0.00471230170857085	1	Inf	0.0328926073679401	ATMYB58; MYB DOMAIN PROTEIN 58; MYB58	Member of the R2R3 factor gene family.	ERF96; ETHYLENE RESPONSE FACTOR 96	Encodes a member of the ERF (ethylene response factor) subfamily B-3 of ERF/AP2 transcription factor family. The protein contains one AP2 domain. There are 18 members in this subfamily including ATERF-1, ATERF-2, AND ATERF-5. Expression of ERF96 is induced by pathogens, JA and ethylene and over expression leads to increased resistance to resistance to necrotrophic pathogens. It is a nuclear local…
AT1G16500	AT1G51880	6.51017932868923e-05	0.0366197587238769	1	-13632528	0.0473921698662261		filamentous hemagglutinin transporter;(source:Araport11)	RHS6; ROOT HAIR SPECIFIC 6	root hair specific 6;(source:Araport11)
AT1G16500	AT1G62080	5.02363252205332e-06	0.014128966468275	1	-17306993	0.0478816481673523		filamentous hemagglutinin transporter;(source:Araport11)	TBA3; TESTA ABUNDANT3	Encodes a member of a mucilage protein family. Predicted in silico to be glycosylated.
AT1G16500	AT1G69450	1.43234688474192e-06	0.0080569512266733	1	-20468986.5	-0.481881726247665		filamentous hemagglutinin transporter;(source:Araport11)	OSCA2.4; REDUCED HYPEROSMOLALITY-INDUCED CA2+ INCREASE 2.4	Early-responsive to dehydration stress protein (ERD4);(source:Araport11)
AT1G16500	AT3G03080	1.06855187606938e-05	0.020186491296832	1	Inf	0.0114099853708453		filamentous hemagglutinin transporter;(source:Araport11)		Zinc-binding dehydrogenase family protein;(source:Araport11)
AT1G16500	AT3G29305	4.09276740072276e-06	0.0183983319779587	1	Inf	0.0133046150719731		filamentous hemagglutinin transporter;(source:Araport11)		transmembrane protein;(source:Araport11)
AT1G16500	AT4G16230	4.45053304963198e-06	0.0039042262768056	1	Inf	0.0416983249841166		filamentous hemagglutinin transporter;(source:Araport11)	ATGELP79; GDSL-TYPE ESTERASE/LIPASE 79; GELP79	GDSL-motif esterase/acyltransferase/lipase. Enzyme group with broad substrate specificity that may catalyze acyltransfer or hydrolase reactions with lipid and non-lipid substrates.
AT1G16500	AT5G03060	3.58574702685102e-07	0.00185629859750726	1	Inf	0.0458884275688253		filamentous hemagglutinin transporter;(source:Araport11)		striatin-like protein
AT1G16500	AT5G26250	5.10697521108853e-05	0.0102595484151332	1	Inf	0.01805027758158		filamentous hemagglutinin transporter;(source:Araport11)	STP8; SUGAR TRANSPORT PROTEIN 8	Sugar transporter expressed strongly in pollen and pollen tubes.
AT1G16500	AT5G37474	1.07534478854884e-05	0.0236916719425757	1	Inf	0.00249449896718134		filamentous hemagglutinin transporter;(source:Araport11)		Encodes a defensin-like (DEFL) family protein.
AT1G16630	AT1G58265	3.7999210963578e-06	0.0106872780835063	1	-15927656	0.124138719487011		transmembrane protein;(source:Araport11)		Cytochrome P450 superfamily protein;(source:Araport11)
AT1G16630	AT3G21000	1.06007906852425e-05	0.0298147238022444	1	Inf	0.0307152266534894		transmembrane protein;(source:Araport11)		Gag-Pol-related retrotransposon family protein;(source:Araport11)
AT1G16780	AT1G26310	3.53098195586467e-05	0.0135559778295018	1	-3360121.5	0.00237545238954551	ATVHP2;2; VHP2;2	Encodes a type II H+-PPases that localizes to and function as a proton pump of the Golgi apparatus in most tissues except for mature leaves.	AGAMOUS-LIKE 10; AGL10; CAL; CAL1; CAULIFLOWER	Floral homeotic gene encoding a MADS domain protein homologous to AP1. Enhances the flower to shoot transformation in ap1 mutants.
AT1G16780	AT2G19440	2.39981793839025e-05	0.0192842512906359	1	Inf	0.0292224877353966	ATVHP2;2; VHP2;2	Encodes a type II H+-PPases that localizes to and function as a proton pump of the Golgi apparatus in most tissues except for mature leaves.	ZERZAUST HOMOLOG; ZETH	Homolog of ZET, an atypical &#946;-1,3 glucanase. Differentially expressed in Ler (very low) vs Col (very high) backgrounds.
AT1G16780	AT4G08800	2.55420604178884e-06	0.00478913632835407	1	Inf	0.391919127980616	ATVHP2;2; VHP2;2	Encodes a type II H+-PPases that localizes to and function as a proton pump of the Golgi apparatus in most tissues except for mature leaves.		Protein kinase superfamily protein;(source:Araport11)
AT1G16780	AT4G27580	3.29132418047855e-06	0.00925684925759592	1	Inf	0.21319525368809	ATVHP2;2; VHP2;2	Encodes a type II H+-PPases that localizes to and function as a proton pump of the Golgi apparatus in most tissues except for mature leaves.		phosphatidylinositol transfer SFH5-like protein;(source:Araport11)
AT1G16780	AT5G24190	2.56127652260527e-05	0.0205816863423638	1	Inf	0.0312110975984292	ATVHP2;2; VHP2;2	Encodes a type II H+-PPases that localizes to and function as a proton pump of the Golgi apparatus in most tissues except for mature leaves.	PRLIP7	Lipase class 3-related protein;(source:Araport11)
AT1G16780	AT5G62320	3.08088412889467e-05	0.0140512711756085	1	Inf	0.00132618295890884	ATVHP2;2; VHP2;2	Encodes a type II H+-PPases that localizes to and function as a proton pump of the Golgi apparatus in most tissues except for mature leaves.	ATMYB99; ATMYBCU15; MYB DOMAIN PROTEIN 99; MYB99	Encodes a putative transcription factor (MYB99).
AT1G16820	AT1G78360	9.40006662128945e-05	0.0182328878430183	1	-23724868.5	0.027862852266771		vacuolar ATP synthase catalytic subunit-related / V-ATPase-related / vacuolar proton pump-like protein;(source:Araport11)	ATGSTU21; GLUTATHIONE S-TRANSFERASE TAU 21; GSTU21	Encodes glutathione transferase belonging to the tau class of GSTs. Naming convention according to Wagner et al. (2002).
AT1G16820	AT2G31220	4.44201998440393e-07	0.0012493181206136	1	Inf	0.056076129835911		vacuolar ATP synthase catalytic subunit-related / V-ATPase-related / vacuolar proton pump-like protein;(source:Araport11)	BASIC HELIX LOOP HELIX PROTEIN 10; BHLH010	Encodes a bHLH transcription factor that together with bHLH089 and bHLH091 is important for the normal transcriptome of the developing Arabidopsis anther, possibly by forming a feed-forward loop with DYT1.
AT1G16820	AT5G27247	0.000189605548271424	0.0467562702322198	1	Inf	0.012717226958609		vacuolar ATP synthase catalytic subunit-related / V-ATPase-related / vacuolar proton pump-like protein;(source:Araport11)		This gene encodes a small protein and has either evidence of transcription or purifying selection.
AT1G16820	AT5G37474	0.000166818768458083	0.0260983241090698	1	Inf	0.00186283792652926		vacuolar ATP synthase catalytic subunit-related / V-ATPase-related / vacuolar proton pump-like protein;(source:Araport11)		Encodes a defensin-like (DEFL) family protein.
AT1G16910	AT1G45063	5.44094774410337e-05	0.017002961700323	1	-11248755	0.00736756543113239	LIGHT SENSITIVE HYPOCOTYLS 8; LSH8	LIGHT-DEPENDENT SHORT HYPOCOTYLS-like protein (DUF640);(source:Araport11)		copper ion binding / electron carrier protein;(source:Araport11)
AT1G16910	AT1G56100	7.60472676116313e-05	0.0438946500461913	1	-15196748.5	0.00967570180779629	LIGHT SENSITIVE HYPOCOTYLS 8; LSH8	LIGHT-DEPENDENT SHORT HYPOCOTYLS-like protein (DUF640);(source:Araport11)	PECTIN METHYLESTERASE INHIBITOR14; PMEI14	Seed coat mucilage biosynthesis gene required for homogalacturonan demethylesterification; regulated by MYB-bHLH-TTG1 in a multi-tiered pathway. PMEI14.2 alternative mRNA splice variant was detectable in seeds and seedlings.
AT1G16910	AT1G78760	1.18822921041598e-05	0.0133675786171798	1	-23830491	-0.11651010948583	LIGHT SENSITIVE HYPOCOTYLS 8; LSH8	LIGHT-DEPENDENT SHORT HYPOCOTYLS-like protein (DUF640);(source:Araport11)		F-box/RNI-like superfamily protein;(source:Araport11)
AT1G16910	AT4G05140	7.46673078992295e-05	0.0445334787770686	1	Inf	0.0019019177671593	LIGHT SENSITIVE HYPOCOTYLS 8; LSH8	LIGHT-DEPENDENT SHORT HYPOCOTYLS-like protein (DUF640);(source:Araport11)		Nucleoside transporter family protein;(source:Araport11)
AT1G16940	AT1G11940	2.24805643971483e-07	0.000632265873669795	1	1759911	-0.370300131617565		F-box/RNI-like/FBD-like domains-containing protein;(source:Araport11)		Core-2/I-branching beta-1,6-N-acetylglucosaminyltransferase family protein;(source:Araport11)
AT1G16940	AT1G32375	3.54175791301654e-07	0.000996119413035903	1	-5887217.5	0.171279442607597		F-box/RNI-like/FBD-like domains-containing protein;(source:Araport11)		F-box/RNI-like/FBD-like domains-containing protein;(source:Araport11)
AT1G16940	AT3G28360	0.00028259968619623	0.0454178067101084	1	Inf	0.0135033463024176		F-box/RNI-like/FBD-like domains-containing protein;(source:Araport11)	ABCB16; ATP-BINDING CASSETTE B16; P-GLYCOPROTEIN 16; PGP16	P-glycoprotein 16;(source:Araport11)
AT1G17010	AT1G44990	1.08797374289647e-09	6.11985230379262e-06	1	-11189215.5	0.178517181974466		2-oxoglutarate (2OG) and Fe(II)-dependent oxygenase superfamily protein;(source:Araport11)		transmembrane protein;(source:Araport11)
AT1G17010	AT1G65342	6.21307122339651e-05	0.033397302992674	1	-18453028.5	0.0116479024949165		2-oxoglutarate (2OG) and Fe(II)-dependent oxygenase superfamily protein;(source:Araport11)		transmembrane protein;(source:Araport11)
AT1G17010	AT2G16300	1.13583461658259e-06	0.00127781394365541	1	Inf	0.0844841591857661		2-oxoglutarate (2OG) and Fe(II)-dependent oxygenase superfamily protein;(source:Araport11)	ATFDA9; F-BOX/DUF295 ANCESTRAL 9	F-box family protein;(source:Araport11)
AT1G17010	AT4G05360	4.55543844887208e-07	0.00256243412749054	1	Inf	0.0153001112021252		2-oxoglutarate (2OG) and Fe(II)-dependent oxygenase superfamily protein;(source:Araport11)		Zinc knuckle (CCHC-type) family protein;(source:Araport11)
AT1G17010	AT4G11340	1.42841458178272e-07	0.000803483202252783	1	Inf	0.0729484658594015		2-oxoglutarate (2OG) and Fe(II)-dependent oxygenase superfamily protein;(source:Araport11)		Disease resistance protein (TIR-NBS-LRR class) family;(source:Araport11)
AT1G17010	AT5G21150	0.000149973479335716	0.0351500342193084	1	Inf	0.0469025591000033		2-oxoglutarate (2OG) and Fe(II)-dependent oxygenase superfamily protein;(source:Araport11)	AGO9; ARGONAUTE 9	AGO9-dependent sRNA silencing is crucial to specify cell fate in the Arabidopsis ovule. AGO9 is expressed in reproductive companion cells but not in the associated male or female gametes or their precursors. Therefore, AGO9 acts non-cell autonomously to silencing the activity of TEs activity in the female gametophyte.Loss of function mutants produce ectopic megaspore mother cell and supernumary f…
AT1G17120	AT5G03455	4.75939474585959e-09	2.67715954454602e-05	1	Inf	0.229781228969032	CAT8; CATIONIC AMINO ACID TRANSPORTER 8	Encodes a member of the cationic amino acid transporter (CAT) subfamily of amino acid polyamine choline transporters. Does not mediate efficient uptake of basic amino acids in yeast or Xenopus systems but can transport neutral and acidic amino acid analogs.	ACR2; ARATH;CDC25; ARSENATE REDUCTASE 2; ATACR2; CDC25	Encodes a homolog of yeast cell cycle regulator CDC25. It has a sole catalytic domain and devoid of the N-terminal regulatory region found in the human CDC25 and is capable of reducing the mitotic cell length of transformed fission yeast. Non-plant CDC25 proteins have been shown to do this. However, the gene is more or less constant, regardless of whether the tissue examined contained proliferati…
AT1G17150	AT2G44590	6.03270950852833e-06	0.0037704434428302	1	Inf	0.0425128461575302		Pectin lyase-like superfamily protein;(source:Araport11)	ADL1D; DL1D; DYNAMIN-LIKE 1D	DYNAMIN-like 1D;(source:Araport11)
AT1G17150	AT3G13540	3.92336318259166e-05	0.0417650523212859	1	Inf	0.0197654010522555		Pectin lyase-like superfamily protein;(source:Araport11)	ATMYB5; MYB DOMAIN PROTEIN 5; MYB5	Encodes a member of the MYB family of transcriptional regulators. MYB5 act as a negative regulator of trichome branching and play a role in the correct formation of the seed coat and possibly the formation the underlying endosperm layers. Loss of function mutations have defects in seed coat mucilage and columella cells as well as trichome defects (smaller and reduced number of branches).
AT1G17150	AT3G44140	3.0290115397547e-05	0.0425954747778004	1	Inf	0.441757254289768		Pectin lyase-like superfamily protein;(source:Araport11)		transmembrane protein;(source:Araport11)
AT1G17150	AT4G32670	1.65451412312707e-05	0.0465332097129488	1	Inf	-0.262884394094359		Pectin lyase-like superfamily protein;(source:Araport11)	ATDOA10B; DEGRADATION OF ALPHA2 10B	Paralog of CER9(At4g34100), but DOA10B is part of a separate Brassicaceae- specific clade. While similar to yeast DOA10, it does not complement the yeast mutant and does not appear to function in NTA protein turnover but is required for DRY2/SQE1 degradation in planta.
AT1G17150	AT4G38140	2.52304130407598e-05	0.0202744390506106	1	Inf	0.0308856077108862		Pectin lyase-like superfamily protein;(source:Araport11)	ARABIDOPSIS TOXICOS EN LEVADURA 100; ATL100	RING/U-box superfamily protein;(source:Araport11)
AT1G17240	AT2G05330	0.000215539215408933	0.0319054759651381	1	Inf	0.11696097953608	ATRLP2; RECEPTOR LIKE PROTEIN 2; RLP2	Encodes a CLAVATA2 (CLV2)-related gene. Complements the clv2 mutant when expressed under the control of the CLV2 promoter.		BTB/POZ domain-containing protein;(source:Araport11)
AT1G17240	AT2G25685	4.11340069184528e-06	0.0049671002669744	1	Inf	0.0253027720606983	ATRLP2; RECEPTOR LIKE PROTEIN 2; RLP2	Encodes a CLAVATA2 (CLV2)-related gene. Complements the clv2 mutant when expressed under the control of the CLV2 promoter.	SCR-LIKE 17; SCRL17	Encodes a member of a family of small, secreted, cysteine rich proteins with sequence similarity to SCR (S locus cysteine-rich protein).
AT1G17590	AT2G11405	0.000103307629804843	0.0290552708826122	1	Inf	0.129876187839443	NF-YA8; NFYA8; NUCLEAR FACTOR Y, SUBUNIT A8	Binds directly to CCAAT cis-elements in the promoters of multiple MIR156 genes and inhibits the juvenile-to adult transition by activating transcription of these MIR156s.		transmembrane protein;(source:Araport11)
AT1G17590	AT2G34380	1.28789064944081e-05	0.0241479496770153	1	Inf	-0.227987307717072	NF-YA8; NFYA8; NUCLEAR FACTOR Y, SUBUNIT A8	Binds directly to CCAAT cis-elements in the promoters of multiple MIR156 genes and inhibits the juvenile-to adult transition by activating transcription of these MIR156s.	SEIPIN3	Membrane protein involved in lipid droplet biogenesis primarily in pollen. The interaction between VAP27-1 and SEIPIN3 requires the N-terminal 25 amino acids of SEIPIN3 that contain an FFAT motif.
AT1G17590	AT3G49744	0.000139874462796386	0.0414102028015615	1	Inf	0.0153815878306674	NF-YA8; NFYA8; NUCLEAR FACTOR Y, SUBUNIT A8	Binds directly to CCAAT cis-elements in the promoters of multiple MIR156 genes and inhibits the juvenile-to adult transition by activating transcription of these MIR156s.		This gene encodes a small protein and has either evidence of transcription or purifying selection.
AT1G17600	AT1G13310	5.75903301162694e-05	0.0155259542197209	1	1492735.5	0.247000693495	SOC3	SOC3 is a TIR-NB-leucine-rich repeat (TNL) protein.Mutants suppress loss of chs2 phenotype of auto-activation of immunity. When the TIR domain of SOC3 interacts with CHS2 the binding results in temperature activation of cell death, the suppressors inhibit this interaction.		Endosomal targeting BRO1-like domain-containing protein;(source:Araport11)
AT1G17600	AT1G52790	2.51046703701376e-05	0.0453590630051787	1	-13607947.5	0.0523228025311426	SOC3	SOC3 is a TIR-NB-leucine-rich repeat (TNL) protein.Mutants suppress loss of chs2 phenotype of auto-activation of immunity. When the TIR domain of SOC3 interacts with CHS2 the binding results in temperature activation of cell death, the suppressors inhibit this interaction.		encodes a putative oxidoreductase, 2OG-Fe(II) oxygenase family protein, similar to GS-AOP loci (GI:16118889, GI:16118887, GI:16118891, GI:16118893); contains PF03171 2OG-Fe(II) oxygenase superfamily domain
AT1G17600	AT1G72570	0.000408745513395005	0.0410570270151232	1	-21277739.5	0.113347833229549	SOC3	SOC3 is a TIR-NB-leucine-rich repeat (TNL) protein.Mutants suppress loss of chs2 phenotype of auto-activation of immunity. When the TIR domain of SOC3 interacts with CHS2 the binding results in temperature activation of cell death, the suppressors inhibit this interaction.	AIL1; AP2-LIKE ETHYLENE-RESPONSIVE TRANSCRIPTION FACTOR	Integrase-type DNA-binding superfamily protein;(source:Araport11)
AT1G17600	AT3G29720	7.22474704890174e-05	0.0240450752828502	1	Inf	0.205787233435576	SOC3	SOC3 is a TIR-NB-leucine-rich repeat (TNL) protein.Mutants suppress loss of chs2 phenotype of auto-activation of immunity. When the TIR domain of SOC3 interacts with CHS2 the binding results in temperature activation of cell death, the suppressors inhibit this interaction.		HXXXD-type acyl-transferase family protein;(source:Araport11)
AT1G17600	AT3G48770	5.74044519476767e-06	0.00626991940362044	1	Inf	0.059644987707276	SOC3	SOC3 is a TIR-NB-leucine-rich repeat (TNL) protein.Mutants suppress loss of chs2 phenotype of auto-activation of immunity. When the TIR domain of SOC3 interacts with CHS2 the binding results in temperature activation of cell death, the suppressors inhibit this interaction.		ATP/DNA binding protein;(source:Araport11)
AT1G17600	AT3G50330	0.000173007819186655	0.0442349537693153	1	Inf	0.154234337957082	SOC3	SOC3 is a TIR-NB-leucine-rich repeat (TNL) protein.Mutants suppress loss of chs2 phenotype of auto-activation of immunity. When the TIR domain of SOC3 interacts with CHS2 the binding results in temperature activation of cell death, the suppressors inhibit this interaction.	HEC2; HECATE 2	Encodes a bHLH transcription factor that is involved in transmitting tract and stigma development. Inhibits thermomorphogenesis.
AT1G17600	AT4G00893	4.81860727069092e-06	0.00887439529250698	1	Inf	0.0928909626865615	SOC3	SOC3 is a TIR-NB-leucine-rich repeat (TNL) protein.Mutants suppress loss of chs2 phenotype of auto-activation of immunity. When the TIR domain of SOC3 interacts with CHS2 the binding results in temperature activation of cell death, the suppressors inhibit this interaction.		F-box/kelch-repeat protein;(source:Araport11)
AT1G17600	AT5G48890	3.34057731621704e-05	0.00862825185960155	1	Inf	0.0743202118946212	SOC3	SOC3 is a TIR-NB-leucine-rich repeat (TNL) protein.Mutants suppress loss of chs2 phenotype of auto-activation of immunity. When the TIR domain of SOC3 interacts with CHS2 the binding results in temperature activation of cell death, the suppressors inhibit this interaction.	LATE; LATE FLOWERING	Encodes a C(2) H(2) -type zinc-finger transcriptional regulator and is expressed in the leaf vasculature and the vegetative shoot apical meristem and controls the transition to flowering.
AT1G17600	AT5G49920	7.18043581021433e-06	0.0234178858797808	1	Inf	0.041675240263265	SOC3	SOC3 is a TIR-NB-leucine-rich repeat (TNL) protein.Mutants suppress loss of chs2 phenotype of auto-activation of immunity. When the TIR domain of SOC3 interacts with CHS2 the binding results in temperature activation of cell death, the suppressors inhibit this interaction.		Octicosapeptide/Phox/Bem1p family protein;(source:Araport11)
AT1G17600	AT5G55800	0.000436527020223689	0.0329369325995889	1	Inf	0.0450469609591906	SOC3	SOC3 is a TIR-NB-leucine-rich repeat (TNL) protein.Mutants suppress loss of chs2 phenotype of auto-activation of immunity. When the TIR domain of SOC3 interacts with CHS2 the binding results in temperature activation of cell death, the suppressors inhibit this interaction.		Cysteine/Histidine-rich C1 domain family protein;(source:Araport11)
AT1G17910	AT1G79370	0.000291823365378535	0.0364779206723169	1	-23698678	0.00716160612961175		Wall-associated kinase family protein;(source:Araport11)	CYP79C1; CYTOCHROME P450, FAMILY 79, SUBFAMILY C, POLYPEPTIDE 1	member of CYP79C
AT1G17910	AT5G07500	5.31362530545889e-06	0.00426987747760089	1	Inf	0.0289511663060679		Wall-associated kinase family protein;(source:Araport11)	ATC3H54; ATTZF6; PEI1; TANDEM CCCH ZINC FINGER PROTEIN 6; TZF6	Encodes an embryo-specific zinc finger transcription factor required for heart-stage embryo formation.
AT1G17990	AT3G10113	5.33932200328854e-06	0.00600673725369961	1	Inf	0.343668878083333		FMN-linked oxidoreductases superfamily protein;(source:Araport11)		Homeodomain-like superfamily protein;(source:Araport11)
AT1G18000	AT3G10113	5.33932200328854e-06	0.00600673725369961	1	Inf	0.343668878083333		Major facilitator superfamily protein;(source:Araport11)		Homeodomain-like superfamily protein;(source:Araport11)
AT1G18310	AT3G02125	1.92889551971551e-05	0.020214633610974	1	Inf	0.0401246900030088		glycosyl hydrolase family 81 protein;(source:Araport11)		pinin-like protein;(source:Araport11)
AT1G18310	AT3G10113	4.96875604019968e-25	2.79492527261232e-21	1	Inf	1.18913016039925		glycosyl hydrolase family 81 protein;(source:Araport11)		Homeodomain-like superfamily protein;(source:Araport11)
AT1G18320	AT4G36470	6.95538613032971e-06	0.0391240469831046	1	Inf	-0.278444878503337	ATTIM22; ATTIM22-1	Mitochondrial import inner membrane translocase subunit Tim17/Tim22/Tim23 family protein. Reportedly not expressed in Col-0.	CLA METHYLTRANSFERASE; CLAMT	Encodes an S-adenosyl-l-methionine-dependent methyltransferase belonging to the SABATH family that catalyzes the specific carboxymethylation of (11R)-carlactonoic acid.
AT1G18410	AT1G35890	7.37028529873187e-05	0.0188444794569849	1	-7002132.5	-0.0229353707834527		P-loop containing nucleoside triphosphate hydrolases superfamily protein;(source:Araport11)		NAC (No Apical Meristem) domain transcriptional regulator superfamily protein;(source:Araport11)
AT1G18410	AT1G56270	3.12832629732712e-07	0.000879841771123253	1	-14731839.5	-0.0540197278672635		P-loop containing nucleoside triphosphate hydrolases superfamily protein;(source:Araport11)		RPB1a;(source:Araport11)
AT1G18410	AT3G60960	0.000129785174663861	0.0324418423727437	1	Inf	-0.3577975974388		P-loop containing nucleoside triphosphate hydrolases superfamily protein;(source:Araport11)		Tetratricopeptide repeat (TPR)-like superfamily protein;(source:Araport11)
AT1G18410	AT3G61010	3.27978445302548e-05	0.0141913750371295	1	Inf	-0.675607003357882		P-loop containing nucleoside triphosphate hydrolases superfamily protein;(source:Araport11)		Ferritin/ribonucleotide reductase-like family protein;(source:Araport11)
AT1G18410	AT5G27010	4.13572675701673e-05	0.0332335185831701	1	Inf	-0.445814280585189		P-loop containing nucleoside triphosphate hydrolases superfamily protein;(source:Araport11)		ARM repeat superfamily protein;(source:Araport11)
AT1G18410	AT5G60480	8.43772603594521e-07	0.0011865552238048	1	Inf	-0.0423286358933198		P-loop containing nucleoside triphosphate hydrolases superfamily protein;(source:Araport11)	ATHB26; HB26; HOMEOBOX PROTEIN 26; ZHD12; ZINC FINGER HOMEODOMAIN 12	homeobox protein 26;(source:Araport11)
AT1G18510	AT1G08340	7.83842553433801e-06	0.0440911436306513	1	3741723	-0.903880883438802	TET16; TETRASPANIN 16	Member of TETRASPANIN family		Rho GTPase activating protein with PAK-box/P21-Rho-binding domain-containing protein;(source:Araport11)
AT1G18510	AT1G13350	1.08857900371952e-06	0.00102054281598705	1	1799167	-0.565244922916604	TET16; TETRASPANIN 16	Member of TETRASPANIN family	PRE-MRNA PROCESSING FACTOR 4 KINASE B; PRP4KB	Paralog of PRP4KA. PRP4K-family member protein.
AT1G18510	AT1G48020	2.5305749481599e-06	0.00355862102084986	1	-11342737	0.00824961989804564	TET16; TETRASPANIN 16	Member of TETRASPANIN family	ARABIDOPSIS THALIANA PECTIN METHYLESTERASE INHIBITOR 1; ATPMEI1; PECTIN METHYLESTERASE INHIBITOR 1; PMEI1	Pectin methylesterase inhibitor AtPMEI1. Inactivates AtPPME1 in vitro. Localized to pollen tube cell tip.
AT1G18510	AT1G53100	7.00604610032818e-06	0.039409009314346	1	-13414272	1.0352603432248	TET16; TETRASPANIN 16	Member of TETRASPANIN family		Core-2/I-branching beta-1,6-N-acetylglucosaminyltransferase family protein;(source:Araport11)
AT1G18510	AT3G02290	2.86136173551558e-06	0.0160951597622752	1	Inf	-0.249983062919908	TET16; TETRASPANIN 16	Member of TETRASPANIN family		RING/U-box superfamily protein;(source:Araport11)
AT1G18510	AT3G10113	7.95093071230388e-09	2.23619926283547e-05	1	Inf	1.11056229772678	TET16; TETRASPANIN 16	Member of TETRASPANIN family		Homeodomain-like superfamily protein;(source:Araport11)
AT1G18510	AT3G18150	2.93279559671444e-06	0.00824848761575935	1	Inf	0.114204987043661	TET16; TETRASPANIN 16	Member of TETRASPANIN family		RNI-like superfamily protein;(source:Araport11)
AT1G18510	AT4G04930	5.18755053989471e-05	0.0486332863115129	1	Inf	0.0397481128194618	TET16; TETRASPANIN 16	Member of TETRASPANIN family	DES-1-LIKE	Encodes a sphingolipid delta4-desaturase, involved in sphingolipid biosynthesis. Specifically expressed in floral tissues. Knockout mutants were devoid of sphinga-4,8-dienine in floral tissues.
AT1G18510	AT4G28556	3.71849374719539e-05	0.0298807533256772	1	Inf	0.297398867940213	TET16; TETRASPANIN 16	Member of TETRASPANIN family	RIC7	Encodes RIC7, the downstream effector of active Rop2 GTPase.
AT1G18510	AT4G36460	0.000114070317560212	0.0493573489443223	1	Inf	0.101894800149741	TET16; TETRASPANIN 16	Member of TETRASPANIN family		transmembrane protein;(source:Araport11)
AT1G18510	AT5G04853	3.29329546521411e-05	0.0308746449863823	1	Inf	0.0287480114399932	TET16; TETRASPANIN 16	Member of TETRASPANIN family		This gene encodes a small protein and has either evidence of transcription or purifying selection.
AT1G18510	AT5G18403	2.53055250051398e-06	0.00355858945384779	1	Inf	0.000543683369455342	TET16; TETRASPANIN 16	Member of TETRASPANIN family		Encodes a defensin-like (DEFL) family protein.
AT1G18510	AT5G27810	7.9091303276386e-06	0.0125923879042909	1	Inf	0.0159127219451107	TET16; TETRASPANIN 16	Member of TETRASPANIN family		MADS-box transcription factor family protein;(source:Araport11)
AT1G18690	AT1G27270	3.19271312091021e-06	0.00598633710170664	1	-3037365	0.0462514760189715	XXT4; XYLOGLUCAN XYLOSYLTRANSFERASE 4	Galactosyl transferase GMA12/MNN10 family protein;(source:Araport11)		Paired amphipathic helix (PAH2) superfamily protein;(source:Araport11)
AT1G18690	AT2G19610	3.00838143899225e-05	0.0169559987555406	1	Inf	0.242174061506111	XXT4; XYLOGLUCAN XYLOSYLTRANSFERASE 4	Galactosyl transferase GMA12/MNN10 family protein;(source:Araport11)		RING/U-box superfamily protein;(source:Araport11)
AT1G18690	AT2G24740	3.06144912911389e-06	0.00574021711708854	1	Inf	0.122153709187991	XXT4; XYLOGLUCAN XYLOSYLTRANSFERASE 4	Galactosyl transferase GMA12/MNN10 family protein;(source:Araport11)	SDG21; SET DOMAIN GROUP 21; SU(VAR)3-9 HOMOLOG 8; SUVH8	Encodes a SU(VAR)3-9 homolog, a SET domain protein (Homology Subgroup V; Orthology Group 1). Known SET domain proteins are involved in epigenetic control of gene expression. There are 10 SUVH genes in Arabidopsis and members of this subfamily of the SET proteins have an additional conserved SRA domain. This protein is a putative histone methyltransferase (predicted to methylate H3K9/20) related t…
AT1G18690	AT2G36610	7.46395574181151e-07	0.0030628507830183	1	Inf	0.0479688928445102	XXT4; XYLOGLUCAN XYLOSYLTRANSFERASE 4	Galactosyl transferase GMA12/MNN10 family protein;(source:Araport11)	ARABIDOPSIS THALIANA HOMEOBOX PROTEIN 22; ATHB22; HB22; HOMEOBOX PROTEIN 22	Encodes a homeodomain leucine zipper class I (HD-Zip I) protein.
AT1G18690	AT2G46030	4.32226770330787e-06	0.0243127558311068	1	Inf	-0.241061753672169	XXT4; XYLOGLUCAN XYLOSYLTRANSFERASE 4	Galactosyl transferase GMA12/MNN10 family protein;(source:Araport11)	UBC6; UBIQUITIN-CONJUGATING ENZYME 6	Ubiquitin conjugating enzyme E2
AT1G18690	AT5G63570	2.8838792282454e-06	0.0162218206588804	1	Inf	0.260170632877641	XXT4; XYLOGLUCAN XYLOSYLTRANSFERASE 4	Galactosyl transferase GMA12/MNN10 family protein;(source:Araport11)	GLUTAMATE-1-SEMIALDEHYDE-2,1-AMINOMUTASE; GSA1	Encodes a protein with homology to glutamate-1-semialdehyde 2,1-aminomutase catalyzing the conversion of glutamate-1-semialdehyde (GSA) into 5-amino levulinate. The expression of this gene was demonstrated to be light-induced. The mRNA is cell-to-cell mobile.Encodes a protein with homology to glutamate-1-semialdehyde 2,1-aminomutase catalyzing the conversion of glutamate-1-semialdehyde (GSA) into…
AT1G18720	AT5G45090	1.48120496240908e-05	0.0416588895677554	1	Inf	0.094034587627024	MHP1	Contains DUF962 domain. Localizes to ER and cam complement yeast Mpo1 dioxygenase function. Interacts with ABI1. May be involved in ER stress response.	ATPP2-A7; PHLOEM PROTEIN 2-A7; PP2-A7	phloem protein 2-A7;(source:Araport11)
AT1G18760	AT1G72820	8.06422598312751e-06	0.0453612711550923	1	-20932288.5	-0.138616916583378		Zinc finger, C3HC4 type (RING finger) family protein;(source:Araport11)		Mitochondrial substrate carrier family protein;(source:Araport11)
AT1G18760	AT4G32750	6.73069111242074e-06	0.0262945051714069	1	Inf	-0.115273167777926		Zinc finger, C3HC4 type (RING finger) family protein;(source:Araport11)		transmembrane protein;(source:Araport11)
AT1G18770	AT1G52040	8.27010207254754e-06	0.02325966207904	1	-12877869.5	-0.804375999239041		RING/U-box superfamily protein;(source:Araport11)	ATMBP; MBP1; MYROSINASE-BINDING PROTEIN 1	Encodes myrosinase-binding protein expressed in flowers.
AT1G18780	AT3G59050	4.74362676233748e-06	0.0266829005381483	1	Inf	0.151246096328272		RING/U-box superfamily protein;(source:Araport11)	ATPAO3; PAO3; POLYAMINE OXIDASE 3	Encodes a polyamine oxidase.
AT1G18790	AT1G13680	6.65407712950134e-05	0.0150157328977629	1	1787822	0.0116256121513473	ATRKD1; RKD1; RWP-RK DOMAIN CONTAINING 1; UAS-TAGGED ROOT PATTERNING5; URP5	RWP-RK domain-containing protein;(source:Araport11)	PHOSPHOLIPASE C-LIKE 1; PLCL1	Encodes a phospholipase C-like protein that serves as a convergence point for fumonisin B1 and extracellular ATP signalling, and functions in Arabidopsis stress response to fumonisin B1.
AT1G18790	AT2G14060	1.82283806094408e-05	0.0203579683566195	1	Inf	0.141221451172909	ATRKD1; RKD1; RWP-RK DOMAIN CONTAINING 1; UAS-TAGGED ROOT PATTERNING5; URP5	RWP-RK domain-containing protein;(source:Araport11)		encodes a protein whose sequence is similar to SAM:salicylic acid carboxyl methyltransferase (SAMT) (GI:6002712)(Clarkia breweri) and to SAM:benzoic acid carboxyl methyltransferase (BAMT)(GI:9789277)(Antirrhinum majus)
AT1G18790	AT4G13790	0.000149329015966546	0.0494103361654013	1	Inf	0.00323615623887278	ATRKD1; RKD1; RWP-RK DOMAIN CONTAINING 1; UAS-TAGGED ROOT PATTERNING5; URP5	RWP-RK domain-containing protein;(source:Araport11)	SAUR25; SMALL AUXIN UPREGULATED RNA 25	SAUR-like auxin-responsive protein family;(source:Araport11)
AT1G18790	AT4G21630	2.56331449000431e-05	0.0360466100156857	1	Inf	-0.118457922329177	ATRKD1; RKD1; RWP-RK DOMAIN CONTAINING 1; UAS-TAGGED ROOT PATTERNING5; URP5	RWP-RK domain-containing protein;(source:Araport11)		Subtilase family protein;(source:Araport11)
AT1G18790	AT4G36100	9.31089936353661e-06	0.042925482969354	1	Inf	0.0398895508918323	ATRKD1; RKD1; RWP-RK DOMAIN CONTAINING 1; UAS-TAGGED ROOT PATTERNING5; URP5	RWP-RK domain-containing protein;(source:Araport11)	COST4	DUF641 domain protein, probable psuedogene.
AT1G18830	AT1G31812	3.15815680904791e-06	0.0177646320508945	1	-4919776	0.180837281404724	SEC31A	Together with SEC31B a component of the coat protein complex II (COPII) which promotes the formation of transport vesicles from the endoplasmic reticulum (ER).	ACBP; ACBP6; ACYL-COA-BINDING PROTEIN; ACYL-COA-BINDING PROTEIN 6; ATACBP6	Acyl-CoA-binding protein. Bind acyl-CoA esters and protect acyl-CoAs from degradation by microsomal acyl-hydrolases. Plays a role in determining seed oil content.
AT1G18830	AT1G33500	8.76180458777713e-06	0.00985703016124926	1	-5661880.5	0.0701530092601961	SEC31A	Together with SEC31B a component of the coat protein complex II (COPII) which promotes the formation of transport vesicles from the endoplasmic reticulum (ER).		tropomyosin;(source:Araport11)
AT1G18830	AT1G52040	7.767412917814e-09	4.36916976627038e-05	1	-12859815	1.58063688306542	SEC31A	Together with SEC31B a component of the coat protein complex II (COPII) which promotes the formation of transport vesicles from the endoplasmic reticulum (ER).	ATMBP; MBP1; MYROSINASE-BINDING PROTEIN 1	Encodes myrosinase-binding protein expressed in flowers.
AT1G18830	AT1G52400	4.53548548347728e-07	0.00255121058445597	1	-13025013.5	0.881070909824887	SEC31A	Together with SEC31B a component of the coat protein complex II (COPII) which promotes the formation of transport vesicles from the endoplasmic reticulum (ER).	A. THALIANA BETA-GLUCOSIDASE 1; ATBG1; BETA GLUCOSIDASE 18; BETA-GLUCOSIDASE HOMOLOG 1; BGL1; BGLU18BETA GLUCOSIDASE 18; BGLU18	encodes a member of glycosyl hydrolase family 1, located in inducible ER bodies which were formed after wounding, required in inducible ER body formation The mRNA is cell-to-cell mobile.
AT1G18830	AT1G52410	3.27458846171478e-06	0.0184195600971456	1	-13031412.5	0.670579102092407	SEC31A	Together with SEC31B a component of the coat protein complex II (COPII) which promotes the formation of transport vesicles from the endoplasmic reticulum (ER).	ATTSA1; TSA1; TSK-ASSOCIATING PROTEIN 1	Contains a novel calcium-binding repeat sequence. Binds TSK in vitro. Localizes to small cytoplasmic vesicles in interphase cells. In cells synchronized for cell division, TSA1 and TSK relocalize to ends of spindle microtubules that are ahead of separating chromatids during metaphase and anaphase of mitosis. May be involved in mitosis together with TSK. Expressed preferentially in the flower and …
AT1G18830	AT1G72260	6.40913263709145e-06	0.0360513710836394	1	-20707175	0.48809018597183	SEC31A	Together with SEC31B a component of the coat protein complex II (COPII) which promotes the formation of transport vesicles from the endoplasmic reticulum (ER).	THI2.1; THI2.1.1; THIONIN 2.1	Encodes a thionin which is a cysteine rich protein having antimicrobial properties. Thi2.1 is expressed in response to a variety of pathogens and induced by ethylene and jasmonic acid. Belongs to the plant thionin (PR-13) family with the following members: At1g66100, At5g36910, At1g72260, At2g15010, At1g12663, At1g12660.
AT1G18830	AT2G34400	2.17604314735833e-06	0.0122402427038906	1	Inf	0.345146279951081	SEC31A	Together with SEC31B a component of the coat protein complex II (COPII) which promotes the formation of transport vesicles from the endoplasmic reticulum (ER).		Pentatricopeptide repeat (PPR-like) superfamily protein;(source:Araport11)
AT1G18830	AT3G14580	2.54201314444262e-06	0.0142988239374897	1	Inf	0.384756152832398	SEC31A	Together with SEC31B a component of the coat protein complex II (COPII) which promotes the formation of transport vesicles from the endoplasmic reticulum (ER).		Pentatricopeptide repeat (PPR) superfamily protein;(source:Araport11)
AT1G18830	AT4G25270	1.59472640745509e-05	0.0448516802096744	1	Inf	0.260286062462546	SEC31A	Together with SEC31B a component of the coat protein complex II (COPII) which promotes the formation of transport vesicles from the endoplasmic reticulum (ER).	ORGANELLE TRANSCRIPT PROCESSING 70; OTP70	Encodes OTP70, a pentatricopeptide repeat protein of the E subgroup involved in splicing of the plastid transcript rpoC1.
AT1G18830	AT4G30700	1.04512873813768e-05	0.0293942457601223	1	Inf	0.268202216358427	SEC31A	Together with SEC31B a component of the coat protein complex II (COPII) which promotes the formation of transport vesicles from the endoplasmic reticulum (ER).	MEF29; MITOCHONDRIAL RNA EDITING FACTOR 29	Encodes a pentatricopeptide repeat protein involved in mitochondrial RNA editing.
AT1G18830	AT5G65570	3.50391999642056e-06	0.0197095499798656	1	Inf	0.264109522891486	SEC31A	Together with SEC31B a component of the coat protein complex II (COPII) which promotes the formation of transport vesicles from the endoplasmic reticulum (ER).		Tetratricopeptide repeat (TPR)-like superfamily protein;(source:Araport11)
AT1G18860	AT2G14060	0.000103666388560474	0.0388748957101777	1	Inf	0.119382993438111	ATWRKY61; WRKY DNA-BINDING PROTEIN 61; WRKY61	member of WRKY Transcription Factor; Group II-b		encodes a protein whose sequence is similar to SAM:salicylic acid carboxyl methyltransferase (SAMT) (GI:6002712)(Clarkia breweri) and to SAM:benzoic acid carboxyl methyltransferase (BAMT)(GI:9789277)(Antirrhinum majus)
AT1G18890	AT1G03060	4.39129689141273e-06	0.0247010450141966	1	5804681	0.207766204656116	ATCDPK1; ATCPK10; CALCIUM-DEPENDENT PROTEIN KINASE 1; CDPK1; CPK10	encodes a calcium-dependent protein kinase whose gene expression is induced by dehydration and high salt. Kinase activity could not be detected in vitro.	BCHA1; BEACH-DOMAIN HOMOLOG A1; SPI; SPIRRIG	Encodes a WD/BEACH domain protein involved in cell morphogenesis and ribonucleoprotein particle formation. It interacts with the P-body core component DCP2, associates to mRNA processing bodies (P-bodies), and regulates their assembly upon salt stress. It accumulates at the root hair apex via post-Golgi compartments and positively regulates tip growth by maintaining tip-focused vesicle secretion …
AT1G18890	AT1G03770	9.58327664866235e-06	0.0307495659129214	1	5578335.5	0.40127028544412	ATCDPK1; ATCPK10; CALCIUM-DEPENDENT PROTEIN KINASE 1; CDPK1; CPK10	encodes a calcium-dependent protein kinase whose gene expression is induced by dehydration and high salt. Kinase activity could not be detected in vitro.	RING 1B; RING1BARABIDOPSIS THALIANA RING 1B; ATRING1B; RING 1B; RING1B	Encodes a nuclear localized protein with similarity to animal polycomb repressive core complex1 (PRC1) core component RING.Appears to function redundantly with ATRING1a, a close paralog. Both interact physically with CLF and LHP1 and appear to function together to repress class I KNOX gene expression.
AT1G18890	AT1G12500	3.14575642530169e-06	0.017694879892322	1	2260266	-0.349904928012934	ATCDPK1; ATCPK10; CALCIUM-DEPENDENT PROTEIN KINASE 1; CDPK1; CPK10	encodes a calcium-dependent protein kinase whose gene expression is induced by dehydration and high salt. Kinase activity could not be detected in vitro.		Nucleotide-sugar transporter family protein;(source:Araport11)
AT1G18890	AT1G69360	1.61192802987335e-06	0.00906709516803761	1	-19549906	0.295112385789857	ATCDPK1; ATCPK10; CALCIUM-DEPENDENT PROTEIN KINASE 1; CDPK1; CPK10	encodes a calcium-dependent protein kinase whose gene expression is induced by dehydration and high salt. Kinase activity could not be detected in vitro.		T-box transcription factor, putative (DUF863);(source:Araport11)
AT1G18890	AT1G70320	1.16301008242601e-06	0.00654193171364631	1	-19970538.5	0.192932840349647	ATCDPK1; ATCPK10; CALCIUM-DEPENDENT PROTEIN KINASE 1; CDPK1; CPK10	encodes a calcium-dependent protein kinase whose gene expression is induced by dehydration and high salt. Kinase activity could not be detected in vitro.	UBIQUITIN-PROTEIN LIGASE 2; UPL2	encodes a ubiquitin-protein ligase-like protein containing a HECT domain. There are six other HECT-domain UPLs in Arabidopsis.
AT1G18890	AT2G03580	1.26386390810975e-06	0.00355461724155866	1	Inf	-0.0408222948894616	ATCDPK1; ATCPK10; CALCIUM-DEPENDENT PROTEIN KINASE 1; CDPK1; CPK10	encodes a calcium-dependent protein kinase whose gene expression is induced by dehydration and high salt. Kinase activity could not be detected in vitro.		F-box family protein-like protein;(source:Araport11)
AT1G18890	AT2G23690	1.42964168990503e-05	0.0402086725285789	1	Inf	-0.73317120907125	ATCDPK1; ATCPK10; CALCIUM-DEPENDENT PROTEIN KINASE 1; CDPK1; CPK10	encodes a calcium-dependent protein kinase whose gene expression is induced by dehydration and high salt. Kinase activity could not be detected in vitro.		PADRE protein.
AT1G18890	AT3G02260	5.25909447893587e-06	0.0295824064440143	1	Inf	0.170677731354605	ATCDPK1; ATCPK10; CALCIUM-DEPENDENT PROTEIN KINASE 1; CDPK1; CPK10	encodes a calcium-dependent protein kinase whose gene expression is induced by dehydration and high salt. Kinase activity could not be detected in vitro.	ASA1; ATTENUATED SHADE AVOIDANCE 1; BIG; CORYMBOSA1; CRM1; DARK OVER-EXPRESSION OF CAB 1; DOC1; LOW PHOSPHATE-RESISTANT ROOT 1; LPR1; TIR3; TRANSPORT INHIBITOR RESPONSE 3; UMB1; UMBRELLA 1	Calossin-like protein required for polar auxin transport. Involved in regulating sugar response and C/N balance.
AT1G18890	AT3G03230	4.20568219430871e-05	0.0308229497469339	1	Inf	0.0696230518771932	ATCDPK1; ATCPK10; CALCIUM-DEPENDENT PROTEIN KINASE 1; CDPK1; CPK10	encodes a calcium-dependent protein kinase whose gene expression is induced by dehydration and high salt. Kinase activity could not be detected in vitro.		alpha/beta-Hydrolases superfamily protein;(source:Araport11)
AT1G18890	AT3G09710	1.05553772539474e-06	0.0059373997053454	1	Inf	-0.334317131649282	ATCDPK1; ATCPK10; CALCIUM-DEPENDENT PROTEIN KINASE 1; CDPK1; CPK10	encodes a calcium-dependent protein kinase whose gene expression is induced by dehydration and high salt. Kinase activity could not be detected in vitro.	IQ-DOMAIN 1; IQD1	Ca(2+)-dependent calmodulin-binding protein. Targeted to the nucleus. Involved in glucosinolate metabolism in response to biotic challenge. Expressed in vascular tissue.Member of IQ67 (CaM binding) domain containing family.
AT1G18890	AT3G10113	3.70614603452988e-06	0.00600673725369961	1	Inf	0.588736192476101	ATCDPK1; ATCPK10; CALCIUM-DEPENDENT PROTEIN KINASE 1; CDPK1; CPK10	encodes a calcium-dependent protein kinase whose gene expression is induced by dehydration and high salt. Kinase activity could not be detected in vitro.		Homeodomain-like superfamily protein;(source:Araport11)
AT1G18890	AT3G25500	7.08667227200527e-06	0.0165446490411345	1	Inf	-0.312075205135364	ATCDPK1; ATCPK10; CALCIUM-DEPENDENT PROTEIN KINASE 1; CDPK1; CPK10	encodes a calcium-dependent protein kinase whose gene expression is induced by dehydration and high salt. Kinase activity could not be detected in vitro.	AFH1; AHF1; ARABIDOPSIS THALIANA FORMIN HOMOLOGY 1; ATFH1; FH1; FORMIN HOMOLOGY 1	Poly-L-proline-containing (PLP) protein that form part of the signal-transduction cascade that leads to rearrangement of the actin cytoskeleton. AFH1 is a nonprocessive formin that moves from the barbered end to the side of an actin filament after the nucleation event.
AT1G18890	AT3G32920	1.41725200577991e-06	0.00113886321893029	1	Inf	0.796283699382642	ATCDPK1; ATCPK10; CALCIUM-DEPENDENT PROTEIN KINASE 1; CDPK1; CPK10	encodes a calcium-dependent protein kinase whose gene expression is induced by dehydration and high salt. Kinase activity could not be detected in vitro.		P-loop containing nucleoside triphosphate hydrolases superfamily protein;(source:Araport11)
AT1G18890	AT3G48150	6.01207427265711e-06	0.0338179177836962	1	Inf	0.341481290945872	ATCDPK1; ATCPK10; CALCIUM-DEPENDENT PROTEIN KINASE 1; CDPK1; CPK10	encodes a calcium-dependent protein kinase whose gene expression is induced by dehydration and high salt. Kinase activity could not be detected in vitro.	ANAPHASE-PROMOTING COMPLEX SUBUNIT 8; APC8; CDC23	anaphase-promoting complex or cyclosome subunit
AT1G18890	AT3G57870	1.65417435200055e-05	0.0465236536500155	1	Inf	0.183446345713704	ATCDPK1; ATCPK10; CALCIUM-DEPENDENT PROTEIN KINASE 1; CDPK1; CPK10	encodes a calcium-dependent protein kinase whose gene expression is induced by dehydration and high salt. Kinase activity could not be detected in vitro.	AHUS5; ATSCE1; EMB1637; EMBRYO DEFECTIVE 1637; SCE1; SCE1A; SUMO CONJUGATING ENZYME 1A; SUMO CONJUGATION ENZYME 1	Encodes a SUMO ligase that directs the attachment of the small protein SUMO to target proteins via an isopeptide bond. This enzyme is localized to the nucleus and plants with reduced levels of this protein show higher sensitivity to ABA in root growth inhibition assays. It has high similarity to the yeast UBC9 SUMO ligase and is sometimes referred to by that name.
AT1G18890	AT3G59510	3.72825207510113e-07	0.00104857089612219	1	Inf	0.149353146179366	ATCDPK1; ATCPK10; CALCIUM-DEPENDENT PROTEIN KINASE 1; CDPK1; CPK10	encodes a calcium-dependent protein kinase whose gene expression is induced by dehydration and high salt. Kinase activity could not be detected in vitro.		Leucine-rich repeat (LRR) family protein;(source:Araport11)
AT1G18890	AT3G61310	1.55946445819007e-07	0.000877198757731913	1	Inf	-0.279467777530938	ATCDPK1; ATCPK10; CALCIUM-DEPENDENT PROTEIN KINASE 1; CDPK1; CPK10	encodes a calcium-dependent protein kinase whose gene expression is induced by dehydration and high salt. Kinase activity could not be detected in vitro.	AHL11; AT-HOOK MOTIF NUCLEAR LOCALIZED PROTEIN 11	AT hook motif DNA-binding family protein;(source:Araport11)
AT1G18890	AT4G12730	1.50184212205473e-05	0.0422393096827894	1	Inf	-0.417697802368528	ATCDPK1; ATCPK10; CALCIUM-DEPENDENT PROTEIN KINASE 1; CDPK1; CPK10	encodes a calcium-dependent protein kinase whose gene expression is induced by dehydration and high salt. Kinase activity could not be detected in vitro.	FASCICLIN-LIKE ARABINOGALACTAN 2; FLA2	AF333971 Arabidopsis thaliana fasciclin-like arabinogalactan-protein 2 (Fla2) mRNA, complete cds. Fasciclin-like arabinogalactan protein. Possibly involved in embryogenesis and seed development.
AT1G18890	AT4G28140	4.13610258186236e-05	0.034536698574479	1	Inf	0.959575626608488	ATCDPK1; ATCPK10; CALCIUM-DEPENDENT PROTEIN KINASE 1; CDPK1; CPK10	encodes a calcium-dependent protein kinase whose gene expression is induced by dehydration and high salt. Kinase activity could not be detected in vitro.	ERF54; ETHYLENE RESPONSIVE FACTOR54	encodes a member of the DREB subfamily A-6 of ERF/AP2 transcription factor family. The protein contains one AP2 domain. There are 8 members in this subfamily including RAP2.4. Regulated by heat shock.
AT1G18890	AT5G03120	6.35382163301465e-06	0.0357402466857074	1	Inf	-0.515990449879499	ATCDPK1; ATCPK10; CALCIUM-DEPENDENT PROTEIN KINASE 1; CDPK1; CPK10	encodes a calcium-dependent protein kinase whose gene expression is induced by dehydration and high salt. Kinase activity could not be detected in vitro.		transmembrane protein;(source:Araport11)
AT1G18890	AT5G13400	1.448867658873e-05	0.0410147895897612	1	Inf	-0.365507836005209	ATCDPK1; ATCPK10; CALCIUM-DEPENDENT PROTEIN KINASE 1; CDPK1; CPK10	encodes a calcium-dependent protein kinase whose gene expression is induced by dehydration and high salt. Kinase activity could not be detected in vitro.		Major facilitator superfamily protein;(source:Araport11)
AT1G18890	AT5G23110	3.28367765920613e-06	0.0184706868330345	1	Inf	0.216652792026633	ATCDPK1; ATCPK10; CALCIUM-DEPENDENT PROTEIN KINASE 1; CDPK1; CPK10	encodes a calcium-dependent protein kinase whose gene expression is induced by dehydration and high salt. Kinase activity could not be detected in vitro.		Zinc finger, C3HC4 type (RING finger) family protein;(source:Araport11)
AT1G18890	AT5G41090	4.8921729664936e-05	0.0229320607804388	1	Inf	0.0431560006954405	ATCDPK1; ATCPK10; CALCIUM-DEPENDENT PROTEIN KINASE 1; CDPK1; CPK10	encodes a calcium-dependent protein kinase whose gene expression is induced by dehydration and high salt. Kinase activity could not be detected in vitro.	ANAC095; NAC DOMAIN CONTAINING PROTEIN 95; NAC095	NAC domain containing protein 95;(source:Araport11)
AT1G18890	AT5G43410	5.77237908014265e-05	0.0135290134690843	1	Inf	0.0252806900292475	ATCDPK1; ATCPK10; CALCIUM-DEPENDENT PROTEIN KINASE 1; CDPK1; CPK10	encodes a calcium-dependent protein kinase whose gene expression is induced by dehydration and high salt. Kinase activity could not be detected in vitro.	ERF96; ETHYLENE RESPONSE FACTOR 96	Encodes a member of the ERF (ethylene response factor) subfamily B-3 of ERF/AP2 transcription factor family. The protein contains one AP2 domain. There are 18 members in this subfamily including ATERF-1, ATERF-2, AND ATERF-5. Expression of ERF96 is induced by pathogens, JA and ethylene and over expression leads to increased resistance to resistance to necrotrophic pathogens. It is a nuclear local…
AT1G18890	AT5G59580	4.02589934521481e-06	0.0113228419084167	1	Inf	0.514155365805516	ATCDPK1; ATCPK10; CALCIUM-DEPENDENT PROTEIN KINASE 1; CDPK1; CPK10	encodes a calcium-dependent protein kinase whose gene expression is induced by dehydration and high salt. Kinase activity could not be detected in vitro.	UDP-GLUCOSYL TRANSFERASE 76E1; UGT76E1	UDP-glucosyl transferase 76E1;(source:Araport11)
AT1G18890	AT5G65730	6.48265080828413e-06	0.0364649107965982	1	Inf	-0.630245523833022	ATCDPK1; ATCPK10; CALCIUM-DEPENDENT PROTEIN KINASE 1; CDPK1; CPK10	encodes a calcium-dependent protein kinase whose gene expression is induced by dehydration and high salt. Kinase activity could not be detected in vitro.	XTH6; XYLOGLUCAN ENDOTRANSGLUCOSYLASE/HYDROLASE 6	xyloglucan endotransglucosylase/hydrolase 6;(source:Araport11)
AT1G18890	AT5G66260	0.000118939927650485	0.044602472868932	1	Inf	0.0204175174290832	ATCDPK1; ATCPK10; CALCIUM-DEPENDENT PROTEIN KINASE 1; CDPK1; CPK10	encodes a calcium-dependent protein kinase whose gene expression is induced by dehydration and high salt. Kinase activity could not be detected in vitro.	SAUR11; SMALL AUXIN UPREGULATED RNA 11	SAUR-like auxin-responsive protein family;(source:Araport11)
AT1G19040	AT2G19610	0.000103614674769311	0.0448332727367211	1	Inf	0.152456972862869		NAC (No Apical Meristem) domain transcriptional regulator superfamily protein;(source:Araport11)		RING/U-box superfamily protein;(source:Araport11)
AT1G19040	AT3G26270	5.80735843058e-05	0.00759683515628198	1	Inf	0.028993165947415		NAC (No Apical Meristem) domain transcriptional regulator superfamily protein;(source:Araport11)	CYP71B25; CYTOCHROME P450, FAMILY 71, SUBFAMILY B, POLYPEPTIDE 25	putative cytochrome P450
AT1G19040	AT3G55515	2.73207085726853e-05	0.030735797144271	1	Inf	0.0236039548240972		NAC (No Apical Meristem) domain transcriptional regulator superfamily protein;(source:Araport11)	DEVIL 8; DVL8; ROTUNDIFOLIA LIKE 7; RTFL7	ROTUNDIFOLIA like 7;(source:Araport11)
AT1G19320	AT1G65020	6.15832100102084e-06	0.0346405556307422	1	-17475708	0.0930939808563944		Pathogenesis-related thaumatin superfamily protein;(source:Araport11)		plasma protein;(source:Araport11)
AT1G19320	AT2G18250	8.47335874907696e-06	0.0476626429635579	1	Inf	0.131467204325891		Pathogenesis-related thaumatin superfamily protein;(source:Araport11)	4-PHOSPHOPANTETHEINE ADENYLYLTRANSFERASE; ATCOAD; COAD	At2g18250 encodes pantetheine-phosphate adenylyltransferase catalyzing the formation of dephospho-CoA from pantetheine 4'-phosphate. The enzyme is involved in coenzyme A biosynthesis.
AT1G19390	AT1G33710	2.36058136597949e-05	0.0265565403672693	1	-5517903	-0.154829964069069	WAKL11; WALL-ASSOCIATED KINASE-LIKE PROTEIN11	Wall-associated kinase family protein;(source:Araport11)		RNA-directed DNA polymerase (reverse transcriptase)-related family protein;(source:Araport11)
AT1G19390	AT1G34046	0.000214900530211319	0.0300435429814471	1	-5686951	0.0169714700248656	WAKL11; WALL-ASSOCIATED KINASE-LIKE PROTEIN11	Wall-associated kinase family protein;(source:Araport11)		Ankyrin-repeat containing protein;(source:Araport11)
AT1G19390	AT1G47885	1.73755851633434e-06	0.00189064746614167	1	-10940531	0.0824869657017008	WAKL11; WALL-ASSOCIATED KINASE-LIKE PROTEIN11	Wall-associated kinase family protein;(source:Araport11)		Ribonuclease inhibitor;(source:Araport11)
AT1G19390	AT1G51260	2.74589392237226e-05	0.00812929121754944	1	-12302438.5	0.00854570105714259	WAKL11; WALL-ASSOCIATED KINASE-LIKE PROTEIN11	Wall-associated kinase family protein;(source:Araport11)	LPAT3; LYSOPHOSPHATIDYL ACYLTRANSFERASE 3	ACYL-COA:1-ACYLGLYCEROL-3-PHOSPHATE ACYLTRANSFERASE, PUTATIVE SIMILAR TO ACYL-COA:1-ACYLGLYCEROL-3-PHOSPHATE ACYLTRANSFERASE GI:4583544 FROM [BRASSICA NAPUS]
AT1G19390	AT1G53620	3.71880090410391e-06	0.00522956377139612	1	-13309607	0.140151108653646	WAKL11; WALL-ASSOCIATED KINASE-LIKE PROTEIN11	Wall-associated kinase family protein;(source:Araport11)		transmembrane protein;(source:Araport11)
AT1G19390	AT1G68905	0.000163912962681782	0.0256114004190284	1	-19204834	0.0158892918014026	WAKL11; WALL-ASSOCIATED KINASE-LIKE PROTEIN11	Wall-associated kinase family protein;(source:Araport11)		Encodes a defensin-like (DEFL) family protein.
AT1G19390	AT2G05330	0.000114650176513576	0.0195788167960547	1	Inf	0.164689062730165	WAKL11; WALL-ASSOCIATED KINASE-LIKE PROTEIN11	Wall-associated kinase family protein;(source:Araport11)		BTB/POZ domain-containing protein;(source:Araport11)
AT1G19390	AT3G01175	4.21836558345772e-06	0.00395471773449162	1	Inf	0.24686736547183	WAKL11; WALL-ASSOCIATED KINASE-LIKE PROTEIN11	Wall-associated kinase family protein;(source:Araport11)		transmembrane protein;(source:Araport11)
AT1G19390	AT3G03670	0.000185361061396186	0.0347551990117849	1	Inf	0.0024896333332405	WAKL11; WALL-ASSOCIATED KINASE-LIKE PROTEIN11	Wall-associated kinase family protein;(source:Araport11)	PER28	Reactive oxygen species (ROS) scavenger; differentially expressed in ovules of salt stressed plants; T-DNA mutants have 140% increase in seed failure.
AT1G19390	AT3G43890	3.73799992298608e-07	0.000210262495667967	1	Inf	0.041348357843811	WAKL11; WALL-ASSOCIATED KINASE-LIKE PROTEIN11	Wall-associated kinase family protein;(source:Araport11)		Cysteine/Histidine-rich C1 domain family protein;(source:Araport11)
AT1G19390	AT3G52830	3.07115195230837e-05	0.0246788996167637	1	Inf	0.339875936907166	WAKL11; WALL-ASSOCIATED KINASE-LIKE PROTEIN11	Wall-associated kinase family protein;(source:Araport11)		ankyrin repeat protein;(source:Araport11)
AT1G19390	AT3G61390	8.99228996544379e-06	0.0118236557386885	1	Inf	0.278357745315072	WAKL11; WALL-ASSOCIATED KINASE-LIKE PROTEIN11	Wall-associated kinase family protein;(source:Araport11)	PUB36	Plant U-box type E3 ubiquitin ligase (PUB).
AT1G19390	AT4G03950	1.5867824948536e-08	8.92565153355149e-05	1	Inf	0.177005788303056	WAKL11; WALL-ASSOCIATED KINASE-LIKE PROTEIN11	Wall-associated kinase family protein;(source:Araport11)		Nucleotide/sugar transporter family protein;(source:Araport11)
AT1G19390	AT4G11650	1.56042136348673e-05	0.0438868508480644	1	Inf	1.1873598923456	WAKL11; WALL-ASSOCIATED KINASE-LIKE PROTEIN11	Wall-associated kinase family protein;(source:Araport11)	OSM 34; OSMOTIN 34	Osmotin-like protein; functions as a positive regulator in the generation of ABA responses and is under post-translational control.
AT1G19390	AT4G11655	7.54565385826731e-06	0.00848886059055073	1	Inf	0.383219174965391	WAKL11; WALL-ASSOCIATED KINASE-LIKE PROTEIN11	Wall-associated kinase family protein;(source:Araport11)	CASP-LIKE PROTEIN 4A4; CASPL4A4	Uncharacterized protein family (UPF0497);(source:Araport11)
AT1G19390	AT5G05965	1.29783245353638e-06	0.00730030755114215	1	Inf	0.28248186307591	WAKL11; WALL-ASSOCIATED KINASE-LIKE PROTEIN11	Wall-associated kinase family protein;(source:Araport11)		cell wall RBR3-like protein;(source:Araport11)
AT1G19390	AT5G23903	0.000251001742171081	0.0427843878700706	1	Inf	0.0821744135680535	WAKL11; WALL-ASSOCIATED KINASE-LIKE PROTEIN11	Wall-associated kinase family protein;(source:Araport11)		transmembrane protein;(source:Araport11)
AT1G19390	AT5G24180	0.000185703156880227	0.0348193419150425	1	Inf	0.0135855049640158	WAKL11; WALL-ASSOCIATED KINASE-LIKE PROTEIN11	Wall-associated kinase family protein;(source:Araport11)	PRLIP5	Lipase class 3-related protein;(source:Araport11)
AT1G19390	AT5G51195	1.54023835157344e-05	0.0123769153251437	1	Inf	0.146901705319797	WAKL11; WALL-ASSOCIATED KINASE-LIKE PROTEIN11	Wall-associated kinase family protein;(source:Araport11)		Ta11-like non-LTR retrotransposon;(source:Araport11)
AT1G19390	AT5G65500	9.4135068746344e-05	0.0152570458477505	1	Inf	0.0663120970343062	WAKL11; WALL-ASSOCIATED KINASE-LIKE PROTEIN11	Wall-associated kinase family protein;(source:Araport11)	PUB50	Plant U-box type E3 ubiquitin ligase (PUB).
AT1G19390	AT5G66150	8.99953991005986e-06	0.00843706866568112	1	Inf	0.153891894734582	WAKL11; WALL-ASSOCIATED KINASE-LIKE PROTEIN11	Wall-associated kinase family protein;(source:Araport11)		Glycosyl hydrolase family 38 protein;(source:Araport11)
AT1G19470	AT2G23830	5.92057509655517e-06	0.0166516174590614	1	Inf	0.205858278027317		Galactose oxidase/kelch repeat superfamily protein;(source:Araport11)	PVA31	PapD-like superfamily protein;(source:Araport11)
AT1G19470	AT4G17660	2.54358233155358e-05	0.0286153012299777	1	Inf	0.11584943563485		Galactose oxidase/kelch repeat superfamily protein;(source:Araport11)	PBL20; PBS1-LIKE 20	Protein kinase superfamily protein;(source:Araport11)
AT1G19485	AT1G54930	1.75958483884509e-05	0.0112832976309555	1	-13729826.5	0.0431767910696328		Transducin/WD40 repeat-like superfamily protein;(source:Araport11)		GRF zinc finger / Zinc knuckle protein;(source:Araport11)
AT1G19485	AT3G05720	8.60869449816862e-07	0.00161413021840662	1	Inf	0.0261123895369046		Transducin/WD40 repeat-like superfamily protein;(source:Araport11)	IMPA-7; IMPORTIN ALPHA ISOFORM 7	importin alpha isoform 7;(source:Araport11)Putative importin alpha isoform. When overexpressed can rescue the impa-4 decreased transformation susceptibility phenotype.
AT1G19540	AT1G65880	0.000102836251026647	0.0160681642229136	1	-17743183.5	0.00474046312355004		NmrA-like negative transcriptional regulator family protein;(source:Araport11)	BENZOYLOXYGLUCOSINOLATE 1; BZO1	Encodes a benzoate-CoA ligase. Involved in the biosynthesis of benzoyloxyglucosinolate in Arabidopsis seeds.
AT1G19540	AT2G20470	3.78099469527599e-05	0.0193346319644795	1	Inf	0.000854559004258689		NmrA-like negative transcriptional regulator family protein;(source:Araport11)	NDR5; NUCLEAR DBF2-RELATED 5	AGC (cAMP-dependent, cGMP-dependent and protein kinase C) kinase family protein;(source:Araport11)
AT1G19540	AT2G45580	2.18743444993007e-05	0.0168500631050225	1	Inf	0.00670281570421807		NmrA-like negative transcriptional regulator family protein;(source:Araport11)	CYP76C3; CYTOCHROME P450, FAMILY 76, SUBFAMILY C, POLYPEPTIDE 3	cytochrome P450, family 76, subfamily C, polypeptide 3;(source:Araport11)
AT1G19540	AT3G28990	1.46258777265648e-06	0.00205676405529818	1	Inf	0.0331778212032296		NmrA-like negative transcriptional regulator family protein;(source:Araport11)	REPRESSOR OF PHOTOSYNTHETIC GENES 2; RPGE2	mRNA expression activated by PIFs by directly binding to promoter; overexpression causes pale leaves.
AT1G19540	AT3G61230	1.34957306096006e-08	7.59134846790032e-05	1	Inf	0.183385009933735		NmrA-like negative transcriptional regulator family protein;(source:Araport11)	ATPLIM2C; PLIM2C; POLLEN-SPECIFIC LIM PROTEIN 2C	Encodes a member of the Arabidopsis LIM proteins: a family of actin bundlers with distinct expression patterns. WLIM1, WLIM2a, and WLIM2b are widely expressed, whereas PLIM2a, PLIM2b, and PLIM2c are predominantly expressed in pollen. Regulates actin cytoskeleton organization.
AT1G19540	AT5G14160	6.65182712653577e-05	0.0221500817085162	1	Inf	0.031163061397696		NmrA-like negative transcriptional regulator family protein;(source:Araport11)	ATFDB34; F-BOX/DUF295 BRASSICEAE-SPECIFIC 34	F-box family protein;(source:Araport11)
AT1G19540	AT5G28810	2.76390501718413e-05	0.0155469657216607	1	Inf	0.0603329048514392		NmrA-like negative transcriptional regulator family protein;(source:Araport11)		Ulp1 protease family protein;(source:Araport11)
AT1G19550	AT2G25590	3.10474333568536e-05	0.0444026965927333	1	Inf	-0.454319673738765	DEHYDROASCORBATE REDUCTASE; DHAR	Glutathione S-transferase family protein;(source:Araport11)		Plant Tudor-like protein with possible chromatin-associated functions expressed in phloem.
AT1G19550	AT4G04740	1.35883329175563e-05	0.0460437321889226	1	Inf	-0.227924422748195	DEHYDROASCORBATE REDUCTASE; DHAR	Glutathione S-transferase family protein;(source:Araport11)	ATCPK23; CALCIUM-DEPENDENT PROTEIN KINASE 23; CPK23CALCIUM-DEPENDENT PROTEIN KINASE 23; CPK23; GCA2; GROWTH CONTROLLED BY ABSCISSIC ACID 2	member of Calcium Dependent Protein Kinase
AT1G19570	AT2G25590	3.15752509103881e-05	0.0444026965927333	1	Inf	-0.460680838931564	ATDHAR1; DEHYDROASCORBATE REDUCTASE; DEHYDROASCORBATE REDUCTASE 5; DHAR1; DHAR5	Encodes a member of the dehydroascorbate reductase gene family. Critical for a mutualistic symbiosis between the host Arabidopsis and the root colonizing fungus Piriformospora indica.Encodes about 50-60% of extractable leaf GSH-dependent DHAR activity, but single knockout mutants show unaltered ascorbate and glutathione status in optimal and oxidative stress conditions (PMID:28381499). Acts redun…		Plant Tudor-like protein with possible chromatin-associated functions expressed in phloem.
AT1G19570	AT4G04740	1.63711047782836e-05	0.0460437321889226	1	Inf	-0.22916624032323	ATDHAR1; DEHYDROASCORBATE REDUCTASE; DEHYDROASCORBATE REDUCTASE 5; DHAR1; DHAR5	Encodes a member of the dehydroascorbate reductase gene family. Critical for a mutualistic symbiosis between the host Arabidopsis and the root colonizing fungus Piriformospora indica.Encodes about 50-60% of extractable leaf GSH-dependent DHAR activity, but single knockout mutants show unaltered ascorbate and glutathione status in optimal and oxidative stress conditions (PMID:28381499). Acts redun…	ATCPK23; CALCIUM-DEPENDENT PROTEIN KINASE 23; CPK23CALCIUM-DEPENDENT PROTEIN KINASE 23; CPK23; GCA2; GROWTH CONTROLLED BY ABSCISSIC ACID 2	member of Calcium Dependent Protein Kinase
AT1G20000	AT2G42030	1.60289741769152e-05	0.045081489872574	1	Inf	-0.175046180196302	TAF11B; TBP-ASSOCIATED FACTOR 11B	Encodes TAF11b, a putative TBP-associated factor (TBP: TATA binding protein).	MUSE2; SNC1- ENHANCING 2	Encodes a RING domain E3 ligase. Has overlapping function with MUSE1 in the negative regulation of defence responses. SIKIC2 (and possibly SIKIC1 and 3) is ubiquination target.
AT1G20060	AT1G27420	7.17690911268159e-06	0.020185056879417	1	-2566340	0.287731138858129		ATP binding microtubule motor family protein;(source:Araport11)		Galactose oxidase/kelch repeat superfamily protein;(source:Araport11)
AT1G20060	AT1G33840	1.6839468146502e-05	0.0341743622277784	1	-5331110	0.212362091385682		ATP binding microtubule motor family protein;(source:Araport11)		LURP-one-like protein (DUF567);(source:Araport11)
AT1G20060	AT2G23830	1.59762780073396e-05	0.0299555212637617	1	Inf	0.263179145394152		ATP binding microtubule motor family protein;(source:Araport11)	PVA31	PapD-like superfamily protein;(source:Araport11)
AT1G20060	AT3G13400	8.34307205436096e-07	0.00369581464481045	1	Inf	0.0399322825498034		ATP binding microtubule motor family protein;(source:Araport11)	SKS13; SKU5-SIMILAR 13	Encodes a pollen/pollen tube-specific gene that is essential for pollen tube growth in the transmitting tract by mediating the biosynthesis of JA that modifies the components of pollen tube cell walls. The SKS13 protein was distributed throughout the cytoplasm and pollen tube walls at the apical region.
AT1G20060	AT4G16980	9.64250919860836e-06	0.0458356021923656	1	Inf	-0.489961501699181		ATP binding microtubule motor family protein;(source:Araport11)		arabinogalactan-protein family;(source:Araport11)
AT1G20060	AT4G31230	5.47218689233943e-06	0.0153905256347047	1	Inf	0.111448311533811		ATP binding microtubule motor family protein;(source:Araport11)		kinase with adenine nucleotide alpha hydrolases-like domain-containing protein;(source:Araport11)
AT1G20060	AT5G39110	0.000150248233526788	0.0488396668789512	1	Inf	0.0812113343875217		ATP binding microtubule motor family protein;(source:Araport11)		RmlC-like cupins superfamily protein;(source:Araport11)
AT1G20120	AT1G78360	9.02643350016621e-05	0.0181334601565839	1	-22506192	0.0279414018282753		GDSL-motif esterase/acyltransferase/lipase. Enzyme group with broad substrate specificity that may catalyze acyltransfer or hydrolase reactions with lipid and non-lipid substrates.	ATGSTU21; GLUTATHIONE S-TRANSFERASE TAU 21; GSTU21	Encodes glutathione transferase belonging to the tau class of GSTs. Naming convention according to Wagner et al. (2002).
AT1G20120	AT2G44810	9.23952931727739e-07	0.00259861762048427	1	Inf	0.363711801868604		GDSL-motif esterase/acyltransferase/lipase. Enzyme group with broad substrate specificity that may catalyze acyltransfer or hydrolase reactions with lipid and non-lipid substrates.	DAD1; DEFECTIVE ANTHER DEHISCENCE 1	Mutant has defects in anther dehiscence, pollen maturation, and flower opening. The DAD1 protein is a chloroplastic phospholipase A1 that catalyzes the initial step of jasmonic acid biosynthesis.
AT1G20132	AT3G13760	3.73576332479948e-05	0.0150097633585693	1	Inf	0.0821015096331434		GDSL-motif esterase/acyltransferase/lipase. Enzyme group with broad substrate specificity that may catalyze acyltransfer or hydrolase reactions with lipid and non-lipid substrates.		Cysteine/Histidine-rich C1 domain family protein;(source:Araport11)
AT1G20132	AT4G22105	2.65717061327451e-06	0.00325798770848393	1	Inf	0.0643505798701188		GDSL-motif esterase/acyltransferase/lipase. Enzyme group with broad substrate specificity that may catalyze acyltransfer or hydrolase reactions with lipid and non-lipid substrates.	SCR-LIKE 26; SCRL26	Encodes a member of a family of small, secreted, cysteine rich proteins with sequence similarity to SCR (S locus cysteine-rich protein).
AT1G20132	AT5G41820	5.12689614173027e-05	0.024299420563958	1	Inf	0.246774830895748		GDSL-motif esterase/acyltransferase/lipase. Enzyme group with broad substrate specificity that may catalyze acyltransfer or hydrolase reactions with lipid and non-lipid substrates.	ATRGTA2; RAB GERANYLGERANYL TRANSFERASE ALPHA SUBUNIT 2; RGTA2	RAB geranylgeranyl transferase alpha subunit 2;(source:Araport11)
AT1G20280	AT1G25988	4.12741221598501e-06	0.0077388979049719	1	-1992830.5	-0.217508117242108		homeobox-leucine zipper protein-like protein;(source:Araport11)		coiled-coil protein, putative (DUF572);(source:Araport11)
AT1G20280	AT1G26720	2.84413897327067e-06	0.00199978521558094	1	-2210537	-0.0812405857464497		homeobox-leucine zipper protein-like protein;(source:Araport11)		transmembrane protein;(source:Araport11)
AT1G20280	AT1G33940	1.74892138496024e-06	0.00245942069760034	1	-5307660	-0.198114103333669		homeobox-leucine zipper protein-like protein;(source:Araport11)		Serine/Threonine-kinase ULK4-like protein;(source:Araport11)
AT1G20280	AT2G13542	0.000152886557236337	0.0212563303151101	1	Inf	-0.00785758043402327		homeobox-leucine zipper protein-like protein;(source:Araport11)		Encodes a defensin-like (DEFL) family protein.
AT1G20280	AT2G42990	8.72438556320287e-06	0.00817911146550269	1	Inf	-0.0986062727385587		homeobox-leucine zipper protein-like protein;(source:Araport11)		GDSL-motif esterase/acyltransferase/lipase. Enzyme group with broad substrate specificity that may catalyze acyltransfer or hydrolase reactions with lipid and non-lipid substrates.
AT1G20280	AT3G28230	0.000146259948858797	0.0205678053082683	1	Inf	-0.0274220626917652		homeobox-leucine zipper protein-like protein;(source:Araport11)	MED20A	Component of mediator complex.
AT1G20280	AT3G46730	0.000197072401938526	0.0257798200210281	1	Inf	-0.00867910514455061		homeobox-leucine zipper protein-like protein;(source:Araport11)		NB-ARC domain-containing disease resistance protein;(source:Araport11)
AT1G20280	AT5G64590	1.78019218829741e-05	0.0132752729022877	1	Inf	-0.0265890402052227		homeobox-leucine zipper protein-like protein;(source:Araport11)		NYN domain protein;(source:Araport11)
AT1G20290	AT5G25390	8.26819068878172e-05	0.0244781961181038	1	Inf	-0.333649742221812		SWI-SNF-related chromatin binding protein;(source:Araport11)	SHINE3; SHN3	encodes a member of the ERF (ethylene response factor) subfamily B-6 of ERF/AP2 transcription factor family. The protein contains one AP2 domain. There are 12 members in this subfamily including RAP2.11.
AT1G20320	AT4G22120	2.41939663504386e-05	0.0340227651803044	1	Inf	-0.182452782315926		Haloacid dehalogenase-like hydrolase (HAD) superfamily protein;(source:Araport11)	CALCIUM PERMEABLE STRESS-GATED CATION CHANNEL 1; CSC1; OSCA1.2; REDUCED HYPEROSMOLALITY-INDUCED CA2+ INCREASE 1.2	Calcium-permeable stretch activated cation channel.
AT1G20350	AT1G13680	1.50382875377457e-07	0.000169180734799639	1	2352527.5	0.0189854566923712	ATTIM17-1; TIM17-1; TRANSLOCASE INNER MEMBRANE SUBUNIT 17-1	mitochondrial inner membrane translocase	PHOSPHOLIPASE C-LIKE 1; PLCL1	Encodes a phospholipase C-like protein that serves as a convergence point for fumonisin B1 and extracellular ATP signalling, and functions in Arabidopsis stress response to fumonisin B1.
AT1G20350	AT3G05450	2.61011308892917e-05	0.0130933512008045	1	Inf	0.0825487313014643	ATTIM17-1; TIM17-1; TRANSLOCASE INNER MEMBRANE SUBUNIT 17-1	mitochondrial inner membrane translocase		cystatin-like protein;(source:Araport11)
AT1G20350	AT3G06260	2.29805321188036e-07	0.000323163732920676	1	Inf	0.00359146390669406	ATTIM17-1; TIM17-1; TRANSLOCASE INNER MEMBRANE SUBUNIT 17-1	mitochondrial inner membrane translocase	GALACTINOL SYNTHASE 9; GALACTURONOSYLTRANSFERASE-LIKE 4; GATL4; GOLS9	Encodes a protein with putative galacturonosyltransferase activity.
AT1G20350	AT3G18150	3.41483549043755e-07	0.00192084496337112	1	Inf	0.112224475027749	ATTIM17-1; TIM17-1; TRANSLOCASE INNER MEMBRANE SUBUNIT 17-1	mitochondrial inner membrane translocase		RNI-like superfamily protein;(source:Araport11)
AT1G20350	AT3G44006	2.43696438232948e-06	0.00342698116265083	1	Inf	0.635433129952117	ATTIM17-1; TIM17-1; TRANSLOCASE INNER MEMBRANE SUBUNIT 17-1	mitochondrial inner membrane translocase	DEG2	This gene encodes a small protein and has either evidence of transcription or purifying selection. Putative OXS2-binding DEGs were constitutively activated by OXS2.
AT1G20350	AT3G59230	1.65129580795835e-05	0.0181399046257722	1	Inf	0.00418755787030712	ATTIM17-1; TIM17-1; TRANSLOCASE INNER MEMBRANE SUBUNIT 17-1	mitochondrial inner membrane translocase		RNI-like superfamily protein;(source:Araport11)
AT1G20350	AT4G13790	1.91163945295759e-06	0.00537648596144323	1	Inf	0.0050469354736856	ATTIM17-1; TIM17-1; TRANSLOCASE INNER MEMBRANE SUBUNIT 17-1	mitochondrial inner membrane translocase	SAUR25; SMALL AUXIN UPREGULATED RNA 25	SAUR-like auxin-responsive protein family;(source:Araport11)
AT1G20350	AT5G37250	1.28538856872295e-05	0.0120505178317776	1	Inf	0.143407274041854	ATTIM17-1; TIM17-1; TRANSLOCASE INNER MEMBRANE SUBUNIT 17-1	mitochondrial inner membrane translocase		RING/U-box superfamily protein;(source:Araport11)
AT1G20350	AT5G37840	5.05013050432901e-05	0.0259072870141775	1	Inf	0.0107767876892728	ATTIM17-1; TIM17-1; TRANSLOCASE INNER MEMBRANE SUBUNIT 17-1	mitochondrial inner membrane translocase		PADRE protein, up-regulated after infection by S. sclerotiorum.
AT1G20350	AT5G43410	5.61774039578713e-06	0.00451425567518608	1	Inf	0.0331093557432622	ATTIM17-1; TIM17-1; TRANSLOCASE INNER MEMBRANE SUBUNIT 17-1	mitochondrial inner membrane translocase	ERF96; ETHYLENE RESPONSE FACTOR 96	Encodes a member of the ERF (ethylene response factor) subfamily B-3 of ERF/AP2 transcription factor family. The protein contains one AP2 domain. There are 18 members in this subfamily including ATERF-1, ATERF-2, AND ATERF-5. Expression of ERF96 is induced by pathogens, JA and ethylene and over expression leads to increased resistance to resistance to necrotrophic pathogens. It is a nuclear local…
AT1G20360	AT1G10000	5.07962988568837e-08	0.000142864590534985	1	3782791.5	0.0807002031872118		F-box family protein;(source:Araport11)		Ribonuclease H-like superfamily protein;(source:Araport11)
AT1G20360	AT1G26240	2.6299509711021e-05	0.0493115807081643	1	-2031734	0.312352366278481		F-box family protein;(source:Araport11)	EXT19; EXTENSIN 19	Proline-rich extensin-like family protein;(source:Araport11)
AT1G20360	AT1G55770	0.00015443354868371	0.0271465222295583	1	-13804178.5	0.0142660164319235		F-box family protein;(source:Araport11)		Plant invertase/pectin methylesterase inhibitor superfamily protein;(source:Araport11)
AT1G20360	AT2G16594	0.000106661897386156	0.0315775354103751	1	Inf	0.0032509228361484		F-box family protein;(source:Araport11)		Encodes a Protease inhibitor/seed storage/LTP family protein
AT1G20360	AT4G13790	9.14426084014247e-05	0.0367403337327153	1	Inf	0.00331006486615986		F-box family protein;(source:Araport11)	SAUR25; SMALL AUXIN UPREGULATED RNA 25	SAUR-like auxin-responsive protein family;(source:Araport11)
AT1G20360	AT4G21250	1.38166298558682e-05	0.00991647458469821	1	Inf	0.019819421421643		F-box family protein;(source:Araport11)		Sulfite exporter TauE/SafE family protein;(source:Araport11)
AT1G20360	AT5G26140	1.32671243973836e-05	0.0149751400714091	1	Inf	0.0368360275522432		F-box family protein;(source:Araport11)	ATLOG9; LOG9; LONELY GUY 9	Member of LOG family of cytokinin riboside 5'-monophosphate phosphoribohydrolases but catalytic activity for this product has not been demonstrated.
AT1G20360	AT5G43410	4.86711045128827e-05	0.0126257159845385	1	Inf	0.0240861263161555		F-box family protein;(source:Araport11)	ERF96; ETHYLENE RESPONSE FACTOR 96	Encodes a member of the ERF (ethylene response factor) subfamily B-3 of ERF/AP2 transcription factor family. The protein contains one AP2 domain. There are 18 members in this subfamily including ATERF-1, ATERF-2, AND ATERF-5. Expression of ERF96 is induced by pathogens, JA and ethylene and over expression leads to increased resistance to resistance to necrotrophic pathogens. It is a nuclear local…
AT1G20560	AT1G48095	6.63637403356339e-05	0.0219585905522318	1	-10640323.5	0.0584438846186123	AAE1; ACYL ACTIVATING ENZYME 1	acyl activating enzyme 1;(source:Araport11)		nucleic acid-binding/zinc ion-binding protein;(source:Araport11)
AT1G20560	AT3G25240	2.42595381392168e-05	0.0233599839106904	1	Inf	0.1055245142571	AAE1; ACYL ACTIVATING ENZYME 1	acyl activating enzyme 1;(source:Araport11)	RXR1	sulfate/thiosulfate import ATP-binding protein, putative (DUF506);(source:Araport11)
AT1G20600	AT1G28450	3.46476540427321e-06	0.00894314326521651	1	-2870481	0.0434148667082801		AP2/B3-like transcriptional factor family protein;(source:Araport11)	AGAMOUS-LIKE 58; AGL58	AGAMOUS-like 58;(source:Araport11)
AT1G20600	AT2G05330	0.000323508482011575	0.0441497525902401	1	Inf	0.0964351056641579		AP2/B3-like transcriptional factor family protein;(source:Araport11)		BTB/POZ domain-containing protein;(source:Araport11)
AT1G20600	AT3G43890	0.00021903821047987	0.0324879768435359	1	Inf	0.0191792414063086		AP2/B3-like transcriptional factor family protein;(source:Araport11)		Cysteine/Histidine-rich C1 domain family protein;(source:Araport11)
AT1G20600	AT5G65500	0.000109459061543305	0.016640735707597	1	Inf	0.0413141179909731		AP2/B3-like transcriptional factor family protein;(source:Araport11)	PUB50	Plant U-box type E3 ubiquitin ligase (PUB).
AT1G20610	AT1G51460	6.42135852657898e-06	0.0361201417120068	1	-11942922	0.261851875626608	CYCB2;3; CYCLIN B2;3	Cyclin B2;(source:Araport11)	ABCG13; ATP-BINDING CASSETTE G13; FOLDED PETALS 2; FOP2	ABCG13 encodes a member of the ATP-binding cassette (ABC) transporter family protein. Mutants show defects in petal elongation resulting in a folded petal phenotype.
AT1G20610	AT2G05330	2.63742678665386e-07	0.0001854440709366	1	Inf	0.184910721746454	CYCB2;3; CYCLIN B2;3	Cyclin B2;(source:Araport11)		BTB/POZ domain-containing protein;(source:Araport11)
AT1G20610	AT2G21010	6.39311405891662e-05	0.0249094425037893	1	Inf	0.0952593742505015	CYCB2;3; CYCLIN B2;3	Cyclin B2;(source:Araport11)		C2 domain-containing protein. Possible pseudogene of AT2G20990.
AT1G20610	AT3G28917	5.22992359949805e-05	0.0267439274974332	1	Inf	0.0588340625906038	CYCB2;3; CYCLIN B2;3	Cyclin B2;(source:Araport11)	MIF2; MINI ZINC FINGER 2	mini zinc finger 2;(source:Araport11)
AT1G20610	AT3G43890	2.4857102789268e-07	0.000174776503987041	1	Inf	0.0357009977663795	CYCB2;3; CYCLIN B2;3	Cyclin B2;(source:Araport11)		Cysteine/Histidine-rich C1 domain family protein;(source:Araport11)
AT1G20610	AT5G65500	1.56398561211629e-07	9.77491007572684e-05	1	Inf	0.0749854221746107	CYCB2;3; CYCLIN B2;3	Cyclin B2;(source:Araport11)	PUB50	Plant U-box type E3 ubiquitin ligase (PUB).
AT1G20735	AT2G41460	3.91016849666447e-05	0.044112508604611	1	Inf	-0.175938739808211		F-box and associated interaction domains-containing protein;(source:Araport11)	APURINIC ENDONUCLEASE-REDOX PROTEIN; ARP	Apurinic endonuclease-redox protein. It functions as an apurinic/apyrimidinic class II endonuclease, and is involved in DNA repair.
AT1G20740	AT2G41460	2.18407658019079e-05	0.0409514358785772	1	Inf	-0.185418319547504		transport/golgi organization-like protein (DUF833);(source:Araport11)	APURINIC ENDONUCLEASE-REDOX PROTEIN; ARP	Apurinic endonuclease-redox protein. It functions as an apurinic/apyrimidinic class II endonuclease, and is involved in DNA repair.
AT1G20800	AT1G23201	6.0260513279177e-05	0.0121059066855489	1	-1000333	0.056303715144371		F-box family protein		GCK domain protein;(source:Araport11)
AT1G20800	AT1G24590	9.94637535422122e-06	0.012712632098696	1	-1484690	0.00391077240500947		F-box family protein	BOL; BOLITA; DORNROSCHEN-LIKE; DRN-LIKE; DRNL; ENHANCER OF SHOOT REGENERATION 2; ESR2; FOR SUPPRESSOR OF PHYTOCHROMEB-4 2; SOB2	Encodes a member of the ERF (ethylene response factor) subfamily B-1 of ERF/AP2 transcription factor family. The protein contains one AP2 domain. There are 15 members in this subfamily including ATERF-3, ATERF-4, ATERF-7, and LEAFY PETIOLE. This gene functions in the regeneration of shoots in tissue culture, probably through transcriptional regulation of CUC1. May also be involved in activation o…
AT1G20800	AT1G75430	1.26244971933973e-06	0.00313569334548837	1	-21078706.5	0.0469657925622387		F-box family protein	BEL1-LIKE HOMEODOMAIN 11; BLH11	BEL1-like homeodomain 11;(source:Araport11)
AT1G20800	AT2G03370	3.32748871659956e-05	0.0381270659976725	1	Inf	0.12019103358214		F-box family protein		O-linked-mannose beta-1,4-N-acetylglucosaminyltransferase-like protein;(source:Araport11)
AT1G20800	AT2G32830	1.30259500120158e-05	0.0262643299699469	1	Inf	0.303084910427517		F-box family protein	PHOSPHATE TRANSPORTER 1;5; PHOSPHATE TRANSPORTER 5; PHT1;5; PHT5	Encodes Pht1;5, a member of the Pht1 family of phosphate transporters which include: Pht1;1/At5g43350, Pht1;2/At5g43370, Pht1;3/At5g43360, Pht1;4/At2g38940, Pht1;5/At2g32830, Pht1;6/At5g43340, Pht1;7/At3g54700, Pht1;8/At1g20860, Pht1;9/At1g76430 (Plant Journal 2002, 31:341).
AT1G20800	AT2G40250	0.000299386751622661	0.0374233439528326	1	Inf	0.0192559343887855		F-box family protein		SGNH hydrolase-type esterase superfamily protein;(source:Araport11)
AT1G20800	AT2G44000	0.000124870325817007	0.0302576315779231	1	Inf	0.0620010718025289		F-box family protein		Late embryogenesis abundant (LEA) hydroxyproline-rich glycoprotein family;(source:Araport11)
AT1G20800	AT3G05975	9.15601305136119e-05	0.0206010293655627	1	Inf	0.027398495183281		F-box family protein		Late embryogenesis abundant (LEA) hydroxyproline-rich glycoprotein family;(source:Araport11)
AT1G20800	AT3G11180	4.65892372332162e-05	0.0327580574296052	1	Inf	0.0176400331928786		F-box family protein	JAO 1; JASMONATE-INDUCED OXYGENASE1; JASMONIC ACID OXIDASE 1; JOX1	One of 4 paralogs encoding a 2-oxoglutarate/Fe(II)-dependent oxygenases that hydroxylates JA to 12-OH-JA.
AT1G20800	AT3G14480	0.000382378430781499	0.0430175734629186	1	Inf	0.0636110566133578		F-box family protein		glycine/proline-rich protein;(source:Araport11)
AT1G20800	AT3G15170	2.80527738896188e-05	0.00876649184050586	1	Inf	0.113426970572695		F-box family protein	ANAC054; ARABIDOPSIS NAC DOMAIN CONTAINING PROTEIN 54; ATNAC1; CUC1; CUP-SHAPED COTYLEDON1	Encodes a transcription factor involved in shoot apical meristem formation and cotyledon separation. Functions redundantly with CUC2 and CUC3. The cuc1 cuc2 double mutant phenotype is first detectable at the heart stage, as embryos lacking two distinct bulges of cotyledonary primordia.In post embryonic development it plays a role in axillary meristem formation, boundary separation, gynoecium and …
AT1G20800	AT3G21210	2.82082130674606e-05	0.0264451997507443	1	Inf	0.0151096397825366		F-box family protein		zinc ion binding protein;(source:Araport11)
AT1G20800	AT3G45660	2.43793566799035e-05	0.0353442823038555	1	Inf	0.102074188488919		F-box family protein		Encodes a member of the NAXT NPF subfamily.
AT1G20800	AT4G12890	2.35308429547993e-05	0.0414126305134861	1	Inf	0.221297858922602		F-box family protein		Gamma interferon responsive lysosomal thiol (GILT) reductase family protein;(source:Araport11)
AT1G20800	AT4G16230	1.73474414671582e-06	0.00243948395631913	1	Inf	0.0305067811422828		F-box family protein	ATGELP79; GDSL-TYPE ESTERASE/LIPASE 79; GELP79	GDSL-motif esterase/acyltransferase/lipase. Enzyme group with broad substrate specificity that may catalyze acyltransfer or hydrolase reactions with lipid and non-lipid substrates.
AT1G20800	AT4G35210	9.34057180524111e-06	0.0262703582022406	1	Inf	0.0652890871018057		F-box family protein		carrier protein (DUF241);(source:Araport11)
AT1G20800	AT5G52600	5.53439263623721e-06	0.0157004048261237	1	Inf	0.156657259609138		F-box family protein	ATMYB82; MYB DOMAIN PROTEIN 82; MYB82	Encodes a nuclear-localized transcription activator that is a member of the R2R3 factor gene family. MYB82 and GL1 can form homodimers and heterodimers at R2R3-MYB domains. At least one of the two introns in MYB82 is essential to the protein?s trichome developmental function.
AT1G20925	AT1G44350	6.47196071967382e-08	0.000364047790481652	1	-9545008	0.375252910753369	PILS1; PIN-LIKES 1	Member of family of proteins that are similar to PIN auxin transporter.	IAA-LEUCINE RESISTANT (ILR)-LIKE GENE 6; ILL6	encodes a protein similar to IAA amino acid conjugate hydrolase. NO-induced, involved in growth and disease resistance. Plays a positive role in the activation of SAR when challenged with the avirulent pathogen Pst DC3000 (avrB) at 5 × 106 CFU.
AT1G20925	AT5G05600	2.07038896804577e-05	0.0388197931508583	1	Inf	0.354883684627899	PILS1; PIN-LIKES 1	Member of family of proteins that are similar to PIN auxin transporter.	JAO2; JASMONATE-INDUCED OXYGENASE2; JASMONIC ACID OXIDASE 2; JOX2	Encodes a protein with similarity to flavonol synthases that is involved in the detoxifcation polycyclic aromatic hydrocarbons.One of 4 paralogs encoding a 2-oxoglutarate/Fe(II)-dependent oxygenases that hydroxylates JA to 12-OH-JA.
AT1G20925	AT5G59580	1.65869731520403e-05	0.0311005746600755	1	Inf	0.267796820570626	PILS1; PIN-LIKES 1	Member of family of proteins that are similar to PIN auxin transporter.	UDP-GLUCOSYL TRANSFERASE 76E1; UGT76E1	UDP-glucosyl transferase 76E1;(source:Araport11)
AT1G20925	AT5G63450	1.79865890674263e-05	0.0347393409833617	1	Inf	0.585161515519787	PILS1; PIN-LIKES 1	Member of family of proteins that are similar to PIN auxin transporter.	CYP94B1; CYTOCHROME P450, FAMILY 94, SUBFAMILY B, POLYPEPTIDE 1	AtWRKY33 regulates root apoplastic barrier formation by controlling AtCYP94B1 leading to increased salt tolerance of Arabidopsis plants. Regulation by WRKY33 to control apoplastic barrier formation in roots to confer salt tolerance.
AT1G21070	AT1G15990	1.56932431801183e-05	0.0329466249182101	1	1884470	0.0102747935599603	UDP-RHA/UDP-GAL TRANSPORTER 2; URGT2	Nucleotide-sugar transporter family protein;(source:Araport11)	ATCNGC7; CNGC7; CYCLIC NUCLEOTIDE GATED CHANNEL 7	Encodes a plasma membrane localized member of the cyclic nucleotide gated channel (CNGC) family that is essential for male reproductive fertility.
AT1G21070	AT1G18280	3.92643900742535e-07	0.000441724388335352	1	1082159.5	0.134018467286209	UDP-RHA/UDP-GAL TRANSPORTER 2; URGT2	Nucleotide-sugar transporter family protein;(source:Araport11)	GLYCOSYLPHOSPHATIDYLINOSITOL-ANCHORED LIPID PROTEIN TRANSFER 3; LTPG3	Bifunctional inhibitor/lipid-transfer protein/seed storage 2S albumin superfamily protein;(source:Araport11)
AT1G21070	AT1G44090	9.48354595470937e-05	0.0444541216627002	1	-9384573.5	0.0678943485509124	UDP-RHA/UDP-GAL TRANSPORTER 2; URGT2	Nucleotide-sugar transporter family protein;(source:Araport11)	ARABIDOPSIS THALIANA GIBBERELLIN 20-OXIDASE 5; ATGA20OX5; GA20OX5; GIBBERELLIN 20-OXIDASE 5	Encodes a gibberellin 20-oxidase.
AT1G21070	AT1G70030	1.51645463160975e-05	0.0336496623958194	1	-19002578.5	0.00377343898126006	UDP-RHA/UDP-GAL TRANSPORTER 2; URGT2	Nucleotide-sugar transporter family protein;(source:Araport11)		Paired amphipathic helix (PAH2) superfamily protein;(source:Araport11)
AT1G21070	AT2G02640	5.94821155740577e-06	0.00836467250260187	1	Inf	0.0883695937453206	UDP-RHA/UDP-GAL TRANSPORTER 2; URGT2	Nucleotide-sugar transporter family protein;(source:Araport11)		Cysteine/Histidine-rich C1 domain family protein;(source:Araport11)
AT1G21070	AT2G40250	1.80623827155377e-08	2.54002256937249e-05	1	Inf	0.0417365534964028	UDP-RHA/UDP-GAL TRANSPORTER 2; URGT2	Nucleotide-sugar transporter family protein;(source:Araport11)		SGNH hydrolase-type esterase superfamily protein;(source:Araport11)
AT1G21070	AT2G44000	3.06510084493394e-05	0.0156738111388667	1	Inf	0.0928362820870749	UDP-RHA/UDP-GAL TRANSPORTER 2; URGT2	Nucleotide-sugar transporter family protein;(source:Araport11)		Late embryogenesis abundant (LEA) hydroxyproline-rich glycoprotein family;(source:Araport11)
AT1G21070	AT3G47710	2.60212908272489e-07	0.000616264335918122	1	Inf	0.131982914589131	UDP-RHA/UDP-GAL TRANSPORTER 2; URGT2	Nucleotide-sugar transporter family protein;(source:Araport11)	BANQUO 3; BASIC HELIX-LOOP-HELIX PROTEIN 161; BHLH161; BNQ3; PRE4	BNQ3 belongs to a family of atypical non-DNA binding basic helix-loop-helix (bHLH) proteins that heterodimerize with and negatively regulate bHLH transcription factors. Directly and negatively regulated by AP3 and PI in petals. Required for appropriate regulation of flowering time.May also have a role in regulating light responses.
AT1G21070	AT3G59730	3.01915398431084e-06	0.00566091372058282	1	Inf	0.0611833484114474	UDP-RHA/UDP-GAL TRANSPORTER 2; URGT2	Nucleotide-sugar transporter family protein;(source:Araport11)	L-TYPE LECTIN RECEPTOR KINASE V.6; LECRK-V.6	Concanavalin A-like lectin protein kinase family protein;(source:Araport11)
AT1G21070	AT4G12530	9.79872847484576e-06	0.0091863079451679	1	Inf	0.0835639643891553	UDP-RHA/UDP-GAL TRANSPORTER 2; URGT2	Nucleotide-sugar transporter family protein;(source:Araport11)	AZI7	Encodes a member of the AZI family of lipid transfer proteins.
AT1G21070	AT5G29624	3.43634657850594e-09	9.66472475204797e-06	1	Inf	0.0664776726766505	UDP-RHA/UDP-GAL TRANSPORTER 2; URGT2	Nucleotide-sugar transporter family protein;(source:Araport11)		Cysteine/Histidine-rich C1 domain family protein;(source:Araport11)
AT1G21070	AT5G45200	3.66723634954736e-05	0.0412564089324078	1	Inf	0.137634413902339	UDP-RHA/UDP-GAL TRANSPORTER 2; URGT2	Nucleotide-sugar transporter family protein;(source:Araport11)		Disease resistance protein (TIR-NBS-LRR class) family;(source:Araport11)
AT1G21070	AT5G50610	9.26076242012874e-09	1.73639295377414e-05	1	Inf	0.0489381628091601	UDP-RHA/UDP-GAL TRANSPORTER 2; URGT2	Nucleotide-sugar transporter family protein;(source:Araport11)		transmembrane protein;(source:Araport11)
AT1G21110	AT2G41350	4.39809405119744e-06	0.0247392790379856	1	Inf	0.113156837578293	IGMT3; INDOLE GLUCOSINOLATE O-METHYLTRANSFERASE 3	O-methyltransferase family protein;(source:Araport11)	ATAUG1; AUG1; AUGMIN 1; EMB2819; EMBRYO DEFECTIVE 2819	Encodes AUG1, likely to be in an augmin-like complex with AUG3.
AT1G21110	AT5G36920	2.75955415153963e-06	0.0155224921024104	1	Inf	0.474934168125809	IGMT3; INDOLE GLUCOSINOLATE O-METHYLTRANSFERASE 3	O-methyltransferase family protein;(source:Araport11)	ARACIN2; STMP9	Secreted peptide which functions in plant growth and pathogen defense.
AT1G21120	AT2G33620	7.84834739556157e-05	0.0235843994841362	1	Inf	-0.112010583181972	IGMT2; INDOLE GLUCOSINOLATE O-METHYLTRANSFERASE 2	O-methyltransferase family protein;(source:Araport11)	AHL10; AT-HOOK MOTIF NUCLEAR LOCALIZED PROTEIN 10	AT hook motif DNA-binding family protein;(source:Araport11)
AT1G21120	AT5G17010	0.000100372630101726	0.047049670360184	1	Inf	-0.134483984738842	IGMT2; INDOLE GLUCOSINOLATE O-METHYLTRANSFERASE 2	O-methyltransferase family protein;(source:Araport11)		Major facilitator superfamily protein;(source:Araport11)
AT1G21160	AT1G64235	4.59630756608059e-07	0.00258542300592033	1	-16426028.5	0.138313242359516		eukaryotic translation initiation factor 2 (eIF-2) family protein;(source:Araport11)		Bifunctional inhibitor/lipid-transfer protein/seed storage 2S albumin superfamily protein;(source:Araport11)
AT1G21160	AT2G23096	1.86140129623031e-06	0.0104703822912955	1	Inf	0.0093718421775309		eukaryotic translation initiation factor 2 (eIF-2) family protein;(source:Araport11)	P4H13; PROLYL 4-HYDROXYLASE 13	Encodes a prolyl 4-hydroxylase that modifies the extensin proteins in root hair cells.
AT1G21160	AT2G23990	3.63719503864148e-06	0.00549667686421315	1	Inf	0.0437956002781271		eukaryotic translation initiation factor 2 (eIF-2) family protein;(source:Araport11)	ATENODL11; EARLY NODULIN-LIKE PROTEIN 11; ENODL11	early nodulin-like protein 11;(source:Araport11)
AT1G21160	AT3G14140	2.00185224542137e-05	0.0216307921360838	1	Inf	0.00925226807341488		eukaryotic translation initiation factor 2 (eIF-2) family protein;(source:Araport11)		2-oxoglutarate-dependent dioxygenase family protein;(source:Araport11)
AT1G21160	AT3G24068	1.40755085948708e-05	0.0263915786153827	1	Inf	0.0231003896906889		eukaryotic translation initiation factor 2 (eIF-2) family protein;(source:Araport11)		Plant self-incompatibility protein S1 family;(source:Araport11)
AT1G21160	AT4G01023	2.00192156603069e-05	0.0216312517406436	1	Inf	0.00362154704998422		eukaryotic translation initiation factor 2 (eIF-2) family protein;(source:Araport11)		RING/U-box superfamily protein;(source:Araport11)
AT1G21160	AT4G29300	9.91494974861631e-05	0.0366011080164537	1	Inf	0.116994550299082		eukaryotic translation initiation factor 2 (eIF-2) family protein;(source:Araport11)	LCR27; LOW-MOLECULAR-WEIGHT CYSTEINE-RICH 27	Encodes a member of a family of small,secreted, cysteine rich protein with sequence similarity to the PCP (pollen coat protein) gene family.
AT1G21160	AT5G19315	2.00357922259517e-05	0.0216422565936944	1	Inf	0.0215552520571461		eukaryotic translation initiation factor 2 (eIF-2) family protein;(source:Araport11)		Encodes a defensin-like (DEFL) family protein.
AT1G21160	AT5G22490	1.83458666069205e-05	0.0231276655964273	1	Inf	0.0301343155624743		eukaryotic translation initiation factor 2 (eIF-2) family protein;(source:Araport11)		O-acyltransferase (WSD1-like) family protein;(source:Araport11)
AT1G21160	AT5G27810	7.71269505765981e-05	0.0453111539995571	1	Inf	0.0117170210545031		eukaryotic translation initiation factor 2 (eIF-2) family protein;(source:Araport11)		MADS-box transcription factor family protein;(source:Araport11)
AT1G21210	AT1G02180	6.34232430020205e-06	0.0356755741886365	1	7011490	-0.208179484872806	WAK4; WALL ASSOCIATED KINASE 4	cell wall-associated ser/thr kinase involved in cell elongation and lateral root development		ferredoxin-like protein;(source:Araport11)
AT1G21230	AT1G60370	0.000177069125407875	0.0292945244240969	1	-14814225.5	0.0165359385588112	WAK5; WALL ASSOCIATED KINASE 5	encodes a wall-associated kinase The mRNA is cell-to-cell mobile.	KUK; KURZ UND KLEIN	KUK F-box domain protein. Natural variants are associated with GWAS trait for root meristem and cell length. Polymorphisms in the coding sequence are the major causes of KUK allele? dependent natural variation in root development.
AT1G21230	AT2G23990	5.88076049396303e-05	0.0445418102298604	1	Inf	0.0333853824284694	WAK5; WALL ASSOCIATED KINASE 5	encodes a wall-associated kinase The mRNA is cell-to-cell mobile.	ATENODL11; EARLY NODULIN-LIKE PROTEIN 11; ENODL11	early nodulin-like protein 11;(source:Araport11)
AT1G21230	AT2G45580	6.46161274647414e-05	0.0279589013068592	1	Inf	0.00581664656521962	WAK5; WALL ASSOCIATED KINASE 5	encodes a wall-associated kinase The mRNA is cell-to-cell mobile.	CYP76C3; CYTOCHROME P450, FAMILY 76, SUBFAMILY C, POLYPEPTIDE 3	cytochrome P450, family 76, subfamily C, polypeptide 3;(source:Araport11)
AT1G21230	AT5G48390	8.91005200043356e-07	0.00225274292947824	1	Inf	0.129850863750071	WAK5; WALL ASSOCIATED KINASE 5	encodes a wall-associated kinase The mRNA is cell-to-cell mobile.	A. THALIANA HOMOLOGUE OF YEAST SPO22; ATSPO22; ATZIP4	Defective in meiotic chromosome segregation. It is involved in crossover formation and involved in both male and female meiosis.
AT1G21240	AT1G28450	5.39354199797168e-05	0.043340962483701	1	-2568678	0.0477440618985661	WAK3; WALL ASSOCIATED KINASE 3	encodes a wall-associated kinase The mRNA is cell-to-cell mobile.encodes a wall-associated kinaseThe mRNA is cell-to-cell mobile.	AGAMOUS-LIKE 58; AGL58	AGAMOUS-like 58;(source:Araport11)
AT1G21240	AT5G57970	9.67560026332131e-07	0.00544252514811823	1	Inf	-0.241955158507399	WAK3; WALL ASSOCIATED KINASE 3	encodes a wall-associated kinase The mRNA is cell-to-cell mobile.encodes a wall-associated kinaseThe mRNA is cell-to-cell mobile.		DNA glycosylase superfamily protein;(source:Araport11)
AT1G21245	AT1G44990	2.91567698733035e-05	0.00863193844933328	1	-9570583	0.0875431541144879		Protein kinase superfamily protein;(source:Araport11)		transmembrane protein;(source:Araport11)
AT1G21245	AT4G11070	1.40065537870725e-05	0.026262288350761	1	Inf	0.174379768105093		Protein kinase superfamily protein;(source:Araport11)	ATWRKY41; WRKY41	member of WRKY Transcription Factor; Group III; AvrRps4C can associate with the DNA-binding domain.
AT1G21245	AT5G66890	1.13175203842753e-05	0.0212203507205162	1	Inf	0.11557343923014		Protein kinase superfamily protein;(source:Araport11)	N REQUIREMENT GENE 1.3; NRG1.3; NRG1C	RPW8 -CNL gene.
AT1G21310	AT2G11623	2.56281135089905e-05	0.0480527128293573	1	Inf	0.0209779332020545	ATEXT3; EXT3; EXTENSIN 3; ROOT-SHOOT-HYPOCOTYL DEFECTIVE; RSH	Encodes extensin 3.		Plant protein 1589 of unknown function;(source:Araport11)
AT1G21310	AT2G13770	3.94358465890326e-05	0.0240872350928315	1	Inf	0.0290798649939044	ATEXT3; EXT3; EXTENSIN 3; ROOT-SHOOT-HYPOCOTYL DEFECTIVE; RSH	Encodes extensin 3.		nuclease;(source:Araport11)
AT1G21310	AT4G13450	8.29086068024841e-05	0.0333114938045695	1	Inf	0.016072302449881	ATEXT3; EXT3; EXTENSIN 3; ROOT-SHOOT-HYPOCOTYL DEFECTIVE; RSH	Encodes extensin 3.		Adenine nucleotide alpha hydrolases-like superfamily protein;(source:Araport11)
AT1G21310	AT4G24231	3.73593360682399e-05	0.0265034768299359	1	Inf	0.017659206409477	ATEXT3; EXT3; EXTENSIN 3; ROOT-SHOOT-HYPOCOTYL DEFECTIVE; RSH	Encodes extensin 3.		This gene encodes a small protein and has either evidence of transcription or purifying selection.
AT1G21310	AT5G27247	0.000165520654506637	0.0467562702322198	1	Inf	0.0128488367050455	ATEXT3; EXT3; EXTENSIN 3; ROOT-SHOOT-HYPOCOTYL DEFECTIVE; RSH	Encodes extensin 3.		This gene encodes a small protein and has either evidence of transcription or purifying selection.
AT1G21323	AT1G70720	6.9955131798805e-06	0.0130636790542277	1	-19199779.5	0.115237019156202		dual specificity kinase;(source:Araport11)		Plant invertase/pectin methylesterase inhibitor superfamily protein;(source:Araport11)
AT1G21323	AT4G35660	0.000107556595495088	0.04886574308201	1	Inf	0.0450274245255181		dual specificity kinase;(source:Araport11)		selection/upkeep of intraepithelial T-cells protein, putative (DUF241);(source:Araport11)
AT1G21323	AT5G55800	0.000551790234568588	0.0378514642615647	1	Inf	0.0332741701239873		dual specificity kinase;(source:Araport11)		Cysteine/Histidine-rich C1 domain family protein;(source:Araport11)
AT1G21695	AT1G13605	4.53259539379363e-05	0.0162196748505342	1	2960607.5	0.0111441196017781		hydroxyproline-rich glycoprotein family protein;(source:Araport11)		Encodes a defensin-like (DEFL) family protein.
AT1G21695	AT1G30170	6.2910665847922e-05	0.0195990170062297	1	-2989323.5	0.014223162389861		hydroxyproline-rich glycoprotein family protein;(source:Araport11)	ATDOA4; DUF295 ORGANELLAR A 4	Hypothetical protein (DUF295) of unknown function.
AT1G21695	AT1G78922	4.05825106166717e-05	0.0182239110246835	1	-22057855.5	0.0239974834109458		hydroxyproline-rich glycoprotein family protein;(source:Araport11)		transmembrane protein;(source:Araport11)
AT1G21695	AT2G27650	0.000183982639578278	0.0466129001767737	1	Inf	0.042232011102376		hydroxyproline-rich glycoprotein family protein;(source:Araport11)		Ubiquitin carboxyl-terminal hydrolase-related protein;(source:Araport11)
AT1G21695	AT2G46050	4.70536949804271e-05	0.0162585806237125	1	Inf	0.00432429087868463		hydroxyproline-rich glycoprotein family protein;(source:Araport11)	MEF31; MITOCHONDRIAL EDITING FACTOR 31	E-PPR protein involved in mitochondrial RNA editing.It is involved in editing of the mitochondrial tatC transcript at site 581.
AT1G21695	AT4G26466	7.64510617016166e-05	0.0204779629557901	1	Inf	0.0131643818721915		hydroxyproline-rich glycoprotein family protein;(source:Araport11)	LORELEI; LRE	Encodes a membrane localized (putative GPI-anchored) protein involved in fertilization. Loss of function mutations display defects in fertilization-around 25% of embryo sacs abort.
AT1G21695	AT4G32540	5.3851326961145e-05	0.0163797424509424	1	Inf	0.00249832335518241		hydroxyproline-rich glycoprotein family protein;(source:Araport11)	YUC; YUC1; YUCCA; YUCCA 1	Mutant has elevated levels of free IAA in dominant mutant allele; Flavin Monooxygenase-Like Enzyme; Auxin Biosynthesis
AT1G21695	AT5G05530	0.000152152691647437	0.0473969666851954	1	Inf	0.029536016911391		hydroxyproline-rich glycoprotein family protein;(source:Araport11)		RING/U-box superfamily protein;(source:Araport11)
AT1G21695	AT5G20370	4.48762635883679e-05	0.0164574187467996	1	Inf	0.0233588758120401		hydroxyproline-rich glycoprotein family protein;(source:Araport11)		serine-rich protein-like protein;(source:Araport11)
AT1G21695	AT5G22680	9.48824944405948e-05	0.0181398475762276	1	Inf	0.0271639307901389		hydroxyproline-rich glycoprotein family protein;(source:Araport11)		F-box protein;(source:Araport11)
AT1G21695	AT5G46550	3.57485345820952e-06	0.0100542753512143	1	Inf	0.305705947515406		hydroxyproline-rich glycoprotein family protein;(source:Araport11)		DNA-binding bromodomain-containing protein;(source:Araport11)
AT1G21850	AT1G06925	6.37650802449074e-06	0.00896696440944011	1	5541009	0.15787711969233	SKS8; SKU5 SIMILAR 8	SKU5 similar 8;(source:Araport11)		endonuclease/glycosyl hydrolase;(source:Araport11)
AT1G21850	AT1G18280	1.39504813296481e-06	0.000980893218490879	1	1374318	0.122363026669362	SKS8; SKU5 SIMILAR 8	SKU5 similar 8;(source:Araport11)	GLYCOSYLPHOSPHATIDYLINOSITOL-ANCHORED LIPID PROTEIN TRANSFER 3; LTPG3	Bifunctional inhibitor/lipid-transfer protein/seed storage 2S albumin superfamily protein;(source:Araport11)
AT1G21850	AT1G61480	4.10640922926816e-08	5.77463797865835e-05	1	-15013729	0.221486818813247	SKS8; SKU5 SIMILAR 8	SKU5 similar 8;(source:Araport11)		S-locus lectin protein kinase family protein;(source:Araport11)
AT1G21850	AT1G65481	1.62463817248359e-08	9.13858972022018e-05	1	-16672216	0.0988145701651098	SKS8; SKU5 SIMILAR 8	SKU5 similar 8;(source:Araport11)		transmembrane protein;(source:Araport11)
AT1G21850	AT1G65850	2.84525219758677e-07	0.000800227180571279	1	-16827443.5	0.0663324112533411	SKS8; SKU5 SIMILAR 8	SKU5 similar 8;(source:Araport11)		Disease resistance protein (TIR-NBS-LRR class) family;(source:Araport11)
AT1G21850	AT2G21930	9.71216643456079e-08	0.00033578153491791	1	Inf	0.0641241923740114	SKS8; SKU5 SIMILAR 8	SKU5 similar 8;(source:Araport11)		A paternally expressed imprinted gene.
AT1G21850	AT2G40250	3.32862313656225e-09	9.36175257158134e-06	1	Inf	0.0419006744699508	SKS8; SKU5 SIMILAR 8	SKU5 similar 8;(source:Araport11)		SGNH hydrolase-type esterase superfamily protein;(source:Araport11)
AT1G21850	AT3G21730	3.0943027640983e-05	0.0172735095810465	1	Inf	0.0933618776818879	SKS8; SKU5 SIMILAR 8	SKU5 similar 8;(source:Araport11)	FOLB3	Dihydroneopterin aldolase;(source:Araport11)
AT1G21850	AT3G59730	1.06261729851062e-05	0.0119544446082444	1	Inf	0.0553994493812486	SKS8; SKU5 SIMILAR 8	SKU5 similar 8;(source:Araport11)	L-TYPE LECTIN RECEPTOR KINASE V.6; LECRK-V.6	Concanavalin A-like lectin protein kinase family protein;(source:Araport11)
AT1G21850	AT5G29624	4.03277996345453e-08	7.44974179895537e-05	1	Inf	0.0594647905922811	SKS8; SKU5 SIMILAR 8	SKU5 similar 8;(source:Araport11)		Cysteine/Histidine-rich C1 domain family protein;(source:Araport11)
AT1G21866	AT1G02250	6.25712111771822e-06	0.00879907657179125	1	7238974	0.0719524422103546		Thionin-like gene.	ANAC005; NAC DOMAIN CONTAINING PROTEIN 5; NAC005	Encodes a member of the NAC family of transcription factors. ANAC005 contains sequences specifying both nuclear and plasma membrane targeting. Overexpression results in increased xylem differentiation suggesting ANAC005 promotes xylem formation.
AT1G21866	AT1G54040	1.73537833141638e-05	0.0325383437140572	1	-12494603	-1.67784007270184		Thionin-like gene.	EPITHIOSPECIFIER PROTEIN; EPITHIOSPECIFYING SENESCENCE REGULATOR; ESP; ESR; TASTYEPITHIOSPECIFIER PROTEIN; ESP; TASTY	Epithiospecifier protein, interacts with WRKY53. Involved in pathogen resistance and leaf senescence.
AT1G21866	AT2G19050	5.14307911631833e-05	0.020664157163779	1	Inf	0.0586662171199933		Thionin-like gene.		GDSL-motif esterase/acyltransferase/lipase. Enzyme group with broad substrate specificity that may catalyze acyltransfer or hydrolase reactions with lipid and non-lipid substrates.
AT1G21866	AT3G05685	6.98916721224272e-07	0.00131046885229551	1	Inf	0.807766718913427		Thionin-like gene.		Cystatin/monellin superfamily protein;(source:Araport11)
AT1G21866	AT5G04210	1.74946931715818e-05	0.0140582355843068	1	Inf	0.385818573283122		Thionin-like gene.		CCCH-type zinc fingerfamily protein with RNA-binding domain-containing protein;(source:Araport11)
AT1G21866	AT5G39940	1.72145230126618e-05	0.0322772306487409	1	Inf	0.527893644943729		Thionin-like gene.		FAD/NAD(P)-binding oxidoreductase family protein;(source:Araport11)
AT1G21870	AT3G60420	0.000136749334654978	0.0258028787445232	1	Inf	0.0769093667868688	GOLGI NUCLEOTIDE SUGAR TRANSPORTER 5; GONST5	Encodes a Golgi-localized nucleotide-sugar transporter.		phosphoglycerate mutase family protein;(source:Araport11)
AT1G21870	AT5G14490	1.06656837317083e-05	0.0299972354954296	1	Inf	0.105170972992712	GOLGI NUCLEOTIDE SUGAR TRANSPORTER 5; GONST5	Encodes a Golgi-localized nucleotide-sugar transporter.	ANAC085; NAC DOMAIN CONTAINING PROTEIN 85; NAC085	NAC domain containing protein 85;(source:Araport11)
AT1G21950	AT1G63990	2.78983074939975e-07	0.00156927979653736	1	-16020501.5	0.0142286245009267		transmembrane protein;(source:Araport11)	SPO11-2; SPORULATION 11-2	Encodes AtSPO11-2, one of the three Arabidopsis homologues of the archaeal DNA topoisomerase VIA subunit (topo VIA). Required for meiotic recombination. Plants homozygous for atspo11-2 exhibit a severe sterility phenotype. Both male and female meiosis are severely disrupted in the atspo11-2 mutant, and this is associated with severe defects in synapsis during the first meiotic division and reduce…
AT1G21950	AT2G10450	1.45546165568074e-06	0.00409348590660208	1	Inf	0.00906694497726863		transmembrane protein;(source:Araport11)		14-3-3 family protein;(source:Araport11)
AT1G21950	AT2G13450	3.29225073561394e-05	0.046297275969571	1	Inf	0.00942581638936122		transmembrane protein;(source:Araport11)		Ta11-like non-LTR retrotransposon;(source:Araport11)
AT1G21950	AT2G27505	8.07210094222627e-07	0.00396505461803843	1	Inf	0.0809818998400077		transmembrane protein;(source:Araport11)		FBD-like domain family protein;(source:Araport11)
AT1G21950	AT3G45580	1.45429911872266e-06	0.00409021627140748	1	Inf	0.0130576134106134		transmembrane protein;(source:Araport11)	RFA3; RING FINGER ABA-RELATED 3	RING/U-box protein with C6HC-type zinc finger;(source:Araport11)
AT1G22060	AT1G72340	3.55443859889875e-06	0.0199937171188055	1	-19460462.5	-0.335550072732631		sporulation-specific protein;(source:Araport11)		NagB/RpiA/CoA transferase-like superfamily protein;(source:Araport11)
AT1G22060	AT1G76210	6.98717587218154e-06	0.0131009547603404	1	-20818184.5	0.0169565212730136		sporulation-specific protein;(source:Araport11)		DUF241 domain protein, putative (DUF241);(source:Araport11)
AT1G22080	AT4G01420	6.78672342619085e-06	0.0381753192723236	1	Inf	0.205454323919734		Cysteine proteinases superfamily protein;(source:Araport11)	CALCINEURIN B-LIKE PROTEIN 5; CBL5	Encodes calcineurin B-like protein 5 (CBL5). Overexpression confers tolerance to drought and salt stress.
AT1G22210	AT1G44990	1.79371555830586e-07	0.000504482500773524	1	-9164888	0.163657532642647	TPPC; TREHALOSE-6-PHOSPHATE PHOSPHATASE C	Haloacid dehalogenase-like hydrolase (HAD) superfamily protein;(source:Araport11)		transmembrane protein;(source:Araport11)
AT1G22210	AT1G61415	3.04158240320647e-06	0.0171089010180364	1	-14817512	0.585850797075827	TPPC; TREHALOSE-6-PHOSPHATE PHOSPHATASE C	Haloacid dehalogenase-like hydrolase (HAD) superfamily protein;(source:Araport11)		CAP-gly domain linker;(source:Araport11)
AT1G22210	AT2G44400	5.87342927989246e-08	0.000330380396993951	1	Inf	0.525566860586377	TPPC; TREHALOSE-6-PHOSPHATE PHOSPHATASE C	Haloacid dehalogenase-like hydrolase (HAD) superfamily protein;(source:Araport11)		Cysteine/Histidine-rich C1 domain family protein;(source:Araport11)
AT1G22210	AT2G44590	1.02549747749931e-05	0.00524402119175785	1	Inf	0.0456034316332525	TPPC; TREHALOSE-6-PHOSPHATE PHOSPHATASE C	Haloacid dehalogenase-like hydrolase (HAD) superfamily protein;(source:Araport11)	ADL1D; DL1D; DYNAMIN-LIKE 1D	DYNAMIN-like 1D;(source:Araport11)
AT1G22210	AT2G46308	6.41296202833993e-05	0.0360729114094121	1	Inf	0.0658885038761742	TPPC; TREHALOSE-6-PHOSPHATE PHOSPHATASE C	Haloacid dehalogenase-like hydrolase (HAD) superfamily protein;(source:Araport11)		transmembrane protein;(source:Araport11)
AT1G22210	AT3G48960	0.000189372850535529	0.0394036953229481	1	Inf	0.000172894388514165	TPPC; TREHALOSE-6-PHOSPHATE PHOSPHATASE C	Haloacid dehalogenase-like hydrolase (HAD) superfamily protein;(source:Araport11)	EL13Y; RIBOSOMAL PROTEIN EL13Y	Ribosomal protein L13e family protein;(source:Araport11)
AT1G22210	AT3G60420	2.25463193394045e-07	0.000317057615710376	1	Inf	0.129947931891496	TPPC; TREHALOSE-6-PHOSPHATE PHOSPHATASE C	Haloacid dehalogenase-like hydrolase (HAD) superfamily protein;(source:Araport11)		phosphoglycerate mutase family protein;(source:Araport11)
AT1G22210	AT4G21630	1.3801810671722e-05	0.0267901467991859	1	Inf	0.0743949306557875	TPPC; TREHALOSE-6-PHOSPHATE PHOSPHATASE C	Haloacid dehalogenase-like hydrolase (HAD) superfamily protein;(source:Araport11)		Subtilase family protein;(source:Araport11)
AT1G22210	AT4G30880	9.87322629123355e-10	2.77684489440944e-06	1	Inf	0.0410505415446692	TPPC; TREHALOSE-6-PHOSPHATE PHOSPHATASE C	Haloacid dehalogenase-like hydrolase (HAD) superfamily protein;(source:Araport11)		Bifunctional inhibitor/lipid-transfer protein/seed storage 2S albumin superfamily protein;(source:Araport11)
AT1G22210	AT5G51195	7.2170464343204e-06	0.0101489715482631	1	Inf	0.157423095584729	TPPC; TREHALOSE-6-PHOSPHATE PHOSPHATASE C	Haloacid dehalogenase-like hydrolase (HAD) superfamily protein;(source:Araport11)		Ta11-like non-LTR retrotransposon;(source:Araport11)
AT1G22250	AT1G69150	1.75807937105658e-06	0.0085350682617856	1	-18135120.5	0.134785552449983	EAU2	EAR (Ethylene-responsive element binding factor-associated Amphiphilic Repression) motif-containing ABA up-regulated transcription repressor which regulates ABA response together with EAU1.		Cysteine/Histidine-rich C1 domain family protein;(source:Araport11)
AT1G22250	AT2G14070	1.59929150435215e-05	0.0449800735599043	1	Inf	0.521738692250846	EAU2	EAR (Ethylene-responsive element binding factor-associated Amphiphilic Repression) motif-containing ABA up-regulated transcription repressor which regulates ABA response together with EAU1.		wound-responsive protein-like protein;(source:Araport11)
AT1G22250	AT2G45550	1.66254153310711e-05	0.0187035922474549	1	Inf	9.26598449035485e-05	EAU2	EAR (Ethylene-responsive element binding factor-associated Amphiphilic Repression) motif-containing ABA up-regulated transcription repressor which regulates ABA response together with EAU1.	CYP76C4; CYTOCHROME P450, FAMILY 76, SUBFAMILY C, POLYPEPTIDE 4	Member of CYP76C family of cytochrome P450 enzymes.Has geraniol 9- or 8-hydroxylase activity.
AT1G22250	AT3G03290	8.40710857535875e-08	0.000375959516122648	1	Inf	0.0365933602560042	EAU2	EAR (Ethylene-responsive element binding factor-associated Amphiphilic Repression) motif-containing ABA up-regulated transcription repressor which regulates ABA response together with EAU1.		Adenine nucleotide alpha hydrolases-like superfamily protein;(source:Araport11)
AT1G22250	AT3G42850	3.60383421128688e-05	0.0405431348769774	1	Inf	0.108028296171169	EAU2	EAR (Ethylene-responsive element binding factor-associated Amphiphilic Repression) motif-containing ABA up-regulated transcription repressor which regulates ABA response together with EAU1.	ARA2; ARABINOKINASE 2	Mevalonate/galactokinase family protein;(source:Araport11)arabinokinase activityMevalonate/galactokinase family protein;(source:Araport11)
AT1G22250	AT3G45760	2.0385911538019e-05	0.0229341504802714	1	Inf	0.0144180893715544	EAU2	EAR (Ethylene-responsive element binding factor-associated Amphiphilic Repression) motif-containing ABA up-regulated transcription repressor which regulates ABA response together with EAU1.	NTP5	Nucleotidyltransferase family protein;(source:Araport11)
AT1G22250	AT4G16460	1.69940381832567e-05	0.0226643769486157	1	Inf	0.000211341372631808	EAU2	EAR (Ethylene-responsive element binding factor-associated Amphiphilic Repression) motif-containing ABA up-regulated transcription repressor which regulates ABA response together with EAU1.		zinc finger CCCH domain protein;(source:Araport11)
AT1G22250	AT5G09210	5.17353548605202e-05	0.0435124011396532	1	Inf	0.0946575945635171	EAU2	EAR (Ethylene-responsive element binding factor-associated Amphiphilic Repression) motif-containing ABA up-regulated transcription repressor which regulates ABA response together with EAU1.		GC-rich sequence DNA-binding factor-like protein;(source:Araport11)
AT1G22380	AT2G13900	1.64274251625469e-05	0.022929273061516	1	Inf	0.0216569079687627	ATUGT85A3; UDP-GLUCOSYL TRANSFERASE 85A3; UGT85A3	Encodes a putative UDP-glucosyl transferase. At1g22380 was initially identified as encoding the protein AAF87154, which has been classified as a bHLH protein (AtbHLH152). Subsequently it has been found that the AAF87154 protein appears to be encoded by the AT1G23970 genomic locus.		Cysteine/Histidine-rich C1 domain family protein;(source:Araport11)
AT1G22380	AT2G24625	1.66270626831065e-06	0.00935272275924739	1	Inf	0.110605431689735	ATUGT85A3; UDP-GLUCOSYL TRANSFERASE 85A3; UGT85A3	Encodes a putative UDP-glucosyl transferase. At1g22380 was initially identified as encoding the protein AAF87154, which has been classified as a bHLH protein (AtbHLH152). Subsequently it has been found that the AAF87154 protein appears to be encoded by the AT1G23970 genomic locus.		Encodes a defensin-like (DEFL) family protein.
AT1G22490	AT1G29810	2.10296470548328e-06	0.00394305882278114	1	-2497018.5	-0.196240875301949	BHLH094; BHLH94	basic helix-loop-helix (bHLH) DNA-binding superfamily protein;(source:Araport11)		Transcriptional coactivator/pterin dehydratase;(source:Araport11)
AT1G22490	AT1G79190	9.60803287782566e-06	0.0270225924688847	1	-21851985.5	-0.162166949312278	BHLH094; BHLH94	basic helix-loop-helix (bHLH) DNA-binding superfamily protein;(source:Araport11)		ARM repeat superfamily protein;(source:Araport11)
AT1G22490	AT2G47250	1.39155506931545e-05	0.0391374863244969	1	Inf	-0.121351261657154	BHLH094; BHLH94	basic helix-loop-helix (bHLH) DNA-binding superfamily protein;(source:Araport11)		RNA helicase family protein;(source:Araport11)
AT1G22490	AT4G24020	6.85182381613378e-06	0.0385415089657525	1	Inf	-0.107673865966474	BHLH094; BHLH94	basic helix-loop-helix (bHLH) DNA-binding superfamily protein;(source:Araport11)	NIN LIKE PROTEIN 7; NLP7	Encodes NIN Like Protein 7 (NLP7). Modulates nitrate sensing and metabolism. Mutants of NLP7 show features of nitrogen-starved plants and are tolerant to drought stress. Localized in the nucleus and functions as a putative transcription factor.The mRNA is cell-to-cell mobile.Encodes NIN Like Protein 7 (NLP7). Modulates nitrate sensing and metabolism. Mutants of NLP7 show features of nitrogen-star…
AT1G22670	AT1G47780	5.31587396793614e-05	0.0332242122996009	1	-9572328	0.00601550029502049	RMR3	Protease-associated (PA) RING/U-box zinc finger family protein;(source:Araport11)		alpha/beta-Hydrolases superfamily protein;(source:Araport11)
AT1G22670	AT2G14670	1.16734856163059e-05	0.0164158391479302	1	Inf	0.027353546318868	RMR3	Protease-associated (PA) RING/U-box zinc finger family protein;(source:Araport11)	ATSUC8; SUC8; SUCROSE-PROTON SYMPORTER 8	sucrose-proton symporter 8;(source:Araport11)
AT1G22670	AT3G53550	5.9953268723419e-05	0.0374707929521369	1	Inf	0.0101647111098009	RMR3	Protease-associated (PA) RING/U-box zinc finger family protein;(source:Araport11)		FBD-like domain family protein;(source:Araport11)
AT1G22670	AT5G22980	7.3495327718492e-05	0.0375828380378653	1	Inf	0.0344686835539698	RMR3	Protease-associated (PA) RING/U-box zinc finger family protein;(source:Araport11)	SCPL47; SERINE CARBOXYPEPTIDASE-LIKE 47	serine carboxypeptidase-like 47;(source:Araport11)
AT1G22670	AT5G41890	1.16355728041111e-05	0.0327250485115623	1	Inf	0.0414123197433524	RMR3	Protease-associated (PA) RING/U-box zinc finger family protein;(source:Araport11)		GDSL-motif esterase/acyltransferase/lipase. Enzyme group with broad substrate specificity that may catalyze acyltransfer or hydrolase reactions with lipid and non-lipid substrates.
AT1G22900	AT1G47780	1.32224139409001e-05	0.0123960130695938	1	-9490931	0.00773167641742158	DIR11; DIRIGENT PROTEIN 11	Member of the dirigent protein family. Dirigent proteins function in stereoselective radical?radical coupling in lignan biosynthesis and other phenylpropanoid components.		alpha/beta-Hydrolases superfamily protein;(source:Araport11)
AT1G22900	AT2G24400	1.47070361497721e-05	0.0275756927808227	1	Inf	0.0888148207682622	DIR11; DIRIGENT PROTEIN 11	Member of the dirigent protein family. Dirigent proteins function in stereoselective radical?radical coupling in lignan biosynthesis and other phenylpropanoid components.	SAUR38; SMALL AUXIN UPREGULATED RNA 38	SAUR-like auxin-responsive protein family;(source:Araport11)
AT1G22900	AT3G04945	1.5227354629267e-06	0.0033591295612115	1	Inf	0.00560255872171729	DIR11; DIRIGENT PROTEIN 11	Member of the dirigent protein family. Dirigent proteins function in stereoselective radical?radical coupling in lignan biosynthesis and other phenylpropanoid components.	LCR18; LOW-MOLECULAR-WEIGHT CYSTEINE-RICH 18	Encodes a member of a family of small,secreted, cysteine rich protein with sequence similarity to the PCP (pollen coat protein) gene family.
AT1G22900	AT5G49130	2.28611282659893e-07	0.0012859384649619	1	Inf	0.0109066337391968	DIR11; DIRIGENT PROTEIN 11	Member of the dirigent protein family. Dirigent proteins function in stereoselective radical?radical coupling in lignan biosynthesis and other phenylpropanoid components.	BIGE1B	MATE efflux family protein;(source:Araport11)
AT1G22980	AT5G61100	1.60130386845317e-05	0.0450366713002453	1	Inf	0.143858692730338		Grap2/cyclin-D-interacting protein;(source:Araport11)	PHD5	PHD finger-containing protein. Interacts with BDT1, acts with other PHD proteins to associate with flowering genes and thereby suppress their transcription.
AT1G23010	AT3G13680	3.15778696419107e-05	0.00934871140714462	1	Inf	-0.0517521987704502	LOW PHOSPHATE ROOT1; LPR1	Encodes a protein with multicopper oxidase activity. Located in ER. Function together with LPR2 (AT1G71040) and a P5-type ATPase (At5g23630/PDR2) in a common pathway that adjusts root meristem activity to Pi (inorganic phosphate) availability.		F-box and associated interaction domains-containing protein;(source:Araport11)
AT1G23010	AT5G33390	2.29031424605487e-07	0.00128830176340586	1	Inf	-0.121220452412599	LOW PHOSPHATE ROOT1; LPR1	Encodes a protein with multicopper oxidase activity. Located in ER. Function together with LPR2 (AT1G71040) and a P5-type ATPase (At5g23630/PDR2) in a common pathway that adjusts root meristem activity to Pi (inorganic phosphate) availability.		glycine-rich protein;(source:Araport11)
AT1G23100	AT2G02690	9.01366407606806e-06	0.0110672218357875	1	Inf	-0.0614389598055485		GroES-like family protein;(source:Araport11)		Cysteine/Histidine-rich C1 domain family protein;(source:Araport11)
AT1G23110	AT2G02690	9.83753052070004e-06	0.0110672218357875	1	Inf	-0.0610660992590195		fold protein;(source:Araport11)		Cysteine/Histidine-rich C1 domain family protein;(source:Araport11)
AT1G23120	AT1G66690	3.56709464326161e-06	0.0100324536841733	1	-16671063.5	0.204021065249344		Polyketide cyclase/dehydrase and lipid transport superfamily protein;(source:Araport11)		SABATH family methyltransferase.
AT1G23120	AT2G13542	8.72068804111857e-05	0.0184465018113056	1	Inf	0.00835983491370287		Polyketide cyclase/dehydrase and lipid transport superfamily protein;(source:Araport11)		Encodes a defensin-like (DEFL) family protein.
AT1G23120	AT3G28230	7.99587338242736e-05	0.0201884106489456	1	Inf	0.0292709613976758		Polyketide cyclase/dehydrase and lipid transport superfamily protein;(source:Araport11)	MED20A	Component of mediator complex.
AT1G23120	AT3G50250	2.98128350703552e-07	0.000841752647340248	1	Inf	0.231835184761887		Polyketide cyclase/dehydrase and lipid transport superfamily protein;(source:Araport11)		transmembrane protein;(source:Araport11)
AT1G23280	AT1G43770	3.31400938638757e-13	1.86413027984301e-09	1	-8288356.5	-0.289537949960663		MAK16 protein-like protein;(source:Araport11)	PHD1	PHD finger-containing protein. Interacts with BDT1, acts with other PHD proteins to associate with flowering genes and thereby suppress their transcription.
AT1G23510	AT1G06270	4.38596590159676e-06	0.0246710581964818	1	6423198.5	-0.296800663370021		OBP32pep protein;(source:Araport11)		Pentatricopeptide repeat (PPR) superfamily protein;(source:Araport11)
AT1G23510	AT1G50000	2.04861566333454e-07	0.00115234631062568	1	-10174031.5	-0.24079582487992		OBP32pep protein;(source:Araport11)		methyltransferase;(source:Araport11)
AT1G23510	AT2G03670	2.2183531250608e-05	0.04159412109489	1	Inf	-0.222819621840775		OBP32pep protein;(source:Araport11)	CDC48B; CELL DIVISION CYCLE 48B	CDC48 - like protein AAA-type ATPaseCell. division control protein 48 homolog B
AT1G23510	AT2G16300	1.0269428021355e-05	0.00722069157751527	1	Inf	0.0558821083380552		OBP32pep protein;(source:Araport11)	ATFDA9; F-BOX/DUF295 ANCESTRAL 9	F-box family protein;(source:Araport11)
AT1G23510	AT2G40250	0.000182058394777167	0.0262584223236298	1	Inf	0.0186506905029585		OBP32pep protein;(source:Araport11)		SGNH hydrolase-type esterase superfamily protein;(source:Araport11)
AT1G23510	AT3G15000	5.97706514612569e-06	0.033620991446957	1	Inf	-0.255408157797327		OBP32pep protein;(source:Araport11)	MORF8; MULTIPLE ORGANELLAR RNA EDITING FACTOR 8; RIP1; RNA-EDITING FACTOR INTERACTING PROTEIN 1	Encodes RIP1 (RNA-editing factor interacting protein 1). Involved in chloroplast and mitochondrial RNA editing. The mRNA is cell-to-cell mobile.
AT1G23510	AT3G52140	1.07899847674869e-05	0.030964926060095	1	Inf	-0.152712868487954		OBP32pep protein;(source:Araport11)	FMT; FRIENDLY; FRIENDLY MITOCHONDRIA; NON RESPONDING TO OXYLIPINS 38; NOXY38	Involved in regulating mitochondrial quality control. Regulates mitochondrial association time and thereby is involved in mitochondrial fusion. Mutants show unregulated autophagy and display transcriptomic markers of mitochondrial stress. Its activity can be modulated by Lys acetylation.
AT1G23510	AT3G60420	1.27867210627767e-06	0.000653866417982899	1	Inf	0.0830949630421432		OBP32pep protein;(source:Araport11)		phosphoglycerate mutase family protein;(source:Araport11)
AT1G23510	AT4G31120	4.60252119028256e-06	0.0129445908476697	1	Inf	-0.211300917363706		OBP32pep protein;(source:Araport11)	ATPMRT5; CALCIUM UNDERACCUMULATION 1; CAU1; PRMT5; PROTEIN ARGININE METHYLTRANSFERASE 5; SHK1 BINDING PROTEIN 1; SKB1	Involved in vernalization. Required for epigenetic silencing of FLC, and for vernalization-mediated histone modification.
AT1G23510	AT5G50610	4.74999230980006e-05	0.0106874826970501	1	Inf	0.0232983773739725		OBP32pep protein;(source:Araport11)		transmembrane protein;(source:Araport11)
AT1G23550	AT1G11460	1.88262635684359e-05	0.0132372165715565	1	4493655.5	0.137469783190952	SIMILAR TO RCD ONE 2; SRO2	Encodes a protein with similarity to RCD1 but without the WWE domain. The protein does have a PARP signature upstream of the C-terminal protein interaction domain. The PARP signature may bind NAD+ and attach the ADP-ribose-moiety from NAD+ to the target molecule. Its presence suggests a role for the protein in ADP ribosylation. Its transcript level is up-regulated by tunicamycin (N-linked glycosy…	UMAMIT26; USUALLY MULTIPLE ACIDS MOVE IN AND OUT TRANSPORTERS 26	nodulin MtN21-like transporter family protein
AT1G23550	AT1G65880	2.60756189462877e-05	0.0111064815205658	1	-16157895.5	0.00550133249253186	SIMILAR TO RCD ONE 2; SRO2	Encodes a protein with similarity to RCD1 but without the WWE domain. The protein does have a PARP signature upstream of the C-terminal protein interaction domain. The PARP signature may bind NAD+ and attach the ADP-ribose-moiety from NAD+ to the target molecule. Its presence suggests a role for the protein in ADP ribosylation. Its transcript level is up-regulated by tunicamycin (N-linked glycosy…	BENZOYLOXYGLUCOSINOLATE 1; BZO1	Encodes a benzoate-CoA ligase. Involved in the biosynthesis of benzoyloxyglucosinolate in Arabidopsis seeds.
AT1G23550	AT3G54730	4.23504401859513e-05	0.0384274104428176	1	Inf	0.357241479288838	SIMILAR TO RCD ONE 2; SRO2	Encodes a protein with similarity to RCD1 but without the WWE domain. The protein does have a PARP signature upstream of the C-terminal protein interaction domain. The PARP signature may bind NAD+ and attach the ADP-ribose-moiety from NAD+ to the target molecule. Its presence suggests a role for the protein in ADP ribosylation. Its transcript level is up-regulated by tunicamycin (N-linked glycosy…		transcription repressor;(source:Araport11)
AT1G23550	AT3G62528	1.3353563289102e-06	0.00250379311670663	1	Inf	0.0524205576337932	SIMILAR TO RCD ONE 2; SRO2	Encodes a protein with similarity to RCD1 but without the WWE domain. The protein does have a PARP signature upstream of the C-terminal protein interaction domain. The PARP signature may bind NAD+ and attach the ADP-ribose-moiety from NAD+ to the target molecule. Its presence suggests a role for the protein in ADP ribosylation. Its transcript level is up-regulated by tunicamycin (N-linked glycosy…		This gene encodes a small protein and has either evidence of transcription or purifying selection.
AT1G23590	AT1G03890	1.3903815981375e-05	0.0156417929790468	1	7369776	0.0702390443135865		OBP32pep protein, putative (Domain of unknown function DUF220);(source:Araport11)		RmlC-like cupins superfamily protein;(source:Araport11)
AT1G23590	AT1G78360	0.000264684079807284	0.0323662597590428	1	-21122633	0.0250511477474164		OBP32pep protein, putative (Domain of unknown function DUF220);(source:Araport11)	ATGSTU21; GLUTATHIONE S-TRANSFERASE TAU 21; GSTU21	Encodes glutathione transferase belonging to the tau class of GSTs. Naming convention according to Wagner et al. (2002).
AT1G23590	AT2G02660	5.04384796785943e-05	0.0147133212209826	1	Inf	0.0258324120975061		OBP32pep protein, putative (Domain of unknown function DUF220);(source:Araport11)		F-box associated ubiquitination effector family protein;(source:Araport11)
AT1G23590	AT2G44590	1.24845839252134e-07	0.000234085948597751	1	Inf	0.0486747551879627		OBP32pep protein, putative (Domain of unknown function DUF220);(source:Araport11)	ADL1D; DL1D; DYNAMIN-LIKE 1D	DYNAMIN-like 1D;(source:Araport11)
AT1G23590	AT3G11180	4.66244938852138e-07	0.00065565694526082	1	Inf	0.0260825182312141		OBP32pep protein, putative (Domain of unknown function DUF220);(source:Araport11)	JAO 1; JASMONATE-INDUCED OXYGENASE1; JASMONIC ACID OXIDASE 1; JOX1	One of 4 paralogs encoding a 2-oxoglutarate/Fe(II)-dependent oxygenases that hydroxylates JA to 12-OH-JA.
AT1G23590	AT4G18680	1.13635766480535e-06	0.00639201186453012	1	Inf	0.070026782171149		OBP32pep protein, putative (Domain of unknown function DUF220);(source:Araport11)		delay of germination protein;(source:Araport11)
AT1G23590	AT5G45530	6.47417022193389e-05	0.028013236537214	1	Inf	0.126893768723094		OBP32pep protein, putative (Domain of unknown function DUF220);(source:Araport11)		transmembrane protein, putative (DUF594);(source:Araport11)
AT1G23640	AT2G26740	3.84823791250637e-05	0.0270579228223104	1	Inf	0.358786200678164		OBP32pep protein;(source:Araport11)	ATSEH; SEH; SOLUBLE EPOXIDE HYDROLASE	Encodes a soluble epoxide hydrolase whose expression is induced by auxin and water stress.
AT1G23670	AT2G40250	0.000100239722168038	0.015239146951222	1	Inf	0.0228934892460893		OBP32pep protein, putative (DUF220);(source:Araport11)		SGNH hydrolase-type esterase superfamily protein;(source:Araport11)
AT1G23670	AT3G04945	4.66064774200289e-05	0.0238328577716057	1	Inf	0.00387867617926996		OBP32pep protein, putative (DUF220);(source:Araport11)	LCR18; LOW-MOLECULAR-WEIGHT CYSTEINE-RICH 18	Encodes a member of a family of small,secreted, cysteine rich protein with sequence similarity to the PCP (pollen coat protein) gene family.
AT1G23800	AT5G41820	7.55111048287142e-05	0.0283166643107678	1	Inf	-0.142529257934738	ALDEHYDE DEHYDROGENASE 2B; ALDEHYDE DEHYDROGENASE 2B7; ALDH2B; ALDH2B7	Encodes a mitochondrial aldehyde dehydrogenase; nuclear gene for mitochondrial product.	ATRGTA2; RAB GERANYLGERANYL TRANSFERASE ALPHA SUBUNIT 2; RGTA2	RAB geranylgeranyl transferase alpha subunit 2;(source:Araport11)
AT1G23910	AT1G18280	7.12020750202063e-06	0.00286079765706186	1	2156330	0.0864233740703076		Polyketide cyclase/dehydrase and lipid transport superfamily protein;(source:Araport11)	GLYCOSYLPHOSPHATIDYLINOSITOL-ANCHORED LIPID PROTEIN TRANSFER 3; LTPG3	Bifunctional inhibitor/lipid-transfer protein/seed storage 2S albumin superfamily protein;(source:Araport11)
AT1G23910	AT1G52130	1.72323378686338e-05	0.0455521024181537	1	-10950312.5	0.157068738405952		Polyketide cyclase/dehydrase and lipid transport superfamily protein;(source:Araport11)		Mannose-binding lectin superfamily protein;(source:Araport11)
AT1G23910	AT2G26380	9.36145200248321e-05	0.0385742013181984	1	Inf	0.0526165470272832		Polyketide cyclase/dehydrase and lipid transport superfamily protein;(source:Araport11)		Leucine-rich repeat (LRR) family protein;(source:Araport11)
AT1G23910	AT2G44000	0.000158911008115308	0.0331064600240225	1	Inf	0.0622488532660041		Polyketide cyclase/dehydrase and lipid transport superfamily protein;(source:Araport11)		Late embryogenesis abundant (LEA) hydroxyproline-rich glycoprotein family;(source:Araport11)
AT1G23910	AT3G18550	6.98811020072051e-05	0.0491351498488161	1	Inf	0.0984129554136276		Polyketide cyclase/dehydrase and lipid transport superfamily protein;(source:Araport11)	ATBRC1; ATTCP18; BRANCHED 1; BRC1; TCP18	Encodes a TCP transcription factor, closely related to teosinte branched1, arrests axillary bud development and prevents axillary bud outgrowth. Role in flowering control.
AT1G23910	AT4G18620	1.02408201595403e-06	0.00364599787003087	1	Inf	0.0705925646269249		Polyketide cyclase/dehydrase and lipid transport superfamily protein;(source:Araport11)	PYL13; PYR1-LIKE 13; RCAR7; REGULATORY COMPONENTS OF ABA RECEPTOR 7	Encodes a member of the PYR (pyrabactin resistance )/PYL(PYR1-like)/RCAR (regulatory components of ABA receptor) family proteins with 14 members. PYR/PYL/RCAR family proteins function as abscisic acid sensors. Mediate ABA-dependent regulation of protein phosphatase 2Cs ABI1 and ABI2.
AT1G23910	AT4G31950	8.28997604518556e-05	0.0333079394672634	1	Inf	0.016895016190663		Polyketide cyclase/dehydrase and lipid transport superfamily protein;(source:Araport11)	CYP82C3; CYTOCHROME P450, FAMILY 82, SUBFAMILY C, POLYPEPTIDE 3	member of CYP82C
AT1G23910	AT5G08460	6.13346827043781e-07	0.00115002530070709	1	Inf	0.113939798137489		Polyketide cyclase/dehydrase and lipid transport superfamily protein;(source:Araport11)		GDSL-motif esterase/acyltransferase/lipase. Enzyme group with broad substrate specificity that may catalyze acyltransfer or hydrolase reactions with lipid and non-lipid substrates.
AT1G23965	AT1G80710	9.29311866455848e-07	0.0045051636589062	1	-21853693	0.302095789168556		transcription factor;(source:Araport11)	DROUGHT SENSITIVE 1; DRS1	Encodes a WD­40 repeat family protein containing a DWD (DDB1 binding WD­40) motif. Mutant analysis demonstrates that DRS1 promotes tolerance to drought stress, possibly mediated by ABA, and suggests involvement of DDB1­ Cul4–mediated protein degradation in drought response.
AT1G23965	AT2G41230	7.91630924364582e-06	0.0240194216729138	1	Inf	0.265983213080269		transcription factor;(source:Araport11)	ARGOS-LIKE2; ARL2; ORGAN SIZE RELATED 1; OSR1	Encodes an ER-localized plant hormone-responsive gene and appears to act redundantly with ARGOS and ARL during organ growth. Over-expression modifies plant sensitivity to ethylene, leading to improved drought tolerance.
AT1G24110	AT1G04445	0.000109820838508994	0.0411828144408727	1	7320725	0.0368633248792724		Peroxidase superfamily protein;(source:Araport11)		C2H2-like zinc finger protein;(source:Araport11)
AT1G24110	AT4G00893	5.95449786207564e-05	0.0478486435345364	1	Inf	0.0651796584525905		Peroxidase superfamily protein;(source:Araport11)		F-box/kelch-repeat protein;(source:Araport11)
AT1G24110	AT4G15740	2.95533883283957e-05	0.025813463483293	1	Inf	0.0424530249049986		Peroxidase superfamily protein;(source:Araport11)		Calcium-dependent lipid-binding (CaLB domain) family protein;(source:Araport11)
AT1G24110	AT5G23903	0.000259987061074293	0.0430125652512617	1	Inf	0.0675559504469959		Peroxidase superfamily protein;(source:Araport11)		transmembrane protein;(source:Araport11)
AT1G24110	AT5G55440	6.76892055507549e-05	0.0400876882773647	1	Inf	0.115861245800407		Peroxidase superfamily protein;(source:Araport11)	ATDOA16; DUF295 ORGANELLAR A 16	F-box protein, putative (DUF295);(source:Araport11)
AT1G24110	AT5G56300	7.23723022407139e-05	0.025443387506501	1	Inf	0.0223647814784026		Peroxidase superfamily protein;(source:Araport11)	GAMT2; GIBBERELLIC ACID METHYLTRANSFERASE 2	A member of the Arabidopsis SABATH methyltransferase gene family. Encodes GAMT2, a methyltransferase that uses S-adenosine-L-methionine (SAM) as a methyl donor to methylate the carboxyl group of GAs, resulting in the methyl esters of GAs (MeGAs). Expressed most highly in the siliques during seed development.
AT1G24140	AT3G26270	2.27870918845754e-05	0.00400554349533552	1	Inf	0.0299407667804707	AT3-MMP	Expression induced by fungal and bacterial pathogens.	CYP71B25; CYTOCHROME P450, FAMILY 71, SUBFAMILY B, POLYPEPTIDE 25	putative cytochrome P450
AT1G24145	AT2G26390	8.46920382530318e-06	0.0423037875345643	1	Inf	0.339219221653967		transmembrane protein;(source:Araport11)	SERP4; SERPIN4; SRP4	Serine protease inhibitor (SERPIN) family protein;(source:Araport11). Involved in stress response regulated cell death.
AT1G24350	AT3G13680	0.000368752121805336	0.0450919714164133	1	Inf	0.0527179603223456		Acid phosphatase/vanadium-dependent haloperoxidase-related protein;(source:Araport11)		F-box and associated interaction domains-containing protein;(source:Araport11)
AT1G24350	AT3G32040	1.57533254947541e-06	0.00295374853026639	1	Inf	0.21559383073483		Acid phosphatase/vanadium-dependent haloperoxidase-related protein;(source:Araport11)	ATGGPS10; GERANYL(GERANYL)DIPHOSPHATE SYNTHASE 1; GGPPS10(	Chloroplast localized GFDP synthase.
AT1G24350	AT5G27889	5.31567278048834e-06	0.0149503296951235	1	Inf	0.365448238527828		Acid phosphatase/vanadium-dependent haloperoxidase-related protein;(source:Araport11)		This gene encodes a small protein and has either evidence of transcription or purifying selection.
AT1G24380	AT4G30740	5.81641692462261e-05	0.0272644543341685	1	Inf	-0.163974651318763		no-apical-meristem-associated carboxy-terminal domain protein;(source:Araport11)		QWRF motif protein;(source:Araport11)
AT1G25300	AT1G09935	4.45890387045322e-07	0.00125406671356497	1	5637182	0.0825835001776817		Octicosapeptide/Phox/Bem1p family protein;(source:Araport11)		Phosphoglycerate mutase family protein;(source:Araport11)
AT1G25300	AT2G26010	1.93936959087455e-05	0.0363631798288978	1	Inf	0.663705964341271		Octicosapeptide/Phox/Bem1p family protein;(source:Araport11)	PDF1.3; PLANT DEFENSIN 1.3	Predicted to encode a PR (pathogenesis-related) protein. Belongs to the plant defensin (PDF) family with the following members: At1g75830/PDF1.1, At5g44420/PDF1.2a, At2g26020/PDF1.2b, At5g44430/PDF1.2c, At2g26010/PDF1.3, At1g19610/PDF1.4, At1g55010/PDF1.5, At2g02120/PDF2.1, At2g02100/PDF2.2, At2g02130/PDF2.3, At1g61070/PDF2.4, At5g63660/PDF2.5, At2g02140/PDF2.6, At5g38330/PDF3.1 and At4g30070/PDF…
AT1G25300	AT3G04903	1.89838116320633e-05	0.0158310372158589	1	Inf	0.0147497691063176		Octicosapeptide/Phox/Bem1p family protein;(source:Araport11)		Encodes a defensin-like (DEFL) family protein.
AT1G25300	AT5G21150	5.0802109821985e-05	0.0311405871351675	1	Inf	0.0528754221628717		Octicosapeptide/Phox/Bem1p family protein;(source:Araport11)	AGO9; ARGONAUTE 9	AGO9-dependent sRNA silencing is crucial to specify cell fate in the Arabidopsis ovule. AGO9 is expressed in reproductive companion cells but not in the associated male or female gametes or their precursors. Therefore, AGO9 acts non-cell autonomously to silencing the activity of TEs activity in the female gametophyte.Loss of function mutants produce ectopic megaspore mother cell and supernumary f…
AT1G25410	AT2G22905	5.5459615256965e-06	0.0155980167910214	1	Inf	0.423158989438506	ARABIDOPSIS THALIANA ISOPENTENYLTRANSFERASE 6; ATIPT6; IPT6; ISOPENTENYLTRANSFERASE 6	AB061404 Arabidopsis thaliana AtIPT6 mRNA for cytokinin synthase, complete cds		Expressed protein;(source:Araport11)
AT1G25410	AT3G28420	6.30325307560399e-06	0.0354557985502724	1	Inf	0.35633625661152	ARABIDOPSIS THALIANA ISOPENTENYLTRANSFERASE 6; ATIPT6; IPT6; ISOPENTENYLTRANSFERASE 6	AB061404 Arabidopsis thaliana AtIPT6 mRNA for cytokinin synthase, complete cds		Putative membrane lipoprotein;(source:Araport11)
AT1G25460	AT3G13680	0.000248969435567865	0.0378500831099795	1	Inf	0.054727641786805		NAD(P)-binding Rossmann-fold superfamily protein;(source:Araport11)		F-box and associated interaction domains-containing protein;(source:Araport11)
AT1G25550	AT3G10845	6.39631083292015e-05	0.0178874525413766	1	Inf	0.0180929680217423	HHO3; HRS1 HOMOLOG3; NIGT1.1; NITRATE-INDUCIBLE, GARP-TYPE TRANSCRIPTIONAL REPRESSOR 1/HYPERSENSITIVE TO LOW PI-ELICITED PRIMARY ROOT SHORTENING 1.1	Member of HHO/HRS GARP type transcriptional repressor family. Involved in Pi uptake and Pi starvation signaling. Transcriptional repressors that functions with other NIGT genes as an important hub in the nutrient signaling network associated with the acquisition and use of nitrogen and phosphorus.		RNA-binding (RRM/RBD/RNP motifs) family protein;(source:Araport11)
AT1G26220	AT1G03800	6.4785084333383e-08	0.000364416099375279	1	8113871	0.143444942135191	GCN5&#8208;RELATED N&#8208;ACETYLTRANSFERASE 1; GNAT1; SEROTONIN N-ACETYLTRANSFERASE 2; SNAT2	Catalyzes formation of N-acetylserotonin (NAS) from serotonin. Involved in the GA-related flowering pathway.	ARABIDOPSIS THALIANA RF DOMAIN PROTEIN 10; ATERF10; ERF DOMAIN PROTEIN 10; ERF10	encodes a member of the ERF (ethylene response factor) subfamily B-1 of ERF/AP2 transcription factor family (ATERF-10). The protein contains one AP2 domain. There are 15 members in this subfamily including ATERF-3, ATERF-4, ATERF-7, and leafy petiole.
AT1G26220	AT1G10000	4.30659677588573e-05	0.0484492137287145	1	5807168	0.0544101807498457	GCN5&#8208;RELATED N&#8208;ACETYLTRANSFERASE 1; GNAT1; SEROTONIN N-ACETYLTRANSFERASE 2; SNAT2	Catalyzes formation of N-acetylserotonin (NAS) from serotonin. Involved in the GA-related flowering pathway.		Ribonuclease H-like superfamily protein;(source:Araport11)
AT1G26220	AT1G14940	5.50058061463087e-06	0.00750112236377942	1	3916450	0.135919117010728	GCN5&#8208;RELATED N&#8208;ACETYLTRANSFERASE 1; GNAT1; SEROTONIN N-ACETYLTRANSFERASE 2; SNAT2	Catalyzes formation of N-acetylserotonin (NAS) from serotonin. Involved in the GA-related flowering pathway.		Polyketide cyclase/dehydrase and lipid transport superfamily protein;(source:Araport11)
AT1G26220	AT1G52790	8.36306305798923e-06	0.0453590630051787	1	-10591247	0.0539920336276707	GCN5&#8208;RELATED N&#8208;ACETYLTRANSFERASE 1; GNAT1; SEROTONIN N-ACETYLTRANSFERASE 2; SNAT2	Catalyzes formation of N-acetylserotonin (NAS) from serotonin. Involved in the GA-related flowering pathway.		encodes a putative oxidoreductase, 2OG-Fe(II) oxygenase family protein, similar to GS-AOP loci (GI:16118889, GI:16118887, GI:16118891, GI:16118893); contains PF03171 2OG-Fe(II) oxygenase superfamily domain
AT1G26220	AT1G65180	3.76687582455088e-06	0.0211886765130987	1	-15141305	-0.673180528428149	GCN5&#8208;RELATED N&#8208;ACETYLTRANSFERASE 1; GNAT1; SEROTONIN N-ACETYLTRANSFERASE 2; SNAT2	Catalyzes formation of N-acetylserotonin (NAS) from serotonin. Involved in the GA-related flowering pathway.		Cysteine/Histidine-rich C1 domain family protein;(source:Araport11)
AT1G26220	AT2G36610	5.45057455666924e-05	0.0383243523515806	1	Inf	0.0405299711968619	GCN5&#8208;RELATED N&#8208;ACETYLTRANSFERASE 1; GNAT1; SEROTONIN N-ACETYLTRANSFERASE 2; SNAT2	Catalyzes formation of N-acetylserotonin (NAS) from serotonin. Involved in the GA-related flowering pathway.	ARABIDOPSIS THALIANA HOMEOBOX PROTEIN 22; ATHB22; HB22; HOMEOBOX PROTEIN 22	Encodes a homeodomain leucine zipper class I (HD-Zip I) protein.
AT1G26220	AT3G26270	5.70623591672862e-05	0.00759683515628198	1	Inf	0.0447164885334941	GCN5&#8208;RELATED N&#8208;ACETYLTRANSFERASE 1; GNAT1; SEROTONIN N-ACETYLTRANSFERASE 2; SNAT2	Catalyzes formation of N-acetylserotonin (NAS) from serotonin. Involved in the GA-related flowering pathway.	CYP71B25; CYTOCHROME P450, FAMILY 71, SUBFAMILY B, POLYPEPTIDE 25	putative cytochrome P450
AT1G26220	AT5G43410	5.16251498034462e-05	0.0126257159845385	1	Inf	0.0260869230497831	GCN5&#8208;RELATED N&#8208;ACETYLTRANSFERASE 1; GNAT1; SEROTONIN N-ACETYLTRANSFERASE 2; SNAT2	Catalyzes formation of N-acetylserotonin (NAS) from serotonin. Involved in the GA-related flowering pathway.	ERF96; ETHYLENE RESPONSE FACTOR 96	Encodes a member of the ERF (ethylene response factor) subfamily B-3 of ERF/AP2 transcription factor family. The protein contains one AP2 domain. There are 18 members in this subfamily including ATERF-1, ATERF-2, AND ATERF-5. Expression of ERF96 is induced by pathogens, JA and ethylene and over expression leads to increased resistance to resistance to necrotrophic pathogens. It is a nuclear local…
AT1G26220	AT5G56300	0.000187035117753036	0.0471389185340136	1	Inf	0.0242170250844066	GCN5&#8208;RELATED N&#8208;ACETYLTRANSFERASE 1; GNAT1; SEROTONIN N-ACETYLTRANSFERASE 2; SNAT2	Catalyzes formation of N-acetylserotonin (NAS) from serotonin. Involved in the GA-related flowering pathway.	GAMT2; GIBBERELLIC ACID METHYLTRANSFERASE 2	A member of the Arabidopsis SABATH methyltransferase gene family. Encodes GAMT2, a methyltransferase that uses S-adenosine-L-methionine (SAM) as a methyl donor to methylate the carboxyl group of GAs, resulting in the methyl esters of GAs (MeGAs). Expressed most highly in the siliques during seed development.
AT1G26240	AT2G18710	2.95600451311242e-06	0.0166275253862574	1	Inf	-0.104190664057557	EXT19; EXTENSIN 19	Proline-rich extensin-like family protein;(source:Araport11)	SCY1; SECY HOMOLOG 1	Encodes a component of the thylakoid-localized Sec system involved in the translocation of cytoplasmic proteins into plastid.
AT1G26240	AT2G20270	2.84727675619574e-06	0.016015931753601	1	Inf	-0.114111262422494	EXT19; EXTENSIN 19	Proline-rich extensin-like family protein;(source:Araport11)	CHLOROPLAST GRX 12; GRXS12	Thioredoxin superfamily protein;(source:Araport11)
AT1G26240	AT2G31190	2.26138325235342e-05	0.025440561588976	1	Inf	-0.106485294582534	EXT19; EXTENSIN 19	Proline-rich extensin-like family protein;(source:Araport11)	ROOT UV-B SENSITIVE 2; RUS2ROOT UV-B SENSITIVE 2; RUS2; WEAK AUXIN RESPONSE1; WXR1	Encodes RUS2 (root UVB sensitive2), a DUF647-containing protein that is homologous to the RUS1 protein. RUS2 works with RUS1 in a root UV-B sensing pathway that plays a vital role in Arabidopsis early seedling morphogenesis and development. Required for auxin polar transport.
AT1G26240	AT2G37220	7.22432894549766e-06	0.0406368503184243	1	Inf	-0.156669055511593	EXT19; EXTENSIN 19	Proline-rich extensin-like family protein;(source:Araport11)	CHLOROPLAST RNA BINDING PROTEIN 29B; CP29B; SEBF	Encodes a chloroplast RNA binding protein. A substrate of the type III effector HopU1 (mono-ADP-ribosyltransferase). Protein is tyrosine-phosphorylated and its phosphorylation state is modulated in response to ABA in Arabidopsis thaliana seeds.
AT1G26240	AT2G38140	1.73462014412505e-05	0.0325241277023447	1	Inf	-0.13733910182263	EXT19; EXTENSIN 19	Proline-rich extensin-like family protein;(source:Araport11)	BTHXC; PLASTID-SPECIFIC RIBOSOMAL PROTEIN 4; PSRP4; RIBOSOMAL PROTEIN BTHXC	plastid-specific ribosomal protein 4 (PSRP4) mRNA, complete The mRNA is cell-to-cell mobile.
AT1G26240	AT2G39140	5.83858203258443e-06	0.0202572787439332	1	Inf	-0.20851968828122	EXT19; EXTENSIN 19	Proline-rich extensin-like family protein;(source:Araport11)	PDE328; PIGMENT DEFECTIVE 328; RSUA1; SUPPRESSOR OF VARIEGATION 1; SVR1RSUA1	Suppressor of var2 variegation phenotype. Chloroplast localized. Loss of function mutant has defects in chloroplast protein translation and rRNA processing. Similar in sequence to pseudouridine synthase proteins.
AT1G26240	AT2G48070	3.40055972219093e-06	0.0144386611569709	1	Inf	-0.12626076796175	EXT19; EXTENSIN 19	Proline-rich extensin-like family protein;(source:Araport11)	RESISTANCE TO PHYTOPHTHORA 1; RPH1	Encodes a chloroplast protein RPH1 (resistance to Phytophthora 1). Involved in immune response to Phytophthora brassicae. rph1 mutant plants (in Ws background) are susceptible to P. brassicae.
AT1G26240	AT3G20230	2.75332556977697e-05	0.0387186408249887	1	Inf	-0.155300026218976	EXT19; EXTENSIN 19	Proline-rich extensin-like family protein;(source:Araport11)	UL18-L4	Member of the uL18 RNA-binding protein family. uL18 proteins share a short structurally conserved domain that binds the 5S rRNA and allow its incorporation into ribosomes.
AT1G26240	AT3G52155	2.78289037830568e-06	0.0156537583779694	1	Inf	-0.114263544713312	EXT19; EXTENSIN 19	Proline-rich extensin-like family protein;(source:Araport11)		Phosphoglycerate mutase family protein;(source:Araport11)
AT1G26240	AT3G58780	3.69024126229282e-05	0.0415152142007943	1	Inf	-0.348263718373076	EXT19; EXTENSIN 19	Proline-rich extensin-like family protein;(source:Araport11)	SHATTERPROOF 1; SHP1AGAMOUS-LIKE 1; AGL1; SHATTERPROOF 1; SHP1	One of two genes (SHP1 and SHP2) that are required for fruit dehiscence. The two genes control dehiscence zone differentiation and promote the lignification of adjacent cells.
AT1G26240	AT4G30920	3.50680484748767e-06	0.0197257772671182	1	Inf	-0.0881598872563881	EXT19; EXTENSIN 19	Proline-rich extensin-like family protein;(source:Araport11)	ATLAP2; LAP2; LEUCYL AMINOPEPTIDASE 2	Encodes LAP2, an aminopeptidase playing key roles in senescence, stress response and amino acid turnover.
AT1G26240	AT5G14910	7.06718036462244e-07	0.00374713904911238	1	Inf	-0.128687913376447	EXT19; EXTENSIN 19	Proline-rich extensin-like family protein;(source:Araport11)		Heavy metal transport/detoxification superfamily protein;(source:Araport11)
AT1G26240	AT5G17710	1.63002329230291e-06	0.00916888101920387	1	Inf	-0.120131280006722	EXT19; EXTENSIN 19	Proline-rich extensin-like family protein;(source:Araport11)	CGE1; CHLOROPLAST GRPE 1; EMB1241; EMBRYO DEFECTIVE 1241	Chloroplast GrpE protein involved in chloroplastic response to heat stress and the correct oligomerization of the photosynthesis-related LHCII complex.
AT1G26240	AT5G48960	2.50167685926681e-05	0.0469064411112526	1	Inf	-0.16073413650729	EXT19; EXTENSIN 19	Proline-rich extensin-like family protein;(source:Araport11)		HAD-superfamily hydrolase, subfamily IG, 5-nucleotidase;(source:Araport11)
AT1G26240	AT5G51100	9.35382968308145e-08	0.000526152919673332	1	Inf	-0.21299077181438	EXT19; EXTENSIN 19	Proline-rich extensin-like family protein;(source:Araport11)	PAP9; POLYMERASE-ASSOCIATED PROTEIN 9FE SUPEROXIDE DISMUTASE 2; FSD2; PAP9; POLYMERASE-ASSOCIATED PROTEIN 9	Fe superoxide dismutase whose mRNA levels are increased in response to exposure to UV-B; ROS-scavenging gene.
AT1G26320	AT1G35730	9.1967597357062e-07	0.00517317735133474	1	-4122446.5	0.282754655878575		Zinc-binding dehydrogenase family protein;(source:Araport11)	APUM9; PUM9; PUMILIO 9	Encodes a member of the Arabidopsis Pumilio (APUM) proteins containing PUF domain (eight repeats of approximately 36 amino acids each). PUF proteins regulate both mRNA stability and translation through sequence-specific binding to the 3 Prime UTR of target mRNA transcripts.Encodes a member of the Arabidopsis Pumilio (APUM) proteins containing PUF domain (eight repeats of approximately 36 amino ac…
AT1G26320	AT1G44990	1.15054942410999e-05	0.00541380008942049	1	-7901561.5	0.143659484791119		Zinc-binding dehydrogenase family protein;(source:Araport11)		transmembrane protein;(source:Araport11)
AT1G26320	AT1G45243	7.27209983474659e-05	0.0340879679753746	1	-8041340	0.0735611340724596		Zinc-binding dehydrogenase family protein;(source:Araport11)		Cysteine/Histidine-rich C1 domain family protein;(source:Araport11)
AT1G26320	AT2G03030	2.60840527283265e-05	0.0106134108815942	1	Inf	0.0446617869451903		Zinc-binding dehydrogenase family protein;(source:Araport11)		Toll-Interleukin-Resistance (TIR) domain family protein;(source:Araport11)
AT1G26320	AT2G45580	1.20403697808719e-06	0.00677270800174046	1	Inf	0.00890544330217466		Zinc-binding dehydrogenase family protein;(source:Araport11)	CYP76C3; CYTOCHROME P450, FAMILY 76, SUBFAMILY C, POLYPEPTIDE 3	cytochrome P450, family 76, subfamily C, polypeptide 3;(source:Araport11)
AT1G26320	AT3G01760	6.42657851266616e-08	0.000361495041337472	1	Inf	0.00756019783509955		Zinc-binding dehydrogenase family protein;(source:Araport11)	LHT6; LYSINE-HISTIDINE-LIKE TRANSPORTER 6	Encodes an amino acid transporter expressed in the root that is involved in the uptake of acidic amino acids, glutamine and alanine, and probably phenylalanine.
AT1G26320	AT3G13280	6.87191122447701e-07	0.00128848335458944	1	Inf	0.0154435793956941		Zinc-binding dehydrogenase family protein;(source:Araport11)		Putative endonuclease or glycosyl hydrolase;(source:Araport11)
AT1G26320	AT3G45480	3.22098449288217e-05	0.0307584290534623	1	Inf	0.0148292642632197		Zinc-binding dehydrogenase family protein;(source:Araport11)	RFA6; RING FINGER ABA-RELATED 6	RING/U-box protein with C6HC-type zinc finger;(source:Araport11)
AT1G26320	AT3G57510	1.12744112686982e-07	0.000317092816932136	1	Inf	0.0742766795486511		Zinc-binding dehydrogenase family protein;(source:Araport11)	ADPG1; ARABIDOPSIS DEHISCENCE ZONE POLYGALACTURONASE 1	Encodes ADPG1, a polygalacturonase protein involved in silique and anther dihiscence. Loss of function mutations have reduced seed set, indehiscent fruit and reduced pollen shedding. Required for release of cell wall-derived PR elicitors.
AT1G26320	AT5G11370	5.64741673173563e-07	0.00158833595580065	1	Inf	0.149710106615974		Zinc-binding dehydrogenase family protein;(source:Araport11)		FBD / Leucine Rich Repeat domains containing protein;(source:Araport11)
AT1G26510	AT1G60370	9.65734664141404e-05	0.0187319223648117	1	-13084941	0.0203440137511251		F-box associated ubiquitination effector family protein;(source:Araport11)	KUK; KURZ UND KLEIN	KUK F-box domain protein. Natural variants are associated with GWAS trait for root meristem and cell length. Polymorphisms in the coding sequence are the major causes of KUK allele? dependent natural variation in root development.
AT1G26510	AT2G16016	6.14570097629591e-09	3.45695679916645e-05	1	Inf	0.0573672942425711		F-box associated ubiquitination effector family protein;(source:Araport11)		transmembrane protein;(source:Araport11)
AT1G26510	AT2G22460	1.92166933091343e-10	1.0809389986388e-06	1	Inf	0.0465482743699075		F-box associated ubiquitination effector family protein;(source:Araport11)		MIZU-KUSSEI-like protein (Protein of unknown function, DUF617);(source:Araport11)
AT1G26510	AT3G06895	1.31625477929718e-05	0.0132247130991083	1	Inf	0.0986592551490793		F-box associated ubiquitination effector family protein;(source:Araport11)		syntaxin KNOLLE-like protein;(source:Araport11)
AT1G26510	AT3G27730	3.11086674022255e-05	0.0198335198827171	1	Inf	0.167892630622034		F-box associated ubiquitination effector family protein;(source:Araport11)	MER3; RCK; ROCK-N-ROLLERS	DNA helicase required for interference-sensitive meiotic crossover events.
AT1G26510	AT3G46410	4.39715339699217e-07	0.0024733987858081	1	Inf	0.000816845409111866		F-box associated ubiquitination effector family protein;(source:Araport11)		Protein kinase superfamily protein;(source:Araport11)
AT1G26510	AT4G14860	1.1447741502413e-05	0.0438791571892169	1	Inf	0.473982568553874		F-box associated ubiquitination effector family protein;(source:Araport11)	ATOFP11; OFP11; OVATE FAMILY PROTEIN 11	ovate family protein 11;(source:Araport11)
AT1G26510	AT5G03820	1.43423067359104e-05	0.020168868847374	1	Inf	0.00191810449007238		F-box associated ubiquitination effector family protein;(source:Araport11)		GDSL-motif esterase/acyltransferase/lipase. Enzyme group with broad substrate specificity that may catalyze acyltransfer or hydrolase reactions with lipid and non-lipid substrates.
AT1G26510	AT5G37760	2.13999996867153e-05	0.0310614851501548	1	Inf	0.0353974731153348		F-box associated ubiquitination effector family protein;(source:Araport11)		Chaperone DnaJ-domain superfamily protein;(source:Araport11)
AT1G26510	AT5G51900	2.17902716759369e-05	0.0306425695442863	1	Inf	0.288629804692488		F-box associated ubiquitination effector family protein;(source:Araport11)		Cytochrome P450 family protein;(source:Araport11)
AT1G26530	AT1G06170	0.00053323941988755	0.0344766866306606	1	7280486	-0.0334732598967417		PIN domain-like family protein;(source:Araport11)	BASIC HELIX LOOP HELIX PROTEIN 89; BHLH089	Encodes a bHLH transcription factor that together with bHLH010 and bHLH091 is important for the normal transcriptome of the developing Arabidopsis anther, possibly by forming a feed-forward loop with DYT1. Recognizes the TCATGTGC box to activate the expression of target genes, including ATA20, EXL4, and MEE48.
AT1G26530	AT4G29400	2.24741345335553e-05	0.0262653771203162	1	Inf	-0.189729963540435		PIN domain-like family protein;(source:Araport11)		oxidoreductase/transition metal ion-binding protein (DUF3531);(source:Araport11)
AT1G26762	AT1G59620	8.5405171930208e-07	0.0048040409210742	1	-12650085.5	-0.231713340041457		transmembrane protein;(source:Araport11)	CW9	Encodes CW9.
AT1G26762	AT5G38260	2.60386000444568e-05	0.0488223750833565	1	Inf	-0.451554689768995		transmembrane protein;(source:Araport11)		Protein kinase superfamily protein;(source:Araport11)
AT1G26780	AT1G01480	1.30186324653489e-05	0.0247952384294448	1	9094655	0.257110281470369	ATMYB117; LATERAL ORGAN FUSION 1; LOF1; MYB DOMAIN PROTEIN 117; MYB117	Encodes LOF1 (LATERAL ORGAN FUSION1), a MYB-domain transcription factor expressed in organ boundaries. Functions in boundary specification, meristem initiation and maintenance, and organ patterning. Also see LOF2 (At1g69560).	1-AMINO-CYCLOPROPANE-1-CARBOXYLATE SYNTHASE 2; ACS2; AT-ACC2	a member of the 1-aminocyclopropane-1-carboxylate (ACC) synthase (S-adenosyl-L-methionine methylthioadenosine-lyase, EC 4.4.1.14) gene family, isolated from a flower-specific cDNA library. Plays a key role in the establishment of stomatal density and cluster on the leaf epidermis in response to drought.
AT1G26780	AT1G48530	5.98011340363478e-06	0.0168190689477228	1	-8672032.5	0.0524180789786311	ATMYB117; LATERAL ORGAN FUSION 1; LOF1; MYB DOMAIN PROTEIN 117; MYB117	Encodes LOF1 (LATERAL ORGAN FUSION1), a MYB-domain transcription factor expressed in organ boundaries. Functions in boundary specification, meristem initiation and maintenance, and organ patterning. Also see LOF2 (At1g69560).		proteasome inhibitor-like protein;(source:Araport11)
[truncated: 12,934 more rows]
