# Supplementary material for: Functional insights into dispensable genes using genome-wide loss-of-function burden tests in Arabidopsis
Source: Plant Cell. 2026 Mar 27;38(4):koag087. doi: 10.1093/plcell/koag087 (PMC13089410; doi:10.1093/plcell/koag087)
Supplement: koag087_Supplementary_Data [file koag087_supplementary_data.zip › Supplementary Table S3.csv]

Gene	p.EMMAX	p.LM	Neg.log10.p.EMMAX	Neg.log10.p.LM	Beta.EMMAX	Beta.LM	Allele.freq	Description	Temperature
AT1G01073	0.246045680593203	0.0312504822359642	0.608984254734768	1.50514327653423	-1.95719442827346	-5.56448616912129	0.051307847082495	NA	10°C
AT1G01220	0.681158690073342	0.638485664941416	0.166751698374153	0.194848848920109	0.512556798910741	-0.899274553718112	0.0985915492957746	Encodes a bifunctional enzyme that has both L-fucokinase and GDP-L-fucose pyrophosphorylase activities. It catalyzes the two steps of the L-fucose salvage pathway for the generation of activated GDP-L-fucose. This pathway seems to be of minor importance for cell wall polysaccharide biosynthesis compared to the de novo GDP-L-fucose biosynthesis pathway in Arabidopsis.	10°C
AT1G01355	0.496975070833039	5.18880260371465e-06	0.303665395715734	5.28493285074429	1.15322774400878	11.6181474209705	0.0523138832997988	Putative endonuclease or glycosyl hydrolase;(source:Araport11)	10°C
AT1G01471	0.0198423000717128	0.000333740327441243	1.70240798689177	3.47659131229334	-2.43545133479122	-4.54643854747799	0.279678068410463	NA	10°C
AT1G01480	0.616179126965625	0.09033706127105	0.210293017471832	1.04413404145368	-0.556284903264656	-3.05431547622449	0.112676056338028	a member of the 1-aminocyclopropane-1-carboxylate (ACC) synthase (S-adenosyl-L-methionine methylthioadenosine-lyase, EC 4.4.1.14) gene family, isolated from a flower-specific cDNA library. Plays a key role in the establishment of stomatal density and cluster on the leaf epidermis in response to drought.	10°C
AT1G01590	0.260447079049069	5.99051597235412e-06	0.584280508878182	5.22253576954799	-1.4140621176967	-7.75056846999724	0.125754527162978	Encodes a ferric-chelate reductase that is expressed at extremely low levels in Fe deficiency-induced seedlings.	10°C
AT1G01695	0.581586506536363	0.160854354514478	0.235385678154486	0.793567177746088	-1.27872111358639	-3.3581608376474	0.0603621730382294	Phosphatidylinositol N-acetyglucosaminlytransferase subunit P-like protein;(source:Araport11)	10°C
AT1G01710	0.22697014291077	0.703078915123566	0.644031268894659	0.152995926076582	-1.8611219644573	-0.710629141455704	0.104627766599598	acyl-CoA thioesterase II;(source:Araport11)	10°C
AT1G01725	0.961697171869961	0.00386674109542002	0.0169616611121345	2.41265490591883	0.0607155970417037	6.01292712976336	0.0814889336016097	adenylosuccinate synthetase;(source:Araport11)	10°C
AT1G01880	0.262273806656378	4.59860873793836e-11	0.581245080330812	10.3373735398025	-0.855324700098538	7.46567333903611	0.45271629778672	Encodes one of two GEN1 homologs in Arabidopsis. It is a member of the class IV Rad2/XPG family of nucleases that processes Holliday junctions in a manner analogous to the HJ resolvases of phages, archaea, and bacteria.	10°C
AT1G02020	0.451198293374546	0.985103706547058	0.345632551709597	0.00651804685234034	-0.680096431784324	-0.0226417108107495	0.330985915492958	nitroreductase family protein;(source:Araport11)	10°C
AT1G02120	0.0570300837612452	0.0300985272880046	1.24389599055728	1.52145475378623	1.35920223044608	2.47270526920795	0.490945674044266	Encodes VAD1 (Vascular Associated Death1), a regulator of cell death and defense responses in vascular tissues. VAD1 is a putative membrane associated protein and contains a GRAM domain. vad1 is a lesion mimic mutant that exhibits light conditional appearance of propagative HR (hypersensitive response)-like lesions along the vascular system.The mRNA is cell-to-cell mobile.Encodes VAD1 (Vascular A…	10°C
AT1G02210	0.558313420443549	0.000739639917063189	0.25312193268239	3.13097965877236	0.756139772210704	6.02584230478927	0.114688128772636	NAC (No Apical Meristem) domain transcriptional regulator superfamily protein;(source:Araport11)	10°C
AT1G02300	0.278169553085665	0.0588389468945485	0.55569040723583	1.23033510892172	-1.29152034732424	2.89512495233651	0.834004024144869	Encodes a capase involved in stress induced cell death.	10°C
AT1G02520	0.248532981037027	0.278583788829514	0.604615970987137	0.55504415936478	-0.933354043170514	1.40644518917806	0.261569416498994	Encodes an ATP-binding cassette (ABC) transporter. Expressed in the vascular tissue of primary stem.The mRNA is cell-to-cell mobile.Encodes an ATP-binding cassette (ABC) transporter. Expressed in the vascular tissue of primary stem. The mRNA is cell-to-cell mobile.	10°C
AT1G02530	0.203292076262308	0.303356377832984	0.691879548576028	0.518046869918699	-1.03151881990652	1.25678165138594	0.321931589537223	P-glycoprotein 12;(source:Araport11)	10°C
AT1G02540	0.0580241570066663	5.75159767781616e-12	1.23639116039402	11.2402115003052	1.69137744851807	10.0182834393481	0.1841046277666	hypothetical protein;(source:Araport11)	10°C
AT1G02590	0.541773446863836	0.0562434991439348	0.266182284210761	1.2499276678668	-0.640745112381263	2.80839616478644	0.1841046277666	Aldehyde oxidase/xanthine dehydrogenase, molybdopterin binding protein;(source:Araport11)	10°C
AT1G02620	0.876579951806064	0.00603995735226198	0.0572084662848022	2.21896612789256	-0.133635076222571	-3.34160412382311	0.323943661971831	Ras-related small GTP-binding family protein;(source:Araport11)	10°C
AT1G02770	0.853660527912925	6.442223311037e-08	0.0687147992927731	7.19096422501924	-0.208719432671548	7.96963361582294	0.180080482897384	hypothetical protein;(source:Araport11)	10°C
AT1G02880	0.839036412795196	1.24277878240037e-12	0.0762191910987474	11.9056061699368	-0.259636298348798	10.5047700446178	0.176056338028169	Encodes a thiamine pyrophosphokinase capable of producing thiamine pyrophosphate from free thiamine.	10°C
AT1G03120	0.869299230469704	0.490202326467689	0.0608307048254253	0.309624631946279	0.243860776084698	-1.59249813748067	0.0653923541247485	responsive to abscisic acid 28;(source:Araport11)	10°C
AT1G03220	0.949559294660092	1.12283274289654e-08	0.0224779108220094	7.9496849314028	-0.0465050350764852	6.56853767440975	0.411468812877264	Eukaryotic aspartyl protease family protein;(source:Araport11)	10°C
AT1G03230	0.783934869020626	4.73887467824732e-08	0.105720017927732	7.32432477626901	-0.201836519524673	6.26146438251742	0.422535211267606	Eukaryotic aspartyl protease family protein;(source:Araport11)	10°C
AT1G03300	0.695612821186156	0.312394330896379	0.157632421897784	0.505296855981548	0.402650845901857	-1.33366303726371	0.751509054325956	Member of the plant-specific DUF724 protein family. Arabidopsis has 10 DUF724 proteins. Loss of function mutant has a WT phenotype	10°C
AT1G03360	0.62321058643022	1.82502850576279e-08	0.205365177945926	7.73873034775611	-0.523524893491709	7.14631877689476	0.27364185110664	Encodes a core subunit of the RNA exosome required for the processing of rRNA, several snoRNA and the degradation of aberrant transcripts.	10°C
AT1G03410	0.319304930527865	0.00587573829343366	0.495794375276677	2.23093755601466	-1.4158606169672	-5.28696456703157	0.0975855130784708	2-oxoglutarate (2OG) and Fe(II)-dependent oxygenase superfamily protein;(source:Araport11)	10°C
AT1G03440	0.0363826543657155	9.48487587812862e-08	1.43910561933711	7.02296834804327	3.84693091376348	13.112651031791	0.0563380281690141	Leucine-rich repeat (LRR) family protein;(source:Araport11)	10°C
AT1G03475	0.623348116109586	0.131925819401889	0.205269348714672	0.879670199704459	-0.508433409902832	-2.78375191257267	0.893360160965795	Encodes coproporphyrinogen III oxidase, a key enzyme in the biosynthetic pathway of chlorophyll and heme, a tetrapyrrole pathway. Mutants express cytological and molecular markers associated with the defense responses, usually activated by pathogen infection.	10°C
AT1G03530	0.655924529147668	4.09356152704555e-17	0.183146127789402	16.3878986776928	-0.459429284346421	-9.74302242159691	0.625754527162978	nuclear assembly factor 1;(source:Araport11)	10°C
AT1G03710	0.646481261831408	0.258955858742866	0.189444058565733	0.58677425884607	-0.417551060208116	-1.28797570888397	0.496981891348089	Cystatin/monellin superfamily protein;(source:Araport11)	10°C
AT1G03720	0.14805763669142	0.508931214299555	0.82956918714392	0.29334091170811	1.38033186021489	0.783192880581596	0.635814889336016	Cysteine proteinases superfamily protein;(source:Araport11)	10°C
AT1G03810	0.454522394273467	0.972102517555976	0.342444714268643	0.0122879321302102	1.05245918071891	0.0623913863264574	0.11569416498994	Nucleic acid-binding, OB-fold-like protein;(source:Araport11)	10°C
AT1G04171	0.0212830188879537	0.00193900247458501	1.67196676954476	2.71242163666759	-3.75206048723121	-5.26768638174437	0.128772635814889	NA	10°C
AT1G04400	0.761263292690626	0.501559105703604	0.118465110921582	0.299677880652776	-0.405789440814598	1.05974025970455	0.154929577464789	Blue light receptor mediating blue-light regulated cotyledon expansion and flowering time. Positive regulator of the flowering-time gene CONSTANS. This gene possesses a light-induced CNT2 N-terminal homodimerisation domain.Involved in blue-light induced stomatal opening. Involved in triggering chromatin decondensation. An 80-residue motif (NC80) is sufficient to confer CRY2's physiological functi…	10°C
AT1G04590	0.250466019028594	0.000148904842660224	0.60125118696011	3.82709117796029	-0.945795372617359	4.34386942480339	0.559356136820926	PPR containing-like protein;(source:Araport11)	10°C
AT1G04625	0.458711709202086	0.130804966762441	0.338460173805342	0.883375765212298	1.31910909624285	3.53675856361499	0.936619718309859	Polynucleotidyl transferase, ribonuclease H-like superfamily protein;(source:Araport11)	10°C
AT1G04684	0.272235897848515	0.000990351525118105	0.565054607973283	3.00421062527967	0.924287383321205	4.24870526549645	0.735412474849095	NA	10°C
AT1G05080	0.840671928002963	0.0816940661902846	0.0753734544467109	1.08780948709554	0.17241933263117	2.50472938154485	0.804828973843058	F-box/RNI-like/FBD-like domains-containing protein;(source:Araport11)	10°C
AT1G05085	0.327438011537029	0.404730934784053	0.48487090573488	0.392833599926276	-1.02134230353308	1.40993886524092	0.869215291750503	hypothetical protein;(source:Araport11)	10°C
AT1G05160	0.343838466457661	0.00833810934568167	0.463645538830472	2.07893241384935	-1.06719689747169	-3.30928857129731	0.290744466800805	Encodes an ent-kaurenoic acid hydroxylase, a member of the CYP88A cytochrome p450 family.	10°C
AT1G05220	0.190157381887604	0.207545263042593	0.720886810663521	0.682887174393096	-1.80214575579579	-2.46868672445896	0.0935613682092555	Transmembrane protein 97, Putative;(source:Araport11)	10°C
AT1G05270	0.713418461065441	0.108244027263739	0.146655656652955	0.965596058004278	0.521170723230839	3.11539332155459	0.0955734406438632	TraB family protein that localizes to the outer mitochondrial membrane and tether to ER. Potential regulating mitophagy via interactions with ATG8.	10°C
AT1G05400	0.686429799075798	0.395039914271731	0.16340387129386	0.403359021659101	0.624366979040791	-1.96287157426331	0.0653923541247485	hypothetical protein;(source:Araport11)	10°C
AT1G05550	0.364487274507643	0.0415079049221362	0.438317629781083	1.38186918673032	-0.680932507136696	-2.43445058999209	0.351106639839034	DUF295 domain protein of unknown function. Expressed in ovule integuments and nucellus.	10°C
AT1G05650	0.856719682908097	0.1083201800628	0.06716125518369	0.965290626721935	-0.165501499566159	-2.27574007410741	0.203219315895372	Pectin lyase-like superfamily protein;(source:Araport11)	10°C
AT1G05660	0.720115897788363	0.239890944426471	0.142597601180824	0.619986145778906	-0.326258429088841	-1.59461316486178	0.229376257545272	Pectin lyase-like superfamily protein;(source:Araport11)	10°C
AT1G05770	0.176687798585425	0.321955185781932	0.752793440249785	0.492204575267185	-1.91274874032206	-1.6814192469763	0.129778672032193	Mannose-binding lectin superfamily protein;(source:Araport11)	10°C
AT1G05780	0.184877063238277	0.390484717251551	0.733116966217508	0.408395958824328	-1.42978424262171	1.47261691432668	0.126760563380282	Vacuolar ATPase assembly integral membrane protein VMA21-like domain-containing protein;(source:Araport11)	10°C
AT1G05810	0.521026815465118	0.00991532849409835	0.283139924476214	2.00369289307633	0.846095759229979	-5.28176129438095	0.0845070422535211	Rab GTPase-like A5A protein;(source:Araport11)	10°C
AT1G06148	0.104788275849204	4.08253764718387e-05	0.979687305318203	4.38906980171957	-1.58892407314383	6.12109076165519	0.176056338028169	hypothetical protein;(source:Araport11)	10°C
AT1G06320	0.0747415364558549	9.10428552879285e-08	1.12643797863729	7.04075413038281	-2.55875196998558	10.1557982566183	0.0985915492957746	hypothetical protein;(source:Araport11)	10°C
AT1G06340	0.492674496614853	1.99416698495681e-06	0.307439918476277	5.70023847811619	-0.967971181144178	-8.81318964285955	0.104627766599598	Plant Tudor-like protein;(source:Araport11)	10°C
AT1G06620	0.587605045714211	0.0122031545137456	0.230914483616242	1.91352788974929	-0.810269663420679	-5.21924285265439	0.0814889336016097	encodes a protein whose sequence is similar to a 2-oxoglutarate-dependent dioxygenase The mRNA is cell-to-cell mobile.encodes a protein whose sequence is similar to a 2-oxoglutarate-dependent dioxygenaseThe mRNA is cell-to-cell mobile.	10°C
AT1G06630	0.433090896472183	0.122160519146365	0.36342094500128	0.913069130323585	1.45534184877477	3.85587827085972	0.0553319919517103	F-box/RNI-like superfamily protein;(source:Araport11)	10°C
AT1G06645	0.84742425740706	0.595758293071991	0.0718991085351112	0.224929903475277	-0.130742770840073	0.629827520720119	0.362173038229376	2-oxoglutarate (2OG) and Fe(II)-dependent oxygenase superfamily protein;(source:Araport11)	10°C
AT1G06810	0.753538923391305	0.527418985098284	0.122894309669897	0.277844241294529	0.512119941136176	1.5024101117149	0.0613682092555332	endonuclease/glycosyl hydrolase;(source:Araport11)	10°C
AT1G06930	0.694677651739584	0.00397864613111101	0.158216672454704	2.40026468617155	-0.637794363399623	-6.40961399709524	0.0704225352112676	TPRXL;(source:Araport11)	10°C
AT1G07025	0.262087678937673	0.0787224778068933	0.581553395288255	1.10390124484951	1.64871300904941	-3.56598324931821	0.0865191146881288	Mitochondrial substrate carrier family protein;(source:Araport11)	10°C
AT1G07190	0.477369085094311	5.83443999680349e-07	0.321145709769328	6.23400082221835	0.607053136225668	5.68823625381946	0.456740442655936	Lon protease;(source:Araport11)	10°C
AT1G07260	0.0291616051333395	0.851393961193372	1.5351885749574	0.0698694345320286	2.14078788091918	-0.278212290539603	0.180080482897384	Encodes a uridine diphosphate-glycosyltransferase that acts on methyl salicylate (MeSA) to form MeSA glucosides in vitro and in vivo and facilitates negative regulation of the SAR response by modulating homeostasis of MeSA and SA.	10°C
AT1G07350	0.930937634086836	0.00071276507431642	0.0310794125516093	3.14705358899821	0.100574540519412	-5.32244769166883	0.154929577464789	Encodes a serine/arginine rich-like protein, SR45a. Involved in the regulation of stress-responsive alternative splicing.	10°C
AT1G07400	0.920087015856133	0.0898240535627731	0.0361710979597599	1.04660735007244	0.126872257742322	3.59711258576139	0.0784708249496982	HSP20-like chaperones superfamily protein;(source:Araport11)	10°C
AT1G07476	0.709133422716689	6.71319012381361e-06	0.149272045073415	5.1730710530156	-0.663839077844074	8.7780144728895	0.0935613682092555	transmembrane protein;(source:Araport11)	10°C
AT1G07480	0.623649885005775	1.11209618461003e-07	0.205059153399416	6.95385764922978	0.801172117838838	12.7269947738245	0.0593561368209256	Transcription factor IIA, alpha/beta subunit;(source:Araport11)	10°C
AT1G07540	0.793091084956485	0.483145097598745	0.100676931948049	0.315922422823613	0.251331221533194	-1.0018125138059	0.199195171026157	Arabidopsis thaliana telomere-binding protein, putative (At1g07540)	10°C
AT1G07550	0.740053860920207	0.375729412564662	0.130736671283616	0.425124806494914	0.526839702215319	-2.17366923180943	0.0573440643863179	Leucine-rich repeat protein kinase family protein;(source:Araport11)	10°C
AT1G07560	0.133377107688726	0.00035690716404264	0.874918704584525	3.44744473455216	1.34581886627908	5.1541938063043	0.19215291750503	Leucine-rich repeat protein kinase family protein;(source:Araport11)	10°C
AT1G07725	0.0111696631158932	0.00244368646567672	1.95195992528322	2.61195451649881	4.11712608085345	6.41549565177024	0.0784708249496982	A member of EXO70 gene family, putative exocyst subunits, conserved in land plants. Arabidopsis thaliana contains 23 putative EXO70 genes, which can be classified into eight clusters on the phylogenetic tree.	10°C
AT1G07780	0.76744706181498	3.69221896515235e-08	0.114951572273661	7.43271255127084	-0.241405770432248	6.28103658189718	0.560362173038229	Encodes phosphoribosylanthranilate isomerase which catalyzes the third step of the tryptophan biosynthetic pathway. Member of gene family. The mRNA is cell-to-cell mobile.Encodes phosphoribosylanthranilate isomerase which catalyzes the third step of the tryptophan biosynthetic pathway. Member of gene family.The mRNA is cell-to-cell mobile.	10°C
AT1G07920	0.591473245681598	0.789562107697105	0.228064895187588	0.102613702300086	-0.825554581629494	-0.573104192502006	0.0764587525150905	GTP binding Elongation factor Tu family protein.	10°C
AT1G08005	0.77655116410866	0.0664286020083657	0.109829924921849	1.1776448872008	0.536251330856133	4.26396449358401	0.0643863179074447	serine/threonine-protein phosphatase 6 regulatory subunit;(source:Araport11)	10°C
AT1G08032	0.0701442836090459	3.80378959036775e-16	1.15400771591437	15.4197835144133	1.83143228084884	11.6962175879798	0.188128772635815	NA	10°C
AT1G08120	0.390837648160758	0.286923786443271	0.408003608717454	0.542233446550639	1.59554720713397	2.72841131794954	0.0523138832997988	TP53-regulating kinase-like protein;(source:Araport11)	10°C
AT1G08300	0.666761995100684	0.325696851264492	0.176029162575953	0.48718644003834	0.401475184071743	1.26353254395296	0.269617706237425	no vein-like protein;(source:Araport11)	10°C
AT1G08430	0.971081807986252	0.911188078782903	0.0127441817702468	0.040391970834872	-0.0584108372529295	-0.291214689437712	0.0503018108651912	Encodes a Al-activated malate efflux transporter. It is essential for aluminum tolerance but does not represent the major Al tolerance QTL. Staurosporine and calyculin A both block all changes in AtALMT1 gene expression (as a result malate release is totally inhibited). AtALMT1 transcription was clearly induced by indole-3-acetic acid, abscisic acid, low pH, hydrogen peroxide and flg22. STOP1 and…	10°C
AT1G08620	0.0445692253233802	2.93409706561679e-47	1.35096491450492	46.532525522952	2.62991180187607	19.6668456859228	0.197183098591549	Member of family of Jumonji C (JmjC)-containing demethylases, its catalytic domain exhibits both H3K4 and H3K9 demethylation activities. Together with MMD1 promotes in male meiocytes gene expression in an H3K9me3-dependent manner and thereby contributes to meiotic chromosome condensation.	10°C
AT1G08900	0.27042002307229	5.57064374072257e-07	0.567961154491286	6.25409461507954	-0.823470786094485	5.69022546006667	0.53420523138833	Major facilitator superfamily protein;(source:Araport11)	10°C
AT1G08910	0.178491832160172	0.0525618302909769	0.748381652542975	1.27932952032362	1.00969235656677	2.57871786225813	0.757545271629779	Encodes an SP-RING domain containing protein that functions in sumolaytion and is involved in positive regulation of sulfur metabolism and stress response.	10°C
AT1G08930	0.050433180958038	2.36928643650058e-07	1.29728363884155	6.62538243177545	-1.72137801330417	-6.92494984470834	0.233400402414487	encodes a putative sucrose transporter whose gene expression is induced by dehydration and cold. The mRNA is cell-to-cell mobile.	10°C
AT1G09040	0.984161364351342	2.72220020447334e-10	0.00693368825374441	9.56507993772906	-0.0204654773399456	8.55099370134267	0.224346076458753	arginine-glutamic acid dipeptide repeat protein;(source:Araport11)	10°C
AT1G09157	0.611107708595515	0.138440498281507	0.213882237996128	0.858736846242114	0.777208292802506	3.16098278402597	0.0774647887323944	Sperm membrane protein that functions during fertilization to localize pollen membrane fusion factors to the pollen membrane in response to signals from the egg cell.Loss-of-function mutation in this gene together with DMP9 induces maternal haploids, with an average haploid induction rate of 2.1&#8201;±&#8201;1.1%.	10°C
AT1G09260	0.996838306203876	0.0640879886056073	0.00137528142596008	1.19322335848604	-0.00553761183143267	4.65755516157644	0.945674044265594	Chaperone DnaJ-domain superfamily protein;(source:Araport11)	10°C
AT1G09320	0.810829857498815	0.000200932570566359	0.091070267492309	3.69694965971401	0.450476650775255	-8.37478295820385	0.06841046277666	Heterochromatin-binding protein which can bind to three H3K9me2 tails. Preferentially binds to long TEs. Required for transcriptional silencing, non-CG DNA methylation, and H3K9 dimethylation at some loci.	10°C
AT1G09400	0.740233319067452	0.0532038023840587	0.130631370522363	1.27405732831767	-0.496618508744733	4.59230462861192	0.0613682092555332	FMN-linked oxidoreductases superfamily protein;(source:Araport11)	10°C
AT1G09410	0.290508889852141	1.22243360518549e-07	0.536840573240409	6.91277471967642	1.90589280068483	12.3031586890452	0.0633802816901408	pentatricopeptide (PPR) repeat-containing protein;(source:Araport11)	10°C
AT1G09470	0.61191817777896	0.0389834282576033	0.213306645362207	1.40911997107035	0.738071676220631	4.86597789402534	0.062374245472837	NEAP3 is a member of a small family containing coiled-coil domains, a nuclear localization signal and a C-terminal predicted transmembrane domain. It localizes to the nuclear periphery. Mutants have altered nuclear morphology and chromatin structure.	10°C
AT1G09480	0.685558370469184	0.0392541862731602	0.163955562182337	1.40611402099809	0.369877745419206	-2.89920305422293	0.207243460764588	similar to Eucalyptus gunnii alcohol dehydrogenase of unknown physiological function (GI:1143445), Vigna unguiculata (gi:1854445), NOT a cinnamyl-alcohol dehydrogenaseThe mRNA is cell-to-cell mobile.similar to Eucalyptus gunnii alcohol dehydrogenase of unknown physiological function (GI:1143445), Vigna unguiculata (gi:1854445), NOT a cinnamyl-alcohol dehydrogenase The mRNA is cell-to-cell mobile.	10°C
AT1G09483	0.0866857461931126	2.02519152657435e-15	1.06205230804388	14.6935338983747	-1.49297156562799	-9.0373420503482	0.419517102615694	myosin heavy chain, cardiac protein;(source:Araport11)	10°C
AT1G09700	0.691022054047115	0.451774684132986	0.160508091847041	0.345078109071678	0.336392831524257	-1.09854614380554	0.188128772635815	Encodes a nuclear dsRNA binding protein. Involved in mRNA cleavage. The mutant is characterized by shorter stature, delayed flowering, leaf hyponasty, reduced fertility, decreased rate of root growth, and an altered root gravitropic response. It also exhibits less sensitivity to auxin and cytokinin.	10°C
AT1G09710	0.533369732474074	0.0170057563956243	0.272971633176436	1.76940404640459	-0.509505800801613	2.72112994912296	0.515090543259557	Paralog of DRMY1 with unknown function.	10°C
AT1G09790	0.226793798423623	4.23312011737369e-14	0.644368825207803	13.3733394079795	0.93660080901632	8.49920162482029	0.492957746478873	COBRA-like protein 6 precursor;(source:Araport11)	10°C
AT1G09840	0.00769433120356961	3.04563960789657e-13	2.11382912335974	12.5163214882494	1.92794585338544	8.55372263781772	0.360160965794769	GSK3-like kinase, sub-group IV.	10°C
AT1G09995	0.978764775322713	1.7317966434455e-07	0.00932166882397353	6.76150310643794	0.0209841672020152	6.52228439151209	0.709255533199195	DNA repair DEAD helicase RAD3/XP-D subfamily protein;(source:Araport11)	10°C
AT1G10000	0.498850628652995	0.27224276166503	0.302029476146162	0.565043658351713	-1.17329532578471	-2.8388954733219	0.948692152917505	Ribonuclease H-like superfamily protein;(source:Araport11)	10°C
AT1G10100	0.477412719383078	1.27624409405618e-13	0.321106014561988	12.8940662546404	-0.611594641602288	8.64546134840808	0.368209255533199	hypothetical protein;(source:Araport11)	10°C
AT1G10110	0.539455769424591	0.00196506061518813	0.268044157806459	2.70662404862916	-0.739154635217652	5.40860666186308	0.120724346076459	F-box family protein;(source:Araport11)	10°C
AT1G10220	0.389018746907317	3.19316162021921e-05	0.410029469414079	4.4957790993143	-1.12370713522205	-7.30606022534363	0.118712273641851	ZCF37;(source:Araport11)	10°C
AT1G10240	0.187217717768511	1.70231392876052e-15	0.72765305322088	14.7689603473323	-1.10324990463239	-9.3203230009336	0.640845070422535	FAR1-related sequence 11;(source:Araport11)	10°C
AT1G10300	0.274329987593821	2.96580305838953e-06	0.561726716147984	5.52785769130306	-0.818075408539742	-5.52470778714451	0.639839034205231	GTPase involved in HA - and ABA-mediated signaling pathways, particularly during defense respnses to pathogens. A truncated version of NOG1-2 has been detected in Col-0, Ler-0, Rsch-4 ecotypes. Functions similarly to the paralogous gene NOG1-1.	10°C
AT1G10320	0.900288180241688	0.00742927504269846	0.0456184516099103	2.12905356313265	0.154889577308969	-4.61468761599611	0.124748490945674	Zinc finger C-x8-C-x5-C-x3-H type family protein;(source:Araport11)	10°C
AT1G10330	0.431254225927548	0.00564314842883781	0.365266636178327	2.24847852655479	0.96626085826618	-4.67548373703579	0.130784708249497	Tetratricopeptide repeat (TPR)-like superfamily protein;(source:Araport11)	10°C
AT1G10340	0.143388888009865	0.011582984490261	0.843484503221813	1.93617952518081	2.03085667234051	5.08963278368006	0.0875251509054326	Ankyrin repeat family protein;(source:Araport11)	10°C
AT1G10360	0.636643672040514	0.0160717450059877	0.196103573261878	1.79393696671345	0.829109591354781	5.2256169216745	0.0744466800804829	Encodes glutathione transferase belonging to the tau class of GSTs. Naming convention according to Wagner et al. (2002).	10°C
AT1G10370	0.684579566769842	0.00892676610179137	0.16457606776247	2.04930584441647	0.715208987312559	5.86080167172315	0.0694164989939638	Encodes GSTU17 (Glutathione S-Transferase U17). Functions as a negative component of stress-mediated signal transduction pathways in drought and salt stress responses.	10°C
AT1G10410	0.00197096215827136	0.000252456208667542	2.70532171393045	3.59781394421232	-3.11121092894348	-6.4349992261965	0.118712273641851	CW14 protein (DUF1336);(source:Araport11)	10°C
AT1G10455	0.135763606767397	1.02169508967571e-11	0.867216632841448	10.9906786938578	-1.86128894037888	-11.3081511167997	0.132796780684105	Part of co-expression cluster with REM13, REM11/VAL, REM20/VDD, and REM21.	10°C
AT1G10470	0.266653058756065	1.36739233540238e-09	0.574053430195012	8.8641068587652	-1.60275251359669	-11.4921077807589	0.0985915492957746	Encodes a two-component response regulator. Acts redundantly with ARR3 in the control of circadian period in a cytokinin-independent manner.	10°C
AT1G10540	0.352364577267886	0.000360500376749368	0.453007757099735	3.44309427707469	1.7252766390751	7.98403446968665	0.0694164989939638	nucleobase-ascorbate transporter 8;(source:Araport11)	10°C
AT1G10680	0.524491309122636	1.16612686663108e-14	0.280261703717045	13.933254198736	1.40920638197062	18.6661049641092	0.0573440643863179	P-glycoprotein 10;(source:Araport11)	10°C
AT1G11180	0.506699863088936	0.877882555103868	0.295249213056335	0.0565635809982098	0.770983765675287	-0.243622900789005	0.152917505030181	Secretory carrier membrane protein (SCAMP) family protein;(source:Araport11)	10°C
AT1G11220	0.437754359784068	0.404103283935781	0.358769519897323	0.393507620259174	-1.51980432067901	2.11873157797746	0.0533199195171026	cotton fiber, putative (DUF761);(source:Araport11)	10°C
AT1G11270	0.883750944754842	5.87875125011837e-06	0.053670108921669	5.23071491589299	-0.126704120194955	-5.74970287023993	0.276659959758551	F-box and associated interaction domains-containing protein;(source:Araport11)	10°C
AT1G11280	0.368314350886702	0.0100446962904856	0.433781359099248	1.99806318996204	1.12776924940295	-4.67480803520424	0.110663983903421	S-locus lectin protein kinase family protein;(source:Araport11)	10°C
AT1G11300	0.894303494353307	0.00909328669449032	0.0485150723055237	2.04127911619608	0.136187193460614	-3.659592164562	0.208249496981891	The annotation for At1g11300 in TAIR10 is incorrect. This locus has been split into two At1g11300 (symbol: EGM1) and At1g11305 (symbol: EGM2) (Olivier Loudet, personal communication, 2013-04-03). See Comment field for revised annotation.	10°C
AT1G11362	0.25420740178786	0.0123649700983334	0.594811808192616	1.90780692953677	-0.870084969568532	3.12289115621565	0.704225352112676	Plant invertase/pectin methylesterase inhibitor superfamily protein;(source:Araport11)	10°C
AT1G11370	0.171961742583543	0.00558361613958714	0.764568162586304	2.25308444607784	-1.75284938141235	4.95337254130163	0.885311871227364	Pectin lyase-like superfamily protein;(source:Araport11)	10°C
AT1G11460	0.781400451698838	0.0201379359918314	0.107126342061508	1.69598504387642	-0.206930598327883	2.69404370937779	0.591549295774648	nodulin MtN21-like transporter family protein	10°C
AT1G11470	0.782032928186677	1.84816963698901e-11	0.106774960202683	10.7332581689238	-0.211207686647275	7.60749726455744	0.457746478873239	Pentatricopeptide repeat (PPR) superfamily protein;(source:Araport11)	10°C
AT1G11520	0.0120831140040181	3.18163388285495e-51	1.91782112693341	50.4973497969722	2.93103108518083	17.8514214159312	0.292756539235412	A northern Swedish accession containing a 182-bp deletion in this gene had delayed flowering time.	10°C
AT1G11590	0.210069357332614	4.89281597255666e-08	0.677637293200517	7.31044111851477	-1.07363435818725	-6.36792930033511	0.379275653923541	Pectin methylesterase inhibitor.	10°C
AT1G11608	0.591885784701	0.0755210290719622	0.227762090337404	1.12193210084413	1.0624858540205	4.55133989340193	0.0523138832997988	F-box associated ubiquitination effector family protein;(source:Araport11)	10°C
AT1G11655	0.0795967046675211	0.247036320632997	1.09910491183942	0.607239189692342	-1.66408116143845	-1.75375975638978	0.17102615694165	hypothetical protein;(source:Araport11)	10°C
AT1G11670	0.485906230677124	0.10458543262826	0.31344753203116	0.980528802751184	-0.991707778420819	-3.71743839279486	0.0663983903420523	MATE efflux family protein;(source:Araport11)	10°C
AT1G11765	0.785677779575536	1.36789340968113e-15	0.104755529334667	14.8639477428139	-0.303833985371798	14.5344902685367	0.106639839034205	Plant self-incompatibility protein S1 family;(source:Araport11)	10°C
AT1G11810	0.577184151962788	9.87005494133245e-05	0.238685602058101	4.00568042983785	-0.883487984443266	-8.76811237457184	0.06841046277666	Paternally expressed gene.	10°C
AT1G11890	0.746941907097267	0.152541164404694	0.126713173831415	0.816612942799782	0.411753605635897	-2.88728366438036	0.0875251509054326	Member of SEC22 Gene Family; regulates cell morphogenesis via affecting cytoskeleton organization and stabilities.	10°C
AT1G12170	0.797285016399689	0.00293468844338397	0.0983863976476193	2.53243799816466	-0.44256827456119	-6.2614650348223	0.079476861167002	F-box family protein;(source:Araport11)	10°C
AT1G12180	0.327524955459722	1.31985367710571e-06	0.484755603746874	5.87947421330017	-0.763647487262679	-6.17597316599374	0.270623742454728	14.7 kDa heat shock-like protein;(source:Araport11)	10°C
AT1G12190	0.624349942521306	0.804950123897604	0.204571923928398	0.0942310284359941	-0.568110342636921	0.429448977535719	0.122736418511066	F-box and associated interaction domains-containing protein;(source:Araport11)	10°C
AT1G12210	0.873880518312081	0.342622997559312	0.0585479424055825	0.46518348965451	-0.143374433809663	-1.24294164993364	0.254527162977867	RFL1 has high sequence similarity to the adjacent disease resistance (R) gene RPS5.	10°C
AT1G12211	0.411610529840001	1.58725178915276e-05	0.385513523625559	4.7993541747159	0.742412728388137	5.20969444920653	0.330985915492958	hypothetical protein;(source:Araport11)	10°C
AT1G12220	0.228233103171616	0.000287046098231984	0.641621364816478	3.54204835204609	1.04013354642858	4.27427871169102	0.369215291750503	Resistance gene, mediates resistance against the bacterial pathogen Pseudomonas syringae. Contains a putative nucleotide binding site composed of kinase-1a (or P-loop), kinase-2a, and putative kinase-3a domains, 13 imperfect leucine-rich repeats, a potential leucine zipper, and two uncharacterized motifs that are well conserved in products of previously isolated R genes. Confers resistance to Pse…	10°C
AT1G12240	0.453481862735153	2.89294380747114e-05	0.343440078111182	4.53866000200436	0.575077602247302	4.80817715643146	0.423541247484909	Encodes a vacuolar invertase betaFruct4. betaFruct4 is transported from the endoplasmic reticulum through the intermediate compartments as a membrane protein. The N-terminal cytoplasmic domain contains multiple sequence motifs that are involved at various stages in the trafficking of betaFruct4 from the ER to the central vacuole. The mRNA is cell-to-cell mobile.	10°C
AT1G12340	0.799793501259352	0.0220048111794948	0.0970221290580478	1.65748235371114	-0.226052343120112	-2.61255536754372	0.479879275653924	Cornichon family protein;(source:Araport11)	10°C
AT1G12350	0.847460382566404	0.00464189852600743	0.0718805952310275	2.33330435764932	-0.216023959960107	4.66255389614909	0.861167002012072	At1g12350 encodes phosphopantothenoylcysteine synthetase (phosphopantothenoylcysteine ligase). Its molecular function was shown to add cysteine forming (R)-4’-phospho-N-pantothenoylcysteine (PPC)At1g12350 encodes phosphopantothenoylcysteine synthetase (phosphopantothenoylcysteine ligase). Its molecular function was shown to add cysteine forming (R)-4?-phospho-N-pantothenoylcysteine (PPC)	10°C
AT1G12411	0.670474787011575	4.4140619497865e-06	0.173617549009437	5.3551615759633	0.63518054598676	8.62499861404954	0.101609657947686	hypothetical protein;(source:Araport11)	10°C
AT1G12451	0.35748557213118	0.000150815944616582	0.446741481332151	3.82155274140431	-1.34236128115387	-7.07023125900984	0.103621730382294	NA	10°C
AT1G12490	0.526203734434061	0.000156002512196258	0.278846074079372	3.80686840790075	0.481473670616721	4.42003872526939	0.38430583501006	F-box associated ubiquitination effector family protein;(source:Araport11). Expressed in guard cells and induced by ABA. Mutants are insensitive to ABA and osmotic stressors.	10°C
AT1G12620	0.829716175463122	0.000727583388515372	0.0810704431786419	3.13811722488957	0.240197470380389	-5.07101636010765	0.174044265593561	Required to generate the nad3-rps12 -141 5&#8242; end in ecotype Van-0, whereas the RPF8 allele in Col has no function in the generation of any 5&#8242; terminus of this transcript.	10°C
AT1G12665	0.343724896843456	0.377133069948489	0.463789009701209	0.423505383620799	1.30372451553097	-2.08362753308251	0.062374245472837	Thionin-like gene involved in resistance against the beet cyst nematode (Heterodera schachtii).	10°C
AT1G12700	0.404502998208474	4.26274413392292e-13	0.393078255014452	12.3703107345732	-1.02373508193725	8.84155551788997	0.30784708249497	Encodes RNA PROCESSING FACTOR 1 (RPF1), a pentatricopeptide repeat (PPR) protein of the P-class containing canonical PPR-repeats. RPF1 is required for the 5?-end processing of the nad4 mRNA in mitochondria. Ler and other accessions impaired in processing of the nad4 mRNA 5&#8242;-end, contain a single nucleotide polymorphism (SNP) 807 nucleotides downstream of the predicted translation start codo…	10°C
AT1G12710	0.970342895913682	0.501578479357828	0.0130747693542819	0.299661105543856	0.0259036540765317	-0.777795824099617	0.416498993963783	This gene is predicted to encode a protein with a PP2 domain. This domain in present in lectins found in squash and cucumber, suggesting that this protein could potentially have carbohydrate binding capabilities.	10°C
AT1G12730	0.772691707769711	2.12958652764508e-05	0.111993748411346	4.67170470932803	-0.240357292109745	4.860410268322	0.443661971830986	GPI transamidase subunit PIG-U;(source:Araport11)	10°C
AT1G12750	0.448045752505087	1.73867519282319e-05	0.348677635452893	4.75978154228703	-1.25490851513034	-10.8610871614218	0.0533199195171026	RHOMBOID-like protein 6;(source:Araport11)	10°C
AT1G12770	0.875520013658241	0.00350738761184011	0.0577339218569575	2.45501623629096	0.178428724490286	4.75058685442488	0.142857142857143	Encodes a DEAD-box RNA helicase that localizes to mitochondria and is essential for regulating cell-to-cell transport via plasmodesmata. The mRNA is cell-to-cell mobile.Encodes a DEAD-box RNA helicase that localizes to mitochondria and is essential for regulating cell-to-cell transport via plasmodesmata.The mRNA is cell-to-cell mobile.	10°C
AT1G12855	0.605065829641538	0.0305238665110109	0.218197372628888	1.51536045439875	-0.540981813357854	2.88517184362465	0.240442655935614	F-box family protein;(source:Araport11)	10°C
AT1G13120	0.875384021445145	6.30659731161681e-07	0.0578013849122298	6.2002048986604	-0.201483369716345	-8.89985401417707	0.113682092555332	nucleoporin GLE1-like protein;(source:Araport11)	10°C
AT1G13200	0.593138687294841	0.00520737560189632	0.226843748314136	2.28338109604278	0.364517881490089	3.20508456244572	0.559356136820926	F-box and associated interaction domains-containing protein;(source:Araport11)	10°C
AT1G13350	0.436761072590748	0.00163362143017259	0.359756076146733	2.78684857805794	-1.10302770144653	5.40744457257584	0.125754527162978	Paralog of PRP4KA. PRP4K-family member protein.	10°C
AT1G13430	0.744773966191965	0.215498532928125	0.127975512661487	0.666555682085099	-0.371038144585571	-1.93731657059554	0.1579476861167	Encodes a sulfotransferase. Unlike the related ST4A protein (At2g14920), in vitro experiements show that this enzyme does not act brassinosteroids. ST4C is expressed in the roots and transcript levels rise in response to cytokinin treatment.	10°C
AT1G13470	0.193346485265644	3.0498365563814e-13	0.71366371830832	12.5157234342806	1.10709945804804	8.4496456941044	0.382293762575453	hypothetical protein (DUF1262);(source:Araport11)	10°C
AT1G13480	0.57951388084834	3.52409644746267e-12	0.236936157105666	11.4529522143271	0.536086149876618	8.44177812833556	0.685110663983903	hypothetical protein (DUF1262);(source:Araport11)	10°C
AT1G13485	0.723698258467238	0.000770561351367456	0.140442472474097	3.11319277745224	0.347296199613458	4.55179465752141	0.770623742454728	hypothetical protein;(source:Araport11)	10°C
AT1G13490	0.504143019804063	6.64181135182839e-13	0.297446241529615	12.1777134638812	0.652430368255863	8.65037310239842	0.676056338028169	hypothetical protein (DUF1262);(source:Araport11)	10°C
AT1G13500	0.534400803003784	3.08451376219881e-16	0.272132897950455	15.5108132877206	0.773933251782226	11.6836285560115	0.190140845070423	hypothetical protein (DUF1262);(source:Araport11)	10°C
AT1G13510	0.528606211757449	0.000236870299292008	0.276867737692897	3.62548939120732	-0.538641024625878	4.42275723062881	0.337022132796781	hypothetical protein (DUF1262);(source:Araport11)	10°C
AT1G13520	0.963935623031515	1.72960695175339e-12	0.0159519697234845	11.7620525778415	-0.0434740953757884	9.18778917680522	0.249496981891348	hypothetical protein (DUF1262);(source:Araport11)	10°C
AT1G13530	0.685829253252734	3.56903748563391e-18	0.163783994497703	17.4474488906214	-0.492177915251418	13.4864384915657	0.153923541247485	soluble N-ethylmaleimide-sensitive factor (NSF) adaptor protein	10°C
AT1G13608	0.711461179657085	0.000374816310586502	0.147848791884219	3.42618151852176	0.664747310432697	8.24419522846236	0.0643863179074447	Encodes a defensin-like (DEFL) family protein; irondeficiency-regulated gene expression. Unannotated bottom strand transcript is expressed at much higher levels than the top strand transcripts indicative of lncRNA, CAN OF SPINACH (COS).	10°C
AT1G13650	0.897059992611177	0.352999406176855	0.0471785117064667	0.452226025191022	0.117532901077061	1.1927000809749	0.270623742454728	hypothetical protein;(source:Araport11)	10°C
AT1G13780	0.48200500228246	8.51095229098297e-11	0.316948454598503	10.07002184396	-0.81415760176236	10.5051632535629	0.141851106639839	F-box/RNI-like/FBD-like domains-containing protein;(source:Araport11)	10°C
AT1G14100	0.860667799184932	7.8512613619712e-05	0.0651644453181807	4.10506056509714	0.361646999804186	9.73485252300373	0.0563380281690141	member of Glycosyltransferase Family- 37. FUT8 was previously associated to AT1G14110	10°C
AT1G14110	0.851643859907895	0.68810753029541	0.069741980364909	0.162343689431839	0.156844910533603	-0.458497054421492	0.479879275653924	member of xyloglucan fucosyltransferase family	10°C
AT1G14120	0.560791910667208	0.0521552013328824	0.251198259624016	1.28270237376617	-0.565500131066748	-2.78783415176528	0.196177062374245	DAO2 is an IAA oxidase expressed in root caps. it is a member of a family of dioxygenase and 2OG Fe(II) oxygenase domain and DAO domain containing proteins. It is expressed specifically in root cap cells and does not appear to be the major IAA oxidase in planta.	10°C
AT1G14230	0.667621037541685	0.849907943672372	0.175469986635819	0.0706281116035822	-0.608310188141149	-0.411381217720618	0.0744466800804829	GDA1/CD39 nucleoside phosphatase family protein;(source:Araport11)	10°C
AT1G14240	0.808429830362057	0.00037788720033123	0.0923576697700258	3.42263781811119	-0.248226900179668	5.60371121622586	0.153923541247485	GDA1/CD39 nucleoside phosphatase family protein;(source:Araport11)	10°C
AT1G14250	0.612631172443649	0.509653838832363	0.212800908809512	0.292724700231665	-0.511150806653687	1.05394808272404	0.14989939637827	GDA1/CD39 nucleoside phosphatase family protein;(source:Araport11)	10°C
AT1G14315	0.133243445814652	0.0287044417849443	0.875354144526807	1.54205089443565	-2.62904044489931	4.53188516296748	0.0824949698189135	F-box and associated interaction domains-containing protein;(source:Araport11)	10°C
AT1G14410	0.13020332579593	0.308516479707688	0.885377922400906	0.510721632749189	-1.08426326660996	-1.16738045141444	0.451710261569417	Encodes a homolog of the potato p24 protein. Binds single strand telomeric repeats. Negatively regulates telomerase activity and telomere length.	10°C
AT1G14640	0.364191936156641	0.00137213947270727	0.438669674470381	2.86260174201952	0.865183221532472	4.81553546847691	0.826961770623742	SWAP (Suppressor-of-White-APricot)/surp domain-containing protein;(source:Araport11)	10°C
AT1G14688	0.133494555322259	0.0548918173728615	0.874536446971456	1.26049239024335	-1.36132245695876	-2.27854495212322	0.361167002012072	E3 ubiquitin ligase;(source:Araport11)	10°C
AT1G14755	0.70006224542462	0.704360934227902	0.154863343353458	0.152204739189338	-0.718859589862874	0.909145253890435	0.0603621730382294	Encodes a defensin-like (DEFL) family protein.	10°C
AT1G14770	0.211853640822801	6.38538448109577e-05	0.673964068006324	4.19481294757972	1.19273182542394	5.91363402649258	0.180080482897384	RING/FYVE/PHD zinc finger superfamily protein;(source:Araport11)	10°C
AT1G14800	0.623095673490758	0.956341313170635	0.205445264289474	0.0193870826484483	-0.435498876761536	-0.0674361753894558	0.311871227364185	Nucleic acid-binding, OB-fold-like protein;(source:Araport11)	10°C
AT1G14840	0.247181150531616	2.35436521545721e-06	0.606984650622984	5.62812616734006	-1.58671417676107	7.67731605086287	0.141851106639839	Encodes a microtubule associated protein (MAP70-4). Expressed in all tissues.	10°C
AT1G14890	0.810113385960298	0.0187615121866846	0.0914541916761303	1.7267321602072	-0.20727342940733	-3.37264636356876	0.196177062374245	Plant invertase/pectin methylesterase inhibitor superfamily protein;(source:Araport11)	10°C
AT1G14960	0.277039260193363	3.936831430306e-05	0.557458681198594	4.40485318070259	2.11808222961761	10.0476168192269	0.0573440643863179	Polyketide cyclase/dehydrase and lipid transport superfamily protein;(source:Araport11)	10°C
AT1G15050	0.385437519800537	0.276278408754415	0.414046011919223	0.558653054009336	-1.84015200221689	-2.78941422998775	0.0523138832997988	Belongs to auxin inducible gene family.	10°C
AT1G15150	0.518837781179008	0.0294274665978139	0.284968406604656	1.53124712457889	-1.15901963824811	-5.57453794446227	0.0523138832997988	MATE efflux family protein;(source:Araport11)	10°C
AT1G15165	0.339234858554399	6.14958114593258e-12	0.469499527582813	11.2111544634449	0.973097833731017	8.74821019812564	0.731388329979879	RING/FYVE/PHD zinc finger superfamily protein;(source:Araport11)	10°C
AT1G15260	0.148347759561477	0.46021168962101	0.828719008278283	0.337042354217085	1.31071095152426	-1.12973148619929	0.167002012072435	LOW protein: ATP-dependent RNA helicase-like protein;(source:Araport11)	10°C
AT1G15320	0.482188703760572	0.000153106038997857	0.316782968060421	3.81500767898351	-0.634266151161988	4.84528821083558	0.729376257545272	seed dormancy control protein;(source:Araport11)	10°C
AT1G15460	0.909754586878905	0.926870382035405	0.0410757460729436	0.0329809954161201	0.128008479746928	0.132671792939654	0.193158953722334	Encodes a efflux-type boron transporter. Over-expression improved plant growth under B toxic conditions.	10°C
AT1G15490	0.471535514571692	0.227420853413476	0.326485592000538	0.643169715078502	-0.926532026585397	2.50269888381953	0.0824949698189135	alpha/beta-Hydrolases superfamily protein;(source:Araport11)	10°C
AT1G15590	0.774195942698104	0.0293083895298339	0.111149109003168	1.53300804500483	0.375124817934405	-3.51897837922205	0.145875251509054	E3 ubiquitin-protein ligase;(source:Araport11)	10°C
AT1G15600	0.281599694808606	0.462291861078571	0.550367820208228	0.335083752505635	-1.68584519513782	1.7892750999941	0.0583501006036217	transmembrane protein;(source:Araport11)	10°C
AT1G15610	0.565385749013557	3.1228783700578e-06	0.247655142437893	5.50544493035238	-0.471842296346974	-5.29580571743361	0.518108651911469	transmembrane protein;(source:Araport11)	10°C
AT1G15620	0.628034465718421	1.92910631969164e-09	0.202016522089877	8.71464383623223	-0.398358597108279	-6.79103174149843	0.491951710261569	transmembrane protein;(source:Araport11)	10°C
AT1G15630	0.246393815950592	0.00657658581793388	0.608370196394936	2.1819995083992	-1.26589161503228	-4.17026888072789	0.164989939637827	transmembrane protein;(source:Araport11)	10°C
AT1G15640	0.439001715618739	0.0891086134678643	0.357533782531693	1.05008031391194	-0.91471325204429	-2.93391113620226	0.124748490945674	transmembrane protein;(source:Araport11)	10°C
AT1G15680	0.657158244915157	0.836497647560396	0.182330038936053	0.077535276044056	0.838654187034962	0.614168134803454	0.961770623742455	F-box family protein;(source:Araport11)	10°C
AT1G15770	0.195760555534704	2.28617079958599e-05	0.708274811201659	4.64089132663245	-1.16376012147293	-5.48083593826328	0.26056338028169	mediator of RNA polymerase II transcription subunit;(source:Araport11)	10°C
AT1G15772	0.592586448721176	9.8432262420334e-07	0.227248284197357	6.00686253272041	-0.530280868005144	-7.61296537280316	0.1579476861167	mediator of RNA polymerase II transcription subunit;(source:Araport11)	10°C
AT1G15780	0.979553674930743	0.0159361555056293	0.00897176172379542	1.79761644103714	0.0312723190278878	5.29872659930736	0.0724346076458753	mediator of RNA polymerase II transcription subunit 15a-like protein;(source:Araport11)	10°C
AT1G15860	0.945586064476623	0.00940721080824881	0.024298936807047	2.02653912366579	-0.0576729107957944	-3.546422152623	0.224346076458753	defective in cullin neddylation protein (DUF298);(source:Araport11)	10°C
AT1G15940	0.30237725922206	0.0316445294624414	0.51945087377183	1.49970135767262	2.04398309672072	5.55160834193188	0.051307847082495	One of 5 PO76/PDS5 cohesion cofactor orthologs of Arabidopsis.	10°C
AT1G16025	0.196506327253886	0.494603505704023	0.706623461333296	0.305742809724586	-1.77935936468833	1.33820844219935	0.0935613682092555	hypothetical protein;(source:Araport11)	10°C
AT1G16090	0.350431177182099	0.306942820022686	0.455397262447416	0.512942521140168	0.756021156339551	1.45658481038178	0.799798792756539	Encodes a truncated WAK-like kinase that is predicted to be a secreted protein.	10°C
AT1G16110	0.897721295833464	0.180301192864047	0.0468584723176563	0.744001399996626	0.138037573460163	-2.0955337908001	0.1579476861167	Encodes a WAK-like receptor-like kinase with a cytoplasmic Ser/Thr protein kinase domain and an extracellular domain with EGF-like repeats. It has been shown to be localized to the cell wall.	10°C
AT1G16120	0.7039624122517	0.548841173389703	0.152450529192371	0.260553315841368	0.505118188384454	-1.18614589515887	0.0915492957746479	Encodes a WAK-like receptor-like kinase with a cytoplasmic Ser/Thr protein kinase domain and an extracellular domain with EGF-like repeats.	10°C
AT1G16130	0.843447722844055	0.230776410309836	0.0739418299497022	0.636808586312924	0.244499695374939	2.43160494182486	0.0865191146881288	Encodes a WAK-like receptor-like kinase with a cytoplasmic Ser/Thr protein kinase domain and an extracellular domain with EGF-like repeats.	10°C
AT1G16230	0.875703776758828	0.756740396964377	0.0576427772513484	0.121053081533388	0.19240303663286	-0.556862508448665	0.113682092555332	Target SNARE coiled-coil domain protein;(source:Araport11)	10°C
AT1G16260	0.172177297360452	0.84288201379905	0.764024113515803	0.0742332134442655	1.70489990546928	-0.343487379362381	0.12374245472837	Wall-associated kinase family protein;(source:Araport11)	10°C
AT1G16360	0.32310049647235	1.87111827320521e-06	0.490662374650148	5.72789875992011	0.6899430679809	5.43696619210952	0.449698189134809	LEM3 (ligand-effect modulator 3) family protein / CDC50 family protein;(source:Araport11)	10°C
AT1G16470	0.0935569530183965	0.00055937644157742	1.02892393082232	3.25229582811175	3.13311239699178	8.51430348192431	0.0563380281690141	Encodes 20S proteasome subunit PAB1 (PAB1).	10°C
AT1G16630	0.00234837482845384	9.37791199229206e-18	2.62923258334555	17.0278938472467	-3.51173897625818	-12.4039190188558	0.1841046277666	transmembrane protein;(source:Araport11)	10°C
AT1G16780	0.0876157614155972	0.000217742067531971	1.05741776049752	3.66205765762842	2.72369751415847	8.69485497540392	0.062374245472837	Encodes a type II H+-PPases that localizes to and function as a proton pump of the Golgi apparatus in most tissues except for mature leaves.	10°C
AT1G16800	0.50837396282408	0.396937652191546	0.293816700626674	0.401277703402132	1.18253745110384	2.45928109725314	0.959758551307847	P-loop containing nucleoside triphosphate hydrolases superfamily protein;(source:Araport11)	10°C
AT1G16820	0.812790769589237	0.275134948321439	0.0900212370719946	0.560454240947477	-0.36335706250252	2.59398848467644	0.0613682092555332	vacuolar ATP synthase catalytic subunit-related / V-ATPase-related / vacuolar proton pump-like protein;(source:Araport11)	10°C
AT1G16825	0.81120918947156	1.2374742999473e-09	0.090867138244732	8.90746381179397	-0.213091482539045	-6.90195677772743	0.451710261569417	Reticulon family protein;(source:Araport11)	10°C
AT1G16910	0.696555921619352	0.11188724117876	0.157044011363804	0.951219434486674	0.621504199166268	-3.99991463104019	0.0543259557344064	LIGHT-DEPENDENT SHORT HYPOCOTYLS-like protein (DUF640);(source:Araport11)	10°C
AT1G16940	0.442178837847873	0.0934212072917015	0.354402046076202	1.0295545245805	-1.02357670466404	3.45813550616071	0.0835010060362173	F-box/RNI-like/FBD-like domains-containing protein;(source:Araport11)	10°C
AT1G17010	0.671032116466	0.0325340255255111	0.173256693437309	1.48766219692863	-0.554726890785147	5.2847370303065	0.0563380281690141	2-oxoglutarate (2OG) and Fe(II)-dependent oxygenase superfamily protein;(source:Araport11)	10°C
AT1G17120	0.567683042273971	0.988675425671619	0.245894078747701	0.00494626045076459	0.47023308691689	-0.0168521441415161	0.637826961770624	Encodes a member of the cationic amino acid transporter (CAT) subfamily of amino acid polyamine choline transporters. Does not mediate efficient uptake of basic amino acids in yeast or Xenopus systems but can transport neutral and acidic amino acid analogs.	10°C
AT1G17150	0.424249682646149	0.833163266574496	0.372378473877883	0.0792698859586557	1.33308838801546	0.479431322160234	0.0674044265593561	Pectin lyase-like superfamily protein;(source:Araport11)	10°C
AT1G17240	0.765587454669894	0.143198691884196	0.116005191757177	0.844060949277258	-0.323437941170276	2.52688481086281	0.124748490945674	Encodes a CLAVATA2 (CLV2)-related gene. Complements the clv2 mutant when expressed under the control of the CLV2 promoter.	10°C
AT1G17590	0.731520659370983	0.000478754543929366	0.135773404160515	3.31988709105134	0.451942307630509	-6.43696526764533	0.106639839034205	Binds directly to CCAAT cis-elements in the promoters of multiple MIR156 genes and inhibits the juvenile-to adult transition by activating transcription of these MIR156s.	10°C
AT1G17600	0.411011588280095	0.44250973606396	0.386145933220885	0.354077169548444	1.17156174501628	1.75988331583138	0.0663983903420523	SOC3 is a TIR-NB-leucine-rich repeat (TNL) protein.Mutants suppress loss of chs2 phenotype of auto-activation of immunity. When the TIR domain of SOC3 interacts with CHS2 the binding results in temperature activation of cell death, the suppressors inhibit this interaction.	10°C
AT1G17860	0.577624287653198	0.631322307528506	0.2383545540603	0.199748864774703	-0.438166091278641	-0.588517972741941	0.316901408450704	Member of Kunitz trypsin inhibitor (KTI) family involved in plant defense response against spider mites.	10°C
AT1G17910	0.438235968683659	0.0528371454497929	0.35829198013049	1.27706065337565	-0.710002155452269	2.86036189058211	0.182092555331992	Wall-associated kinase family protein;(source:Araport11)	10°C
AT1G17990	0.839635451200067	0.00271478857114141	0.0759092328629459	2.5662639877923	-0.189242938552913	4.11212219064846	0.221327967806841	FMN-linked oxidoreductases superfamily protein;(source:Araport11)	10°C
AT1G18000	0.839635451200067	0.00271478857114141	0.0759092328629459	2.5662639877923	-0.189242938552913	4.11212219064846	0.221327967806841	Major facilitator superfamily protein;(source:Araport11)	10°C
AT1G18310	0.912318567070866	3.94215026256198e-27	0.0398534864928109	26.4042668257801	-0.137524821421621	13.7816415766287	0.251509054325956	glycosyl hydrolase family 81 protein;(source:Araport11)	10°C
AT1G18320	0.839099366638232	2.93121619982831e-08	0.0761866067191129	7.53295214780871	0.166103403693383	-6.32973358253569	0.562374245472837	Mitochondrial import inner membrane translocase subunit Tim17/Tim22/Tim23 family protein. Reportedly not expressed in Col-0.	10°C
AT1G18410	0.509104486345726	5.53390545384234e-05	0.293193075843023	4.25696826500448	0.977145480942169	9.85539890283866	0.942655935613682	P-loop containing nucleoside triphosphate hydrolases superfamily protein;(source:Araport11)	10°C
AT1G18510	0.570627650836997	1.97988668864556e-42	0.243647187612392	41.7033596642355	0.982188525088099	21.3186140425144	0.141851106639839	Member of TETRASPANIN family	10°C
AT1G18690	0.141824981598433	6.83237972798722e-17	0.848247264112278	16.1654280045575	2.17646578904426	15.4973926291017	0.101609657947686	Galactosyl transferase GMA12/MNN10 family protein;(source:Araport11)	10°C
AT1G18720	0.73012459069942	0.0338878425384973	0.136603024213346	1.46995607953828	0.353441651653205	3.42568539072719	0.145875251509054	Contains DUF962 domain. Localizes to ER and cam complement yeast Mpo1 dioxygenase function. Interacts with ABI1. May be involved in ER stress response.	10°C
AT1G18760	0.0478008835658064	8.46437472732373e-21	1.32056407568479	20.0724051181815	1.59847847933438	11.0888242362185	0.331991951710262	Zinc finger, C3HC4 type (RING finger) family protein;(source:Araport11)	10°C
AT1G18770	0.869921639162726	0.0922682001662696	0.0605198660157871	1.03494795089071	-0.130557594523833	-2.06163884852797	0.317907444668008	RING/U-box superfamily protein;(source:Araport11)	10°C
AT1G18773	0.614901501606298	5.58484321149033e-07	0.211194446395044	6.25298901473107	0.381740716191391	5.69481966837496	0.459758551307847	acyl thioesterase-like protein;(source:Araport11)	10°C
AT1G18780	0.668767735803396	0.00067455987156846	0.174724687274402	3.17097949782625	-0.340821925537213	-4.37467712285183	0.266599597585513	RING/U-box superfamily protein;(source:Araport11)	10°C
AT1G18790	0.748305866256014	0.000162082586465265	0.125920850163	3.79026364158751	0.426706443678473	7.29464317074118	0.0955734406438632	RWP-RK domain-containing protein;(source:Araport11)	10°C
AT1G18830	0.776866105156325	0.568522822318396	0.109653826504887	0.245252096661384	0.359617050904096	-0.981302646480369	0.125754527162978	Together with SEC31B a component of the coat protein complex II (COPII) which promotes the formation of transport vesicles from the endoplasmic reticulum (ER).	10°C
AT1G18860	0.0511818027451635	0.00802637987116331	1.29088442129197	2.09548028989921	-2.89620328109333	-5.48888354022839	0.0824949698189135	member of WRKY Transcription Factor; Group II-b	10°C
AT1G18871	0.910248203442352	4.14791693583728e-10	0.0408401695605583	9.38216994916552	-0.153148095257984	12.7632329542181	0.0835010060362173	hypothetical protein;(source:Araport11)	10°C
AT1G18890	0.87360767291698	2.66391888396392e-13	0.0586835602038177	12.5744790035195	0.212997576866821	13.8703084343881	0.0975855130784708	encodes a calcium-dependent protein kinase whose gene expression is induced by dehydration and high salt. Kinase activity could not be detected in vitro.	10°C
AT1G18940	0.602071866440582	2.44821601452819e-14	0.220351665991778	13.6111502655384	-0.457316064838509	9.28085335358392	0.308853118712274	Nodulin-like / Major Facilitator Superfamily protein;(source:Araport11)	10°C
AT1G19040	0.662804812052191	0.339727872781245	0.178614347204833	0.468868820222987	0.414624353868125	1.53005532095218	0.148893360160966	NAC (No Apical Meristem) domain transcriptional regulator superfamily protein;(source:Araport11)	10°C
AT1G19060	0.746730145432052	2.58706027048324e-12	0.126836315886784	11.5871934534507	-0.286341916826359	7.95807796239826	0.565392354124749	hypothetical protein (DUF626);(source:Araport11)	10°C
AT1G19070	0.677040363093068	0.0600922352410103	0.169385439223194	1.22118164130575	-0.425054222138526	-2.48052488852853	0.248490945674044	F-box family protein;(source:Araport11)	10°C
AT1G19080	0.780940376630268	0.00112994404638046	0.107382122446548	2.94694306178194	-0.362632793209291	-5.28014758453066	0.143863179074447	This gene is predicted to encode a PSF3 component of the GINS complex. This complex has been implicated in the initiation of DNA replication in Xenopus. Mutations in this gene cause defects in embryo development.	10°C
AT1G19086	0.390364264317853	0.0446048958995784	0.408529946435464	1.35061746986464	-1.53603571076646	4.84532765265059	0.0593561368209256	hypothetical protein;(source:Araport11)	10°C
AT1G19260	0.313870628744396	0.173614822119827	0.503249322627591	0.760413200299726	-0.948787436743792	1.74892925156439	0.730382293762575	Encodes a ceramide synthase that uses very-long- chain fatty acyl-CoA and trihydroxy LCB substrates.	10°C
AT1G19320	0.0374065334607913	3.54555544214597e-20	1.42705253688617	19.4503157191373	1.80628587594054	10.3143120262237	0.540241448692153	Pathogenesis-related thaumatin superfamily protein;(source:Araport11)	10°C
AT1G19390	0.199740153288473	0.0704777358803314	0.699534621164844	1.15194805622019	-2.00070205154634	-4.23300314275331	0.0633802816901408	Wall-associated kinase family protein;(source:Araport11)	10°C
AT1G19394	0.580896633267437	4.68607875838411e-13	0.235901140579394	12.3291904165406	-0.47119455330961	8.30826599340017	0.597585513078471	hypothetical protein;(source:Araport11)	10°C
AT1G19410	0.659331255398816	8.53888835181723e-05	0.1808963361697	4.06859866491944	0.395654239677382	4.72449814680692	0.662977867203219	FBD / Leucine Rich Repeat domains containing protein;(source:Araport11)	10°C
AT1G19460	0.912502457446212	2.16156805336659e-11	0.039765957278181	10.6652310868773	-0.0967114361181365	7.60886222550549	0.559356136820926	Galactose oxidase/kelch repeat superfamily protein;(source:Araport11)	10°C
AT1G19470	0.947692055292947	0.560249996416089	0.0233327601443096	0.251618137571077	0.0539814601671456	0.691922005741803	0.361167002012072	Galactose oxidase/kelch repeat superfamily protein;(source:Araport11)	10°C
AT1G19485	0.0419987972691722	0.000179117163886535	1.37676314643164	3.74686279592623	-2.40780827117676	7.46205226913167	0.0895372233400402	Transducin/WD40 repeat-like superfamily protein;(source:Araport11)	10°C
AT1G19540	0.852289432596408	0.0718873349154902	0.0694128962734869	1.14334761672163	0.256335845831709	3.54107016650246	0.0925553319919517	NmrA-like negative transcriptional regulator family protein;(source:Araport11)	10°C
AT1G19550	0.793554945981745	0.0404213568680058	0.100422997188246	1.39338911213697	-0.270141880405926	3.56030355519458	0.122736418511066	Glutathione S-transferase family protein;(source:Araport11)	10°C
AT1G19570	0.738139809864093	0.0506888840941078	0.131861371372328	1.29508726957963	-0.350305081191542	3.46982922311876	0.116700201207243	Encodes a member of the dehydroascorbate reductase gene family. Critical for a mutualistic symbiosis between the host Arabidopsis and the root colonizing fungus Piriformospora indica.Encodes about 50-60% of extractable leaf GSH-dependent DHAR activity, but single knockout mutants show unaltered ascorbate and glutathione status in optimal and oxidative stress conditions (PMID:28381499). Acts redun…	10°C
AT1G20000	0.274176257114829	0.131252566496551	0.561970156586879	0.881892195698064	-1.22139317865444	-2.69093502174833	0.11569416498994	Encodes TAF11b, a putative TBP-associated factor (TBP: TATA binding protein).	10°C
AT1G20060	0.137666332017787	0.00119099646104337	0.861172258775162	2.92408952898877	-1.34685870390562	4.28610200394699	0.245472837022133	ATP binding microtubule motor family protein;(source:Araport11)	10°C
AT1G20120	0.0988965522853345	1.96303093469104e-06	1.00481884843875	5.70707285645717	2.43819342138892	9.09598432297038	0.0975855130784708	GDSL-motif esterase/acyltransferase/lipase. Enzyme group with broad substrate specificity that may catalyze acyltransfer or hydrolase reactions with lipid and non-lipid substrates.	10°C
AT1G20132	0.187145673087252	1.59402413105026e-08	0.727820209565073	7.79750510834603	-1.66971073565912	-8.16873999066734	0.189134808853119	GDSL-motif esterase/acyltransferase/lipase. Enzyme group with broad substrate specificity that may catalyze acyltransfer or hydrolase reactions with lipid and non-lipid substrates.	10°C
AT1G20135	0.427802292424167	0.02142900482511	0.368756892544999	1.66899799736689	-1.35742119882689	6.83670080024003	0.961770623742455	GDSL-motif esterase/acyltransferase/lipase. Enzyme group with broad substrate specificity that may catalyze acyltransfer or hydrolase reactions with lipid and non-lipid substrates.	10°C
AT1G20150	0.787138965260656	0.388790846692398	0.103948588456482	0.410283968225641	0.243657259498897	1.07630755787333	0.296780684104628	Subtilisin-like serine endopeptidase family protein;(source:Araport11)	10°C
AT1G20280	0.125852376225725	0.603725572498573	0.900138580099905	0.219160427989822	-1.98626943898624	1.07062277667108	0.916498993963783	homeobox-leucine zipper protein-like protein;(source:Araport11)	10°C
AT1G20290	0.0116824194191201	0.579401025687534	1.93246720589125	0.23702074031962	-2.70722677439153	-0.893429073125162	0.853118712273642	SWI-SNF-related chromatin binding protein;(source:Araport11)	10°C
AT1G20320	0.106131169432933	1.02973555824434e-07	0.974157050361162	6.98727429018851	1.51556683261586	6.04606051220843	0.463782696177062	Haloacid dehalogenase-like hydrolase (HAD) superfamily protein;(source:Araport11)	10°C
AT1G20350	0.0256775873001215	2.00195898016624e-11	1.59044578556695	10.6985448253931	3.57323478252271	12.809453105941	0.096579476861167	mitochondrial inner membrane translocase	10°C
AT1G20360	0.470720812066911	0.0304322240437445	0.327236599726115	1.51666630743052	1.01499129237926	4.53487189890728	0.0804828973843058	F-box family protein;(source:Araport11)	10°C
AT1G20400	0.0447259220816312	0.00631540012236331	1.34944069713652	2.19959912880943	-1.6871083366521	3.30553511460854	0.669014084507042	hypothetical protein (DUF1204);(source:Araport11)	10°C
AT1G20405	0.446555672868143	0.0993520461687944	0.350124389155769	1.00282318410861	-0.91904656017543	-2.91623541768938	0.117706237424547	hypothetical protein;(source:Araport11)	10°C
AT1G20490	0.146355550333504	0.0948101807810981	0.834590802895335	1.02314502532381	1.45245596994647	-2.106510281535	0.28672032193159	AMP-dependent synthetase and ligase family protein;(source:Araport11)	10°C
AT1G20560	0.775619387659209	4.98617054996054e-05	0.110351343677684	4.30223287070991	0.30506247451642	-5.91044860544767	0.187122736418511	acyl activating enzyme 1;(source:Araport11)	10°C
AT1G20570	0.0141050276005538	0.764464186915515	1.8506260596854	0.116642855299776	-2.26680503771083	-0.395650980261938	0.248490945674044	Spc97 / Spc98 family of spindle pole body (SBP) component;(source:Araport11)	10°C
AT1G20590	0.371588055947629	0.104977110378052	0.429938254095518	0.978905385884307	-0.758014877701949	-1.84903457910327	0.501006036217304	cyclin;(source:Araport11)	10°C
AT1G20600	0.229604062575224	0.107459836402336	0.639020431873399	0.968753824940009	-1.15795865155283	-2.41567610509672	0.175050301810865	AP2/B3-like transcriptional factor family protein;(source:Araport11)	10°C
AT1G20610	0.0800874195679605	0.000128282720621966	1.09643569916314	3.89183183812169	-2.24144414537422	-7.08391451071991	0.105633802816901	Cyclin B2;(source:Araport11)	10°C
AT1G20680	0.306858530941682	5.78549195994444e-23	0.51306179843709	22.2376597056137	2.80135949453611	24.6796504986988	0.0523138832997988	transport/golgi organization-like protein (DUF833);(source:Araport11)	10°C
AT1G20730	0.776195984201355	0.169183003311167	0.110028608495905	0.771643269777768	-0.252855372644248	1.57102128097056	0.529175050301811	Protein of unknown function (DUF833).Maternally expressed in some lineages.	10°C
AT1G20735	0.861605489714319	0.000385818180067817	0.0646915425965179	3.41361731189921	-0.154147644506062	4.15929132619168	0.619718309859155	F-box and associated interaction domains-containing protein;(source:Araport11)	10°C
AT1G20740	0.425265696712256	0.166620238754807	0.371339647451534	0.778272247552925	-0.743072084104932	1.59106415322832	0.564386317907445	transport/golgi organization-like protein (DUF833);(source:Araport11)	10°C
AT1G20750	0.4487859662065	0.000143189070035613	0.347960732176071	3.84409013150012	-0.673550244814216	4.705471100895	0.697183098591549	RAD3-like DNA-binding helicase protein;(source:Araport11)	10°C
AT1G20800	0.222028121084068	0.0510819772092885	0.653592016278227	1.29173230102364	-1.58029355872824	-3.58835129864196	0.107645875251509	F-box family protein	10°C
AT1G20925	0.887123962875396	2.38942872390005e-05	0.0520156894905537	4.62170591985278	0.116594487050004	4.96793640473101	0.628772635814889	Member of family of proteins that are similar to PIN auxin transporter.	10°C
AT1G20940	0.424786873494714	0.777220122581225	0.37182891202285	0.109455963845728	0.592494604449727	-0.336752110749356	0.358148893360161	F-box family protein;(source:Araport11)	10°C
AT1G20967	0.869465294125559	0.270608589652597	0.060747748762564	0.567658422152593	-0.149208887712608	1.30301619635046	0.368209255533199	NA	10°C
AT1G20990	0.668677413226349	0.0105249462249724	0.174783346273451	1.97778011442412	0.497221734497417	-3.82642246618168	0.176056338028169	Cysteine/Histidine-rich C1 domain family protein;(source:Araport11)	10°C
AT1G21100	0.445790399058739	0.015568945211432	0.350869289109955	1.80774080967799	-0.69722087343454	3.39432648523685	0.208249496981891	Indole glucosinolate O-methyltransferase, involved in the conversion of indole-3-ylmethyl glucosinolate (I3G) to 4MI3G.	10°C
AT1G21110	0.918956598071125	0.000149400883250222	0.0367049996730047	3.82564683498673	-0.0892491171065771	5.08963997762629	0.234406438631791	O-methyltransferase family protein;(source:Araport11)	10°C
AT1G21120	0.548852634965295	0.000291210230019641	0.260544246465199	3.53579337261778	-0.425671106447001	4.23210169058052	0.613682092555332	O-methyltransferase family protein;(source:Araport11)	10°C
AT1G21130	0.808532690936809	0.848600898716111	0.092302415823825	0.0712965126268611	-0.240238344005204	-0.328549290162579	0.125754527162978	O-methyltransferase family protein;(source:Araport11)	10°C
AT1G21160	0.900267968897695	0.0615672785645432	0.0456282015698576	1.21065004294129	-0.207147864744059	-4.31131351613695	0.0653923541247485	eukaryotic translation initiation factor 2 (eIF-2) family protein;(source:Araport11)	10°C
AT1G21210	0.888665595391783	0.179597309880807	0.0512616331778883	0.745700172750402	-0.119315597042214	-1.53111758993011	0.491951710261569	cell wall-associated ser/thr kinase involved in cell elongation and lateral root development	10°C
AT1G21230	0.280614961477241	0.261854308382566	0.551889177520824	0.581940276101311	-1.64764916829616	-2.43841314192156	0.0744466800804829	encodes a wall-associated kinase The mRNA is cell-to-cell mobile.	10°C
AT1G21240	0.266596535480353	0.63782711980317	0.574145498701385	0.195297018911703	-1.27752821900965	0.842979132943181	0.114688128772636	encodes a wall-associated kinase The mRNA is cell-to-cell mobile.encodes a wall-associated kinaseThe mRNA is cell-to-cell mobile.	10°C
AT1G21245	0.0352500244305362	2.76581034619513e-08	1.45284057767844	7.55817760312215	2.13449985905685	8.67104207555101	0.155935613682093	Protein kinase superfamily protein;(source:Araport11)	10°C
AT1G21250	0.868381797822765	5.38033521436053e-06	0.0612892883820358	5.26919066537231	-0.13034850149038	5.30412824482582	0.386317907444668	Encodes a cell wall-associated kinase that interacts with AtGRP3 and may function as a signaling receptor of extracellular matrix component such as oligogalacturonides. The mRNA is cell-to-cell mobile.	10°C
AT1G21270	0.824790825478982	9.78653845608345e-07	0.0836561785514224	6.00937089300358	0.187206962067968	5.58352222511767	0.448692152917505	cytoplasmic serine/threonine protein kinase induced by salicylic acid. mutant plants exhibit a loss of cell expansion and dependence on sugars and salts for seedling growth, affecting the expression and activity of vacuolar invertase.	10°C
AT1G21280	0.749910748517261	1.84380774605028e-11	0.124990421585608	10.7342843648346	-0.315716354961092	8.54137799330568	0.269617706237425	Copia-like polyprotein/retrotransposon;(source:Araport11)	10°C
AT1G21281	0.9085895198213	7.93529713660217e-13	0.0416322768874815	12.1004368064806	-0.11771235826344	9.33690316842176	0.248490945674044	NA	10°C
AT1G21310	0.744078886307963	0.077586563809345	0.128381018658306	1.11021348194666	0.532664846711102	-4.01372586906906	0.0674044265593561	Encodes extensin 3.	10°C
AT1G21320	0.831918334841631	0.422395244583912	0.0799193040799248	0.374280979826971	0.291324221891859	1.60319697146825	0.0895372233400402	nucleic acid/nucleotide binding protein;(source:Araport11)	10°C
AT1G21323	0.194538489118528	8.39267662532971e-25	0.710994461391729	24.0760995101814	1.63782408609811	15.6708102188205	0.1579476861167	dual specificity kinase;(source:Araport11)	10°C
AT1G21395	0.0069661920109779	0.00267217497978154	2.15700455914007	2.5731351067259	-3.83970909598783	7.29440821780651	0.0583501006036217	transmembrane protein;(source:Araport11)	10°C
AT1G21695	0.0786658692996933	3.48688600465084e-10	1.10421365378979	9.4575622506052	2.92076543729197	14.2414146861582	0.0663983903420523	hydroxyproline-rich glycoprotein family protein;(source:Araport11)	10°C
AT1G21730	0.984003074606589	0.0326213630059171	0.0070035445741569	1.48649789695663	0.0184897478867418	-3.01013220406263	0.206237424547284	P-loop containing nucleoside triphosphate hydrolases superfamily protein;(source:Araport11)	10°C
AT1G21860	0.238532518594475	0.00824425061761169	0.622452406211113	2.08384881454063	-1.37295034030704	-4.42058398062901	0.133802816901408	SKU5 similar 7;(source:Araport11)	10°C
AT1G21866	0.617573109209411	0.0353206005568173	0.20931162260791	1.45197192071467	-0.853307447409867	-4.04268907024618	0.0975855130784708	Thionin-like gene.	10°C
AT1G21870	0.661084390017671	0.0599287247355818	0.179743097579962	1.2223649638552	0.577493101767596	3.13087569573225	0.135814889336016	Encodes a Golgi-localized nucleotide-sugar transporter.	10°C
AT1G21950	0.166186740022349	0.331404594164551	0.77940363136335	0.479641475378107	2.68641137194072	2.51164757154908	0.051307847082495	transmembrane protein;(source:Araport11)	10°C
AT1G21975	0.33599060390607	0.0222003673180598	0.473672867636356	1.65363983983374	-0.723906607657538	2.71662511180503	0.640845070422535	NA	10°C
AT1G21990	0.572628659973232	0.0327389950110321	0.242126919400799	1.48493465625768	0.613361747706597	3.11422998823523	0.188128772635815	F-box/RNI-like/FBD-like domains-containing protein;(source:Araport11)	10°C
AT1G22000	0.771339276428408	0.000170287547705495	0.112754553893751	3.76881710870513	0.242311711611167	4.41502074350144	0.375251509054326	LOW protein: F-box/FBD/LRR-like protein;(source:Araport11)	10°C
AT1G22060	0.86951482266125	0.640970041170452	0.0607230101591198	0.193162268856248	-0.26317809098055	-1.11734475395682	0.0603621730382294	sporulation-specific protein;(source:Araport11)	10°C
AT1G22080	0.846897684629583	0.240945003069342	0.0721690544683693	0.618082076052601	0.304021173334298	-2.90114161345682	0.0563380281690141	Cysteine proteinases superfamily protein;(source:Araport11)	10°C
AT1G22090	0.741994094309272	0.374296083234243	0.129599551350491	0.426784717471887	-0.3707325760607	-1.57293544721915	0.117706237424547	hypothetical protein;(source:Araport11)	10°C
AT1G22210	0.443491773937002	1.65860527422357e-12	0.353114431225491	11.780256957932	0.993558414923553	15.8700617729802	0.0674044265593561	Haloacid dehalogenase-like hydrolase (HAD) superfamily protein;(source:Araport11)	10°C
AT1G22240	0.151877025343071	3.20113971387778e-07	0.818507917522107	6.49469537064124	1.26909357475356	6.12996474368695	0.337022132796781	Encodes a member of the Arabidopsis Pumilio (APUM) proteins containing PUF domain (eight repeats of approximately 36 amino acids each). PUF proteins regulate both mRNA stability and translation through sequence-specific binding to the 3' UTR of target mRNA transcripts.	10°C
AT1G22290	0.0388208476806086	5.26022112474857e-14	1.41093498571758	13.2789959989566	2.34312651558297	10.463823713958	0.206237424547284	14-3-3 family protein;(source:Araport11)	10°C
AT1G22380	0.855739287945081	0.992365145980801	0.0676585286089678	0.00332849749739757	-0.230119936160654	-0.0175466096413315	0.108651911468813	Encodes a putative UDP-glucosyl transferase. At1g22380 was initially identified as encoding the protein AAF87154, which has been classified as a bHLH protein (AtbHLH152). Subsequently it has been found that the AAF87154 protein appears to be encoded by the AT1G23970 genomic locus.	10°C
AT1G22490	0.639792765382914	0.602515719829262	0.193960675117875	0.220031617722315	-0.506640719689937	0.761942625787289	0.187122736418511	basic helix-loop-helix (bHLH) DNA-binding superfamily protein;(source:Araport11)	10°C
AT1G22651	0.89628931590181	0.0989173975288041	0.0475517804960157	1.00472731824834	0.182257621198299	-3.49927686348533	0.0784708249496982	NA	10°C
AT1G22670	0.30013207690666	0.00266664786698704	0.522687586450864	2.57403432946243	-1.78052132757745	-6.82111556573105	0.0674044265593561	Protease-associated (PA) RING/U-box zinc finger family protein;(source:Araport11)	10°C
AT1G22720	0.183087885543004	0.119178084821169	0.737340390902467	0.923803597920136	1.3243637406801	2.36011445763507	0.17102615694165	Protein kinase superfamily protein;(source:Araport11)	10°C
AT1G22900	0.211129476407842	0.0384270913571886	0.675451129328027	1.41536248712892	-2.02530091502385	-4.99436841061452	0.0593561368209256	Member of the dirigent protein family. Dirigent proteins function in stereoselective radical?radical coupling in lignan biosynthesis and other phenylpropanoid components.	10°C
AT1G22980	0.662394003400563	0.000526519474796772	0.178883607838264	3.27858556058418	0.401746979707073	4.45526074811958	0.267605633802817	Grap2/cyclin-D-interacting protein;(source:Araport11)	10°C
AT1G23010	0.487368752183714	0.349234736363573	0.31214231919976	0.456882566052531	0.574459543333194	1.06852623891347	0.514084507042254	Encodes a protein with multicopper oxidase activity. Located in ER. Function together with LPR2 (AT1G71040) and a P5-type ATPase (At5g23630/PDR2) in a common pathway that adjusts root meristem activity to Pi (inorganic phosphate) availability.	10°C
AT1G23020	0.967112742417032	0.0219709249903407	0.0145228945255856	1.65815165861229	-0.038070261294018	2.97804934136028	0.259557344064386	Encodes a ferric chelate reductase whose transcription is regulated by FIT1. Expressed in the root, shoot, flower and cotyledon.	10°C
AT1G23100	0.652231983593032	8.02109260931748e-06	0.185597908447282	5.09576646938697	-0.3291316979637	5.59964211853957	0.712273641851107	GroES-like family protein;(source:Araport11)	10°C
AT1G23110	0.760155697696278	4.27417584676735e-06	0.119097444923256	5.36914761420056	-0.222629574927793	5.75274351441464	0.710261569416499	fold protein;(source:Araport11)	10°C
AT1G23120	0.564818624982021	0.000586782978279742	0.248090990792031	3.23152249289692	-0.799760936672116	7.49777390966028	0.0734406438631791	Polyketide cyclase/dehydrase and lipid transport superfamily protein;(source:Araport11)	10°C
AT1G23130	0.628153779340688	0.691275036235109	0.2019340229133	0.16034912635364	0.430958181988427	-0.495074288166455	0.298792756539235	Polyketide cyclase/dehydrase and lipid transport superfamily protein;(source:Araport11)	10°C
AT1G23200	0.288676278634255	0.00421002187557653	0.539588901888277	2.3757156475331	-0.80898922933132	3.29739336532943	0.424547283702213	ProPME pectin methyl esterase involved in embryo development, stomatal function, mucilage release.	10°C
AT1G23240	0.991779047113482	2.13543788660263e-15	0.00358507109947321	14.6705130563599	0.0102143945267617	11.4735182945166	0.185110663983903	Caleosin-related family protein; lipid droplet and endoplasmic reticulum-associated protein.	10°C
AT1G23250	0.403630262027347	7.60583167988315e-07	0.394016280148721	6.1188532899298	-0.709661866505255	5.99314721347438	0.323943661971831	Caleosin-related family protein; lipid droplet and endoplasmic reticulum-associated protein.	10°C
AT1G23270	0.97393002460146	0.0334234030443026	0.0114722454018404	1.47594933397221	0.0382785127896139	-3.58408003302973	0.131790744466801	hypothetical protein;(source:Araport11)	10°C
AT1G23280	0.519829743038399	0.785307494994908	0.284138875146852	0.104960257610204	-0.556113986771665	-0.333817974214462	0.317907444668008	MAK16 protein-like protein;(source:Araport11)	10°C
AT1G23300	0.706810753193872	0.616204285871738	0.15069685189697	0.210275285369983	0.35840563431531	-0.685631418671749	0.224346076458753	MATE efflux family protein;(source:Araport11)	10°C
AT1G23510	0.634126450497384	0.0667678063256457	0.197824131270574	1.17543289239491	-0.486075651174025	3.09003594204408	0.131790744466801	OBP32pep protein;(source:Araport11)	10°C
AT1G23520	0.860952288576693	8.99367025079479e-09	0.0650209151921039	8.04606303970398	0.209420964911226	9.16461460637713	0.147887323943662	hypothetical protein (DUF220);(source:Araport11)	10°C
AT1G23550	0.691205483294307	0.268135438407951	0.160392825281746	0.571645783227448	-0.611678146108858	-2.89028601719152	0.0503018108651912	Encodes a protein with similarity to RCD1 but without the WWE domain. The protein does have a PARP signature upstream of the C-terminal protein interaction domain. The PARP signature may bind NAD+ and attach the ADP-ribose-moiety from NAD+ to the target molecule. Its presence suggests a role for the protein in ADP ribosylation. Its transcript level is up-regulated by tunicamycin (N-linked glycosy…	10°C
AT1G23570	0.639961116042679	0.626816543149046	0.193846412892859	0.202859550008913	-0.632603971731622	-1.02572456266597	0.079476861167002	hypothetical protein (DUF220);(source:Araport11)	10°C
AT1G23580	0.538728714604445	0.000283091974707097	0.268629875647828	3.54807244214965	0.644291264539223	5.44578959406821	0.174044265593561	transmembrane protein, putative (Domain of unknown function DUF220);(source:Araport11)	10°C
AT1G23590	0.777452114623918	0.398897799668661	0.109326350847794	0.399138359263975	0.389369316569246	-1.90655306365424	0.06841046277666	OBP32pep protein, putative (Domain of unknown function DUF220);(source:Araport11)	10°C
AT1G23600	0.838754356732247	0.379348995642228	0.0763652109661885	0.420961061428873	0.177425667533704	1.1966625950257	0.227364185110664	OBP32pep protein, putative (Domain of unknown function DUF220);(source:Araport11)	10°C
AT1G23610	0.989953283688882	0.0163007973274932	0.00438529945784444	1.78779115225483	-0.0106162152784332	-3.00208624447323	0.70523138832998	hypothetical protein;(source:Araport11)	10°C
AT1G23640	0.170698386836772	0.182154231922908	0.767770583110215	0.739560734499382	1.14531812601844	-1.71893074057909	0.732394366197183	OBP32pep protein;(source:Araport11)	10°C
AT1G23650	0.64857391452531	0.0133616761146314	0.188040522523257	1.874139059699	0.50451538642682	3.94874971887034	0.85010060362173	hypothetical protein;(source:Araport11)	10°C
AT1G23660	0.707847402151122	0.000888408877515436	0.150060357489203	3.05138711037041	-0.326909690129916	-3.78581681935521	0.479879275653924	hypothetical protein (Domain of unknown function DUF220);(source:Araport11)	10°C
AT1G23670	0.977655076715335	0.0648147628873013	0.00981434020321969	1.18832606341539	-0.039749720971309	-3.70623662117023	0.0885311871227364	OBP32pep protein, putative (DUF220);(source:Araport11)	10°C
AT1G23680	0.323214957650651	2.81182984065669e-05	0.490508549274843	4.55101096441318	1.00436006075744	5.98044963635965	0.197183098591549	hypothetical protein (DUF220);(source:Araport11)	10°C
AT1G23690	0.0662627706067937	0.0081431816275307	1.17873040917114	2.08920587848794	-1.9901160943253	-4.30751173728873	0.142857142857143	hypothetical protein (Domain of unknown function DUF220);(source:Araport11)	10°C
AT1G23720	0.70956538400523	1.00076301621189e-10	0.149007579622514	9.99966875262707	-0.336578367569738	8.37240104273452	0.255533199195171	Proline-rich extensin-like family protein;(source:Araport11)	10°C
AT1G23790	0.296785809224909	0.00815239272651661	0.527556868631065	2.08871490716026	-0.734104414028482	3.04633240308864	0.427565392354125	dicer-like protein (DUF936);(source:Araport11)	10°C
AT1G23800	0.161747281488329	0.5474060665843	0.791163009852703	0.261690393865088	-1.06261088617762	0.708644557621012	0.62374245472837	Encodes a mitochondrial aldehyde dehydrogenase; nuclear gene for mitochondrial product.	10°C
AT1G23910	0.46432387711141	0.95874081601092	0.333178982861713	0.01829878322537	-0.91726380488839	0.0884335824156977	0.127766599597586	Polyketide cyclase/dehydrase and lipid transport superfamily protein;(source:Araport11)	10°C
AT1G23960	0.324639695495981	1.84464207899738e-05	0.488598377668039	4.73408788868972	-0.849496388183576	-4.93484785377153	0.583501006036217	hypothetical protein (DUF626);(source:Araport11)	10°C
AT1G23965	0.42347417468299	0.000219130801099451	0.373173069712632	3.65929657356954	-0.682749948474356	-4.25362685307321	0.57645875251509	transcription factor;(source:Araport11)	10°C
AT1G24000	0.345562031766126	0.970979346830251	0.461473981182445	0.0127900076337547	0.836134205766899	-0.0515916182441996	0.796780684104628	Polyketide cyclase/dehydrase and lipid transport superfamily protein;(source:Araport11)	10°C
AT1G24060	0.7461317836383	0.00943276770714878	0.127184459588574	2.02536086043519	0.305442462415379	3.94611750082728	0.169014084507042	hypothetical protein;(source:Araport11)	10°C
AT1G24100	0.668769407817751	0.473854368889428	0.174723601477852	0.324355110869446	0.440580180227324	1.02319150439242	0.199195171026157	Encodes a UDP-glucose:thiohydroximate S-glucosyltransferase, involved in glucosinolate biosynthesis	10°C
AT1G24110	0.886606552308306	0.818787042471817	0.0522690634485657	0.0868290387837334	-0.18403156891343	0.405687285582649	0.117706237424547	Peroxidase superfamily protein;(source:Araport11)	10°C
AT1G24140	0.84410350641866	0.000122560390471189	0.0736042956607618	3.91164986406907	0.192690982939963	5.58755497236355	0.188128772635815	Expression induced by fungal and bacterial pathogens.	10°C
AT1G24145	0.392404913818198	2.18498006783552e-05	0.406265562885446	4.66055252046405	0.853518407563897	6.66456529603572	0.154929577464789	transmembrane protein;(source:Araport11)	10°C
AT1G24200	0.834327708309645	0.56857709215335	0.0786633331078239	0.245210641922759	-0.149278167872367	0.667201625319037	0.61066398390342	Paired amphipathic helix (PAH2) superfamily protein;(source:Araport11)	10°C
AT1G24220	0.625242433939144	0.129017998766718	0.20395155496469	0.889349698849595	-0.383115273173344	-1.75861872131883	0.412474849094567	paired amphipathic helix repeat-containing protein;(source:Araport11)	10°C
AT1G24230	0.383881563826251	0.00303011572651534	0.415802744670268	2.51854078455801	-0.674275295325839	3.39930294758058	0.558350100603622	Paired amphipathic helix (PAH2) superfamily protein;(source:Araport11)	10°C
AT1G24240	0.133564800412044	0.0176566753033272	0.874307980490707	1.75309106935138	-1.59458191187035	-4.36249460054336	0.107645875251509	Ribosomal protein L19 family protein;(source:Araport11)	10°C
AT1G24250	0.227105408093741	0.0376281300643847	0.643772523740177	1.42448736347386	-1.22566546908621	-3.39646748101561	0.141851106639839	Paired amphipathic helix (PAH2) superfamily protein;(source:Araport11)	10°C
AT1G24256	0.671645046486917	0.362081382901873	0.172860183908864	0.441193804679931	0.606103350035812	-1.80306386127694	0.0915492957746479	hypothetical protein;(source:Araport11)	10°C
AT1G24350	0.364345845798202	0.00560535050684132	0.438486177853757	2.2513972254548	0.982762873253869	-4.10574425098585	0.180080482897384	Acid phosphatase/vanadium-dependent haloperoxidase-related protein;(source:Araport11)	10°C
AT1G24380	0.458634240663871	0.00299431538362711	0.338533524886802	2.52370245845009	0.763846366416695	-4.3157359261248	0.810865191146881	no-apical-meristem-associated carboxy-terminal domain protein;(source:Araport11)	10°C
AT1G24388	0.815455298995303	0.0474454065421985	0.0885998407938589	1.32380582770333	0.199230811252032	-2.61155463586483	0.750503018108652	hypothetical protein;(source:Araport11)	10°C
AT1G24390	0.705095530774549	0.00199422557769265	0.151752038075905	2.70022571783672	0.373253827184476	-4.3811313341456	0.797786720321932	hypothetical protein;(source:Araport11)	10°C
AT1G24480	0.248108417166378	0.0466026481764055	0.605358501882958	1.33158940400265	1.1576630649876	-2.58763060341928	0.740442655935614	S-adenosyl-L-methionine-dependent methyltransferases superfamily protein;(source:Araport11)	10°C
AT1G24650	0.439472714115854	0.149627376471489	0.35706808413238	0.824988938806032	-0.634345165884347	-1.67718556415551	0.400402414486922	Leucine-rich repeat protein kinase family protein;(source:Araport11)	10°C
AT1G25300	0.67609396576247	0.00529305924490149	0.169992940188356	2.27629324494888	0.64802958430413	6.51853840993555	0.0633802816901408	Octicosapeptide/Phox/Bem1p family protein;(source:Araport11)	10°C
AT1G25410	0.666385131612116	0.168902116242803	0.176274701473492	0.772364908944007	0.400903189797411	1.92564329140322	0.210261569416499	AB061404 Arabidopsis thaliana AtIPT6 mRNA for cytokinin synthase, complete cds	10°C
AT1G25460	0.546073744411787	1.59427391261885e-08	0.262748704129535	7.79743706028047	0.582530067895258	7.69331647505476	0.222334004024145	NAD(P)-binding Rossmann-fold superfamily protein;(source:Araport11)	10°C
AT1G25550	0.910193050866346	0.00466646946651591	0.0408664845645421	2.33101157148718	0.135717558156473	5.05648092799422	0.114688128772636	Member of HHO/HRS GARP type transcriptional repressor family. Involved in Pi uptake and Pi starvation signaling. Transcriptional repressors that functions with other NIGT genes as an important hub in the nutrient signaling network associated with the acquisition and use of nitrogen and phosphorus.	10°C
AT1G25988	0.826594120653469	0.000870112522632889	0.0827076880657262	3.06042458094618	0.193143725714663	-3.79337809714379	0.476861167002012	coiled-coil protein, putative (DUF572);(source:Araport11)	10°C
AT1G26220	0.238368367315246	0.872221453949503	0.622751378176518	0.0593732352304732	1.96143604105164	-0.394758685649796	0.0573440643863179	Catalyzes formation of N-acetylserotonin (NAS) from serotonin. Involved in the GA-related flowering pathway.	10°C
AT1G26240	0.97430525051567	0.0386988028780846	0.011304957037745	1.41230246938634	-0.0222054603924784	2.37046341800385	0.446680080482897	Proline-rich extensin-like family protein;(source:Araport11)	10°C
AT1G26290	0.304392415571128	4.57286498436989e-07	0.516566172915404	6.33981162114474	1.46951302462423	10.1720366769189	0.0865191146881288	hypothetical protein;(source:Araport11)	10°C
AT1G26510	0.186664672770521	0.49655078955438	0.728937866692311	0.304036323210718	-2.66637354194596	1.62898524783119	0.0603621730382294	F-box associated ubiquitination effector family protein;(source:Araport11)	10°C
AT1G26515	0.418300426459601	0.898712490918859	0.378511692653515	0.04637922214664	0.907768331707601	-0.205779618656025	0.145875251509054	F-box and associated interaction domains-containing protein;(source:Araport11)	10°C
AT1G26530	0.346660650877804	0.450219949720123	0.460095451901391	0.346575264863252	-0.789741228929681	1.01245658371182	0.762575452716298	PIN domain-like family protein;(source:Araport11)	10°C
AT1G26762	0.273931752170395	0.294395571459404	0.562357624580088	0.531068727300604	-0.816813656600936	-1.21467185281095	0.586519114688129	transmembrane protein;(source:Araport11)	10°C
AT1G26780	0.677914065823546	6.46765353871125e-07	0.168825354958864	6.18925325256526	-0.401243273164907	6.92598665171493	0.210261569416499	Encodes LOF1 (LATERAL ORGAN FUSION1), a MYB-domain transcription factor expressed in organ boundaries. Functions in boundary specification, meristem initiation and maintenance, and organ patterning. Also see LOF2 (At1g69560).	10°C
AT1G26795	0.835002750807988	0.0726907831986173	0.0783120937873415	1.13852065186088	0.368155837015879	-4.68208333287373	0.0503018108651912	Plant self-incompatibility protein S1 family;(source:Araport11)	10°C
AT1G26796	0.172235105596062	0.241055193267946	0.763878324352845	0.617883507685158	1.96339274261993	2.50168533879746	0.0774647887323944	Plant self-incompatibility protein S1 family;(source:Araport11)	10°C
AT1G26797	0.178431504413824	0.328330031170297	0.748528462823554	0.483689392095341	-2.29252773482637	-2.41859896953358	0.0563380281690141	Plant self-incompatibility protein S1 family;(source:Araport11)	10°C
AT1G26798	0.0547394339745186	0.110487342662987	1.26169969766419	0.956687471539729	-3.08040922534835	-3.68167867304678	0.0653923541247485	Plant self-incompatibility protein S1 family;(source:Araport11)	10°C
AT1G26815	0.100767971110603	0.0444991877127644	0.996677485552396	1.35164791654904	-1.33233166750968	-2.3153644162819	0.572434607645875	FBD domain family;(source:Araport11)	10°C
AT1G26890	0.0197860781023374	9.58225468519828e-05	1.70364028094813	4.01853229028164	1.98045337305447	4.57030897351887	0.620724346076459	FBD, F-box and Leucine Rich Repeat domains containing protein;(source:Araport11)	10°C
AT1G26916	0.356068010707012	4.86369761637226e-13	0.448467041763747	12.3130334336578	1.50060659932275	15.8091368719285	0.0714285714285714	NA	10°C
AT1G26921	0.00338309727084519	1.74466910579547e-13	2.47068551519339	12.7582869292514	2.97852050771814	10.4842133862725	0.194164989939638	hypothetical protein;(source:Araport11)	10°C
AT1G26976	0.309234505048231	0.550962373111708	0.509712052541666	0.258878059420333	-1.68485710681997	1.25076586429978	0.0804828973843058	hypothetical protein;(source:Araport11)	10°C
AT1G27008	0.623509048080218	0.00148756448483236	0.205157239855368	2.82752419884321	-0.493103373748469	4.81404936915998	0.170020120724346	transmembrane protein;(source:Araport11)	10°C
AT1G27030	0.226977243043563	0.827362784276307	0.64401768340617	0.0823040180633493	-1.75036188173958	0.539734363736675	0.0563380281690141	hypothetical protein;(source:Araport11)	10°C
AT1G27110	0.991225718212908	0.0322507627818927	0.00382743833795455	1.49146000915122	-0.0104853863318155	3.23392523427249	0.172032193158954	Tetratricopeptide repeat (TPR)-like superfamily protein;(source:Araport11)	10°C
AT1G27135	0.571310290590188	0.52146194558792	0.243127953243347	0.282777379326036	-0.786356356680866	-1.4203683636078	0.0714285714285714	Encodes a Maternally expressed gene (MEG) family protein	10°C
AT1G27150	0.6966570816499	0.0874096874112882	0.156980943845729	1.0584404328562	0.318872983767758	2.1787263456223	0.723340040241449	Tetratricopeptide repeat (TPR)-like superfamily protein;(source:Araport11)	10°C
AT1G27180	0.892259042245333	0.0138252079514837	0.0495090421648446	1.85932832754568	-0.115810938346305	-2.8069660613472	0.517102615694165	disease resistance protein (TIR-NBS-LRR class);(source:Araport11)	10°C
AT1G27220	0.988692235358368	0.00452815566623682	0.00493887653896917	2.34407865164628	0.0139199722020523	-3.8632712040819	0.22635814889336	paired amphipathic helix repeat-containing protein;(source:Araport11)	10°C
AT1G27250	0.989530424758315	2.24362688351669e-05	0.00457084814630171	4.64904936484143	-0.0181172105281735	7.61597694593112	0.112676056338028	Paired amphipathic helix (PAH2) superfamily protein;(source:Araport11)	10°C
AT1G27270	0.959849140800076	0.692642331987842	0.0177970195296715	0.159490969346022	0.0403335924189825	-0.474455834666603	0.345070422535211	Paired amphipathic helix (PAH2) superfamily protein;(source:Araport11)	10°C
AT1G27490	0.282216480812141	1.26388374328586e-06	0.549417628013371	5.8982928722336	-1.16129556462436	6.68743609707405	0.215291750503018	F-box and associated interaction domains-containing protein;(source:Araport11)	10°C
AT1G27540	0.195200594732235	6.56728129504032e-13	0.709518863469867	12.1826143812657	1.27172395005503	9.90184287340445	0.212273641851107	Involved in ABA-inhibited seed germination and seedling growth including modulation of ROS homeostasis in roots.	10°C
AT1G27550	0.447937783277596	8.89924119593657e-17	0.348782303536778	16.0506470223963	0.663057899253237	10.4407162407335	0.275653923541247	F-box family protein;(source:Araport11)	10°C
AT1G27570	0.984279351226367	0.3768828477426	0.00688162567607453	0.42379362721011	0.0235674783147767	1.7067808860818	0.096579476861167	phosphatidylinositol 3- and 4-kinase family protein;(source:Araport11)	10°C
AT1G27610	0.662719961850169	2.04644172075176e-14	0.178669947787036	13.6890006188254	0.381180985998876	8.63982230378521	0.45271629778672	hypothetical protein;(source:Araport11)	10°C
AT1G27870	0.578029067379329	0.367856743630243	0.238050321639966	0.434321277967119	-0.468736235056712	1.03255208319712	0.450704225352113	Polynucleotidyl transferase, ribonuclease H-like superfamily protein;(source:Araport11)	10°C
AT1G27920	0.912562217507821	0.000549266476841827	0.0397375161326583	3.26021690628883	-0.0899861070996265	4.11339666422693	0.353118712273642	microtubule-associated protein 65-8;(source:Araport11)	10°C
AT1G28000	0.52647494950226	0.00394967638198635	0.278622288394469	2.40343848697486	-0.759808242876836	-4.90002977026216	0.128772635814889	Pentatricopeptide repeat (PPR) superfamily protein;(source:Araport11)	10°C
AT1G28007	0.927059794303421	7.81679317031442e-06	0.0328922534514652	5.10697137917497	-0.101472420813397	7.50326395587848	0.868209255533199	NA	10°C
AT1G28020	0.920561972155561	0.160803035113064	0.0359469695073411	0.793705758321299	0.0837336974834926	1.73757440873833	0.304828973843058	Tetratricopeptide repeat (TPR)-like superfamily protein;(source:Araport11)	10°C
AT1G28030	0.134656134653211	8.80658057749665e-05	0.870773856249142	4.05519268688789	1.23781159851973	5.15817656673458	0.248490945674044	2-oxoglutarate (2OG) and Fe(II)-dependent oxygenase superfamily protein;(source:Araport11)	10°C
AT1G28040	0.21477812475366	0.00558908139670387	0.668009953803785	2.25265956548126	1.37015605506413	4.60661119066589	0.135814889336016	RING/U-box superfamily protein;(source:Araport11)	10°C
AT1G28135	0.711362481958953	1.97410427556358e-14	0.147909043715701	13.7046299108833	0.561322665084661	17.2830187658013	0.0663983903420523	hypothetical protein;(source:Araport11)	10°C
AT1G28150	0.383188904015474	0.0469171774870844	0.416587075257953	1.32866812270006	0.613390097835731	2.3981998129618	0.336016096579477	hypothetical protein;(source:Araport11)	10°C
AT1G28170	0.299101566488	1.14484284553924e-11	0.524181312427348	10.9412541255506	1.91763204216742	16.6039889835581	0.0563380281690141	sulfotransferase 7;(source:Araport11)	10°C
AT1G28180	0.733043825290535	0.191248630092563	0.134870060129833	0.718401666999816	-0.28412588992923	-1.60084652655213	0.682092555331992	DEAD-box ATP-dependent RNA helicase-like protein;(source:Araport11)	10°C
AT1G28304	0.327052187656097	0.0914143755197085	0.485382941521181	1.03898550319434	1.66373772663588	4.48998340978285	0.951710261569417	NA	10°C
AT1G28306	0.12729605078888	0.65466461065229	0.895185069615801	0.183981135195056	-1.70098277003674	-0.687642031333528	0.164989939637827	Plant self-incompatibility protein S1 family;(source:Araport11)	10°C
AT1G28307	0.762604645516024	0.481484278808209	0.117700553486909	0.317417888681313	0.291233221937677	0.943911833007133	0.237424547283702	NA	10°C
AT1G28450	0.395864407292238	9.57049321951391e-09	0.402453544500557	8.01906568009216	0.763961338675162	7.42649668981093	0.257545271629779	AGAMOUS-like 58;(source:Araport11)	10°C
AT1G28460	0.181447775477868	3.27695402052172e-18	0.741248351815086	17.4845296522318	1.93820352640521	16.5716273438013	0.0955734406438632	AGAMOUS-like 59;(source:Araport11)	10°C
AT1G28500	0.641952374410243	0.274204151261217	0.192497190463937	0.561925974578627	0.63774849056416	-2.25484815233425	0.0835010060362173	hypothetical protein (DUF626);(source:Araport11)	10°C
AT1G28660	0.539275049903619	0.00556610927174947	0.26818967231306	2.25444827201347	-0.459699543445878	3.16869728166349	0.458752515090543	GDSL-motif esterase/acyltransferase/lipase. Enzyme group with broad substrate specificity that may catalyze acyltransfer or hydrolase reactions with lipid and non-lipid substrates.	10°C
AT1G28670	0.23829842848533	0.318662790235235	0.622878821700543	0.496668645465591	-0.995133291118544	1.47735121481436	0.181086519114688	Arabidopsis thaliana lipase	10°C
AT1G28695	0.598903500820269	0.195299849757359	0.222643148290844	0.709298090811352	0.708403161191894	2.29228105357922	0.117706237424547	Nucleotide-diphospho-sugar transferase family protein;(source:Araport11)	10°C
AT1G29110	0.985079369279298	0.0672015653885058	0.00652877635379939	1.17262061040344	0.0283517454407286	-4.56458837586659	0.0553319919517103	Cysteine proteinases superfamily protein;(source:Araport11)	10°C
AT1G29179	0.00668578208289043	0.129268130287081	2.17484778295442	0.888508532710311	4.0620902653735	3.29592146544595	0.0744466800804829	cysteine/histidine-rich C1 domain protein;(source:Araport11)	10°C
AT1G29240	0.628731224279253	6.34306161886263e-08	0.201534971023359	7.19770106968372	0.470461651207009	8.06272895048234	0.175050301810865	transcription initiation factor TFIID subunit, putative (DUF688);(source:Araport11)	10°C
AT1G29300	0.0852962410462631	0.047331898496115	1.06907010750583	1.32484607550558	2.57049587547457	4.57353371364163	0.0653923541247485	intracellular protein transporter, putative (DUF641);(source:Araport11)	10°C
AT1G29350	0.30301386105022	0.429434667450433	0.51853750469922	0.367102898710455	-1.11219361573699	-1.29990183359594	0.139839034205231	RNA polymerase II degradation factor-like protein (DUF1296);(source:Araport11)	10°C
AT1G29355	0.567187127233722	0.168357895980439	0.246273634374359	0.773766510399632	-0.564530618732783	2.12725298681921	0.837022132796781	hypothetical protein;(source:Araport11)	10°C
AT1G29370	0.836057285210531	0.671361213575875	0.0777639644288215	0.173043752776038	0.156896845814682	-0.524011145890645	0.308853118712274	RNA polymerase II degradation factor-like protein (DUF1296);(source:Araport11)	10°C
AT1G29410	0.0841084968838248	0.596784043716834	1.0751601283001	0.224182797161343	-1.97020902064125	1.04161645615106	0.0925553319919517	Encodes phosphoribosylanthranilate isomerase which catalyzes the third step in tryptophan biosynthesis.	10°C
AT1G29418	0.0725611073886753	0.000850642486332084	1.1392960979281	3.07025292973535	1.35029010244717	4.00703113729317	0.340040241448692	transmembrane protein;(source:Araport11)	10°C
AT1G29420	0.542761635772468	6.3042479854621e-06	0.265390857329815	5.20036671166705	0.455693658767276	5.1288661258339	0.488933601609658	SAUR-like auxin-responsive protein family;(source:Araport11)	10°C
AT1G29430	0.515626377995588	1.4805024991888e-05	0.287664873465844	4.82959085515547	0.486263802002205	4.99038744547335	0.416498993963783	SAUR762 expression is induced during pollination and expressed in pollen tubes. SAUR62 likely functions in translation of proteins required for pollen tube development/function.	10°C
AT1G29440	0.492068358363346	7.34505617499541e-05	0.307974560651774	4.13400487837648	0.507315706224889	4.54149471727409	0.438631790744467	Small Auxin Up RNA (SAUR) protein; stimulates plasma membrane (PM) H+-ATPase proton pumping activity by inhibiting PM-associated PP2C.D phosphatases, thereby increasing the PM electrochemical potential, acidifying the apoplast, and stimulating cell expansion.	10°C
AT1G29450	0.394410956684498	0.000109911813196368	0.404051028919663	3.95895562759215	0.626662088814615	4.44704864377443	0.425553319919517	SAUR-like auxin-responsive protein family;(source:Araport11)	10°C
AT1G29460	0.43651922447803	1.22049674803049e-05	0.359996625037736	4.91346337340721	0.57937498317435	5.03868274228319	0.416498993963783	SAUR-like auxin-responsive protein family;(source:Araport11)	10°C
AT1G29490	0.909519493828069	9.96701834620642e-05	0.0411879882209111	4.00143474233614	-0.144397590383608	-6.53977043230918	0.131790744466801	SAUR-like auxin-responsive protein family;(source:Araport11)	10°C
AT1G29550	0.708393353835178	0.0124227830155786	0.149725522024944	1.90578110038207	-0.334289344304023	3.36219754522799	0.765593561368209	Eukaryotic initiation factor 4E protein;(source:Araport11)	10°C
AT1G29560	0.608898294362054	0.00590345717114926	0.215455242483802	2.2288935831655	-0.511349819784407	4.08076110159077	0.819919517102616	Zinc finger C-x8-C-x5-C-x3-H type family protein;(source:Araport11)	10°C
AT1G29570	0.691567246531982	0.0346636915364938	0.160165583627245	1.46012518863427	-0.401075948227345	3.16121286101832	0.823943661971831	Zinc finger C-x8-C-x5-C-x3-H type family protein;(source:Araport11)	10°C
AT1G29580	0.494274716725922	0.250162552013087	0.306031604119938	0.601777701322414	-0.90404234216767	2.16176287416491	0.89738430583501	mediator of RNA polymerase II transcription subunit;(source:Araport11)	10°C
AT1G29590	0.862533273401122	0.0513474620111313	0.064224142427703	1.28948101772982	0.219603752014575	3.37358859206696	0.87625754527163	translation initiation factor;(source:Araport11)	10°C
AT1G29600	0.723243940169757	1.19534721736719e-08	0.140715196479649	7.92250592510621	-0.357791601157816	-7.68598693948371	0.228370221327968	Zinc finger C-x8-C-x5-C-x3-H type family protein;(source:Araport11)	10°C
AT1G29620	0.641434624489884	0.0220070874211682	0.192847600661031	1.65743743135012	-0.424140948679397	3.2376229713331	0.795774647887324	Cytochrome C oxidase polypeptide VIB family protein;(source:Araport11)	10°C
AT1G29710	0.0461878706301726	4.87927689766023e-05	1.33547205929237	4.31164453509257	-2.25475669448532	-6.12959261361536	0.17102615694165	Tetratricopeptide repeat (TPR)-like superfamily protein;(source:Araport11)	10°C
AT1G29780	0.271903305599259	0.728721784651338	0.565585512549349	0.137438247337495	-0.991849353103141	0.495523704595071	0.199195171026157	Haloacid dehalogenase-like hydrolase (HAD) superfamily protein;(source:Araport11)	10°C
AT1G29830	0.223592230156456	0.0012395016701109	0.650543292282959	2.90675288372516	-1.1188548800117	-3.86130725075237	0.652917505030181	Magnesium transporter CorA-like family protein;(source:Araport11)	10°C
AT1G29840	0.329658180521591	1.80428182958597e-07	0.481936142698059	6.74369562451343	-0.903351521951358	-6.11490354025167	0.626760563380282	alpha/beta-Hydrolases superfamily protein;(source:Araport11)	10°C
AT1G29870	0.307643881709757	0.0470582395772965	0.511951717553405	1.32736432357237	-1.48931358666825	4.51518835180038	0.932595573440644	tRNA synthetase class II (G, H, P and S) family protein;(source:Araport11)	10°C
AT1G29880	0.00302488580542037	0.102736918506396	2.51929101605677	0.988273464655465	-2.33718567259095	2.24144937753465	0.778672032193159	glycyl-tRNA synthetase / glycine-tRNA ligase;(source:Araport11)	10°C
AT1G29910	0.368914239984936	1.67343328828757e-10	0.433074580805938	9.77639159618704	1.53148310687977	15.9202291829866	0.0543259557344064	member of Chlorophyll a/b-binding protein family	10°C
AT1G29920	0.37056444945404	1.05326451770656e-11	0.43113624758192	10.9774625460474	1.586581761618	17.2239064455426	0.0523138832997988	Encodes lhcb1.1 a component of the LHCIIb light harvesting complex associated with photosystem II.	10°C
AT1G29951	0.45885818378915	0.8301519594917	0.338321518197901	0.0808424026502698	-0.6562487011715	0.249022597341074	0.408450704225352	NA	10°C
AT1G29952	0.45885818378915	0.8301519594917	0.338321518197901	0.0808424026502698	-0.6562487011715	0.249022597341074	0.408450704225352	NA	10°C
AT1G30000	0.631254747138591	0.000696440815766166	0.199795342895709	3.15711578444933	-0.687971061133672	-6.12603600199331	0.111670020120724	alpha-mannosidase 3;(source:Araport11)	10°C
AT1G30020	0.463035840266735	0.206486674203212	0.334385392075651	0.685107970674664	0.731231793567028	2.07773851078556	0.860160965794769	SVB family gene.	10°C
AT1G30140	0.819962442470435	0.542644202528607	0.086206039569202	0.265484832519924	0.201672732278926	0.697905773433007	0.45271629778672	Myb/SANT-like DNA-binding domain protein;(source:Araport11)	10°C
AT1G30170	0.527201307409612	0.662799643609677	0.27802352140328	0.178617733774717	0.644795082001435	0.700923895587224	0.147887323943662	Hypothetical protein (DUF295) of unknown function.	10°C
AT1G30660	0.495695412895781	0.227764394082898	0.30478509998383	0.642514167271588	1.26188128631983	2.9839863188806	0.0563380281690141	A truncated version of Twinkle that retains only the DNA primase domain.	10°C
AT1G30710	0.978312305749998	0.0396287744406033	0.00952248364528148	1.40198935844838	0.0413074707838154	-4.92495836387473	0.0603621730382294	FAD-binding Berberine family protein;(source:Araport11)	10°C
AT1G30740	0.740108731924674	0.535344141120013	0.130704471882574	0.271366945941254	-0.54279122627937	1.49685790970162	0.0593561368209256	FAD-binding Berberine family protein;(source:Araport11)	10°C
AT1G30780	0.261275760124399	0.288559259732141	0.582900880102499	0.539764984824219	-1.04406896971268	-1.55239495771572	0.187122736418511	F-box associated ubiquitination effector family protein;(source:Araport11)	10°C
AT1G30790	0.49777591430556	0.156186999964824	0.302966121261481	0.806355116927972	0.844382877442495	2.47351679869331	0.121730382293763	F-box and associated interaction domains-containing protein;(source:Araport11)	10°C
AT1G30860	0.497108349728047	0.394950075692742	0.303548942130842	0.40345779860509	0.76136441410018	1.58572277352377	0.104627766599598	RING/U-box superfamily protein;(source:Araport11)	10°C
AT1G30920	0.248648816114395	0.0012369307939903	0.604413604222666	2.90765459837324	1.23239964196485	5.09450441549859	0.153923541247485	F-box family protein;(source:Araport11)	10°C
AT1G30925	0.055923507024215	0.212240285509353	1.252405601327	0.673172178804784	-1.72636279451145	-1.60728744960815	0.732394366197183	F-box/associated interaction domain protein;(source:Araport11)	10°C
AT1G30930	0.958490898070875	0.162237402504409	0.0184120068718471	0.789849015545921	0.0474869478725013	2.00737567289618	0.803822937625755	F-box family protein;(source:Araport11)	10°C
AT1G30972	0.00630071703228935	0.0280079774437831	2.20061002428502	1.55271825200182	-1.95102584279669	-2.57070209460666	0.387323943661972	Encodes a Plant thionin family protein	10°C
AT1G30974	0.949755611595568	0.416754793792297	0.0223881317529313	0.380119395925709	-0.0768826864931626	-1.45963958919641	0.113682092555332	Encodes a Plant thionin family protein	10°C
AT1G31000	0.83891422974625	0.214133720559366	0.0762824389949462	0.669314937097339	0.246835748196433	-1.89992093988228	0.167002012072435	F-box/associated interaction domain protein;(source:Araport11)	10°C
AT1G31070	0.255511367100464	0.0200867456383857	0.592589774358253	1.69709041993554	-1.20187932979098	3.77486653591866	0.143863179074447	Encodes a protein that functions as an N-acetylglucosamine-1-phosphate uridylyltransferase that catalyzes the formation of UDP-N-acetylglucosamine (UDP-GlcNAc). This is an essential precursor for glycolipid and glycoprotein synthesis and is also used for regulatory protein modification in signaling pathways. The enzyme can also catalyze the reverse reaction using both UDP-GlcNAc and the less comm…	10°C
AT1G31080	0.197134318445999	0.153408713100695	0.705237764283069	0.81414997321566	1.06780003905734	1.71042629637681	0.347082494969819	F-box family protein;(source:Araport11)	10°C
AT1G31090	0.52374065234976	0.289226611192481	0.280883715183921	0.538761750926739	-0.474461386079262	-1.21223513331226	0.535211267605634	F-box family protein;(source:Araport11)	10°C
AT1G31160	0.561172507685942	0.0896293193100086	0.250903613575172	1.0475499018145	-0.660162178478446	-2.79075546589364	0.139839034205231	Encodes a member of the histidine triad nucleotide-binding family of proteins, but its activity has not been determined.	10°C
AT1G31163	0.407687107118358	0.245935251901161	0.389673022655985	0.609179215836858	-0.72817853674472	-1.44602247555029	0.701207243460765	F-box associated ubiquitination effector family protein;(source:Araport11)	10°C
AT1G31250	0.553770624733203	0.00725493234982603	0.256670085525503	2.13936663287948	-0.469582320660368	3.38181525741059	0.71327967806841	proline-rich family protein;(source:Araport11)	10°C
AT1G31270	0.148497163761597	0.102525106065424	0.828281841124216	0.989169772749043	1.24741140476071	-1.86291916031283	0.485915492957746	hypothetical protein;(source:Araport11)	10°C
AT1G31280	0.999379797010993	0.0662318286802766	0.000269434296402984	1.17893325378915	-0.00131325837006431	4.5808403529513	0.0553319919517103	Encodes Argonaute gene that binds viral siRNAs and is involved in antiviral defense response. Regulates innate immunity.Mutants have increased susceptibility to Potato virus X and tobacco rattle virus.	10°C
AT1G31290	0.433510262345363	0.00851524528110804	0.363000617156147	2.0698028376958	1.11815857806754	5.35937789888423	0.085513078470825	ARGONAUTE 3;(source:Araport11)	10°C
AT1G31310	0.289711211944735	4.128958371903e-05	0.538034697093419	4.38415949565374	1.27718460898812	7.54841457029959	0.893360160965795	hydroxyproline-rich glycoprotein family protein;(source:Araport11)	10°C
AT1G31370	0.646523558907985	0.0136420153621557	0.189415645080075	1.86512146574933	-0.925055406386435	6.90804049595994	0.956740442655936	Ubiquitin-specific protease family C19-related protein;(source:Araport11)	10°C
AT1G31380	0.34601598363106	0.295247622356836	0.460903839234854	0.529813591094511	-1.39534699101381	2.22051235405218	0.921529175050302	TRAF-like family protein;(source:Araport11)	10°C
AT1G31390	0.194442142916438	0.29073014012041	0.711209601279578	0.536509942397279	-1.95683374464827	2.2413806778681	0.921529175050302	TRAF-like family protein;(source:Araport11)	10°C
AT1G31400	0.545333212668294	0.145687170127354	0.263338051480018	0.836578692486919	-0.853495726978407	2.98336385835348	0.915492957746479	TRAF-like family protein;(source:Araport11)	10°C
AT1G31440	0.0285185761028804	6.4088539361415e-19	1.54487216206349	18.1932196262862	2.30903537022129	15.1485922065023	0.122736418511066	SH3 domain-containing protein;(source:Araport11)	10°C
AT1G31510	0.784067823799904	0.121502647429752	0.105646368147173	0.915414259089485	-0.260502045171739	-1.96112195284707	0.282696177062374	F-box associated ubiquitination effector family protein;(source:Araport11)	10°C
AT1G31520	0.0952173236492079	0.605569329539745	1.02128402975833	0.217836128800177	1.51019421175316	0.65870021505409	0.276659959758551	hypothetical protein;(source:Araport11)	10°C
AT1G31530	0.321648704035634	2.24454513384669e-05	0.492618194088909	4.64887165727793	0.714664025562478	4.81627327921101	0.503018108651911	Deadenylase.	10°C
AT1G31540	0.23470485267461	0.0936712100734098	0.629477930989313	1.02839386938444	-1.45714659858663	3.12318676206439	0.104627766599598	Disease resistance protein (TIR-NBS-LRR class) family;(source:Araport11)	10°C
AT1G31550	0.804994680843986	0.331510949861866	0.0942069893063394	0.479502122203256	0.26814205133676	1.85001410752249	0.0995975855130785	GDSL-motif esterase/acyltransferase/lipase. Enzyme group with broad substrate specificity that may catalyze acyltransfer or hydrolase reactions with lipid and non-lipid substrates.	10°C
AT1G31580	0.320381628326631	0.428810743431253	0.494332395662473	0.367734342358055	0.715475672903545	0.915428900647857	0.582494969818913	Encodes cell wall protein. ECS1 is not a Xcc750 resistance gene, but the genetic data indicate that ECS1 is linked to a locus influencing resistance to Xcc750. The mRNA is cell-to-cell mobile.	10°C
AT1G31600	0.343677011995428	0.0718891763064031	0.463849516153204	1.1433364924301	1.04884847009055	3.2711949816596	0.110663983903421	Dioxygenase involved in wobble uridine modifications.	10°C
AT1G31620	0.974772052572272	0.000100923266320166	0.011096930849273	3.9960087022501	-0.0292682219952421	5.48316549697677	0.795774647887324	hypothetical protein;(source:Araport11)	10°C
AT1G31630	0.999364935074375	0.738876766318995	0.000275892807047162	0.131427989440822	-0.00103772034682915	0.650049252442316	0.0945674044265594	AGAMOUS-like 86;(source:Araport11)	10°C
AT1G31640	0.818926823850101	0.000206627722558733	0.0867549033896854	3.68481141105174	0.226210427044054	5.77139861315698	0.841046277665996	A paternally expressed imprinted gene.	10°C
AT1G31670	0.985808195379436	0.00324342207405917	0.00620757571946519	2.48899653189828	-0.012299899058854	3.35230190994251	0.502012072434608	Copper amine oxidase family protein;(source:Araport11)	10°C
AT1G31740	0.754340443092696	0.16878753533526	0.122432607462184	0.7726596284153	-0.475904821575424	3.1979306674748	0.0643863179074447	Encodes a putative &beta;-galactosidase.	10°C
AT1G31772	0.874284738043571	0.828180940709511	0.0583471028094945	0.0818747683276429	-0.187525390336298	0.397970487383583	0.108651911468813	Encodes a defensin-like (DEFL) family protein.	10°C
AT1G31835	0.55809599654775	0.660518667161228	0.253291092845205	0.180114904119772	-0.751672240158393	0.811958184739078	0.893360160965795	hypothetical protein;(source:Araport11)	10°C
AT1G31880	0.367073905878637	0.87305855259128	0.435246487017957	0.0589566289008891	-1.26262370351872	-0.405814101846491	0.0533199195171026	Belongs to five-member BRX gene family. Arabidopsis BRX genes share high levels of similarity among each others, with several conserved domains. The most distinct is BRX domain - highly conserved in all BRX genes among distantly related species. This protein-protein interaction domain is required and sufficient for BRX activity. BRX encodes a key regulator of cell proliferation and elongation in …	10°C
AT1G31910	0.00765813170777922	1.96094318554879e-06	2.11587716874442	5.70753498897377	2.18818951249092	6.11948144709341	0.735412474849095	GHMP kinase family protein;(source:Araport11)	10°C
AT1G31920	0.0319243964067591	1.68246157062555e-07	1.49587730517471	6.77405484678058	1.67251493630967	6.02040651660148	0.586519114688129	Tetratricopeptide repeat (TPR)-like superfamily protein;(source:Araport11)	10°C
AT1G31960	0.721819919583042	0.00926956911006032	0.14157113717589	2.03294045328511	0.33820154403283	4.21135348607418	0.144869215291751	hypothetical protein;(source:Araport11)	10°C
AT1G31970	0.0302635170269974	0.000323218631412753	1.51908060253026	3.49050361297625	3.60827388351333	8.87069118808902	0.0563380281690141	DEA(D/H)-box RNA helicase family protein;(source:Araport11)	10°C
AT1G31990	0.701999958149087	0.00424279161826906	0.153662913761393	2.3723482977781	-0.298236566601596	3.5751424500882	0.706237424547284	transmembrane protein;(source:Araport11)	10°C
AT1G32000	0.509997056233587	0.000325265363490596	0.292432330696571	3.48776218094129	-0.720317502927131	6.02441761006749	0.867203219315895	hypothetical protein;(source:Araport11)	10°C
AT1G32010	0.533103724819793	0.000137650644403281	0.273188283029283	3.86122175114218	-0.664459967163499	6.21260659785812	0.858148893360161	myosin heavy chain-like protein;(source:Araport11)	10°C
AT1G32020	0.978895302435371	3.07712017526342e-06	0.00926375559838972	5.51185554228533	-0.0268894522136206	7.13381819971261	0.835010060362173	F-box family protein;(source:Araport11)	10°C
AT1G32030	0.475096600023037	2.40606801474807e-06	0.323218077550732	5.61869210018309	-0.596732131180899	5.71845345954128	0.676056338028169	plant-specific B3-DNA-binding domain protein (DUF313);(source:Araport11)	10°C
AT1G32050	0.306033753521112	0.433709562313126	0.514230671036263	0.362801002536403	0.960184535200807	1.17276353291184	0.176056338028169	SCAMP family protein;(source:Araport11)	10°C
AT1G32090	0.165790969264715	0.169627582758959	0.78043912942698	0.770503526690058	-1.77341137644646	2.57032569445425	0.103621730382294	early-responsive to dehydration stress protein (ERD4);(source:Araport11)	10°C
AT1G32140	0.263368032289546	0.0919591604158342	0.579436941002183	1.03640500247926	-0.838157467755084	1.92878074303782	0.457746478873239	F-box family protein;(source:Araport11)	10°C
AT1G32225	0.48257381728947	0.0208185313670659	0.316436245036379	1.68154991083298	0.730916874540815	3.29783915362215	0.199195171026157	hypothetical protein;(source:Araport11)	10°C
AT1G32270	0.195867638806372	0.758525764056641	0.70803731208479	0.120029663397221	-1.14098366968246	0.432016237862794	0.208249496981891	member of SYP2 Gene Family; LE/vacuole localized.	10°C
AT1G32290	0.271643162765958	0.0989533571871515	0.56600122164585	1.00456946691366	1.56732972065513	3.54078039642128	0.0764587525150905	NA	10°C
AT1G32300	0.683781775825404	0.00397101336584652	0.165082478216134	2.40109865116235	-0.526918805149076	5.5530809200696	0.096579476861167	D-arabinono-1,4-lactone oxidase family protein;(source:Araport11)	10°C
AT1G32375	0.72430355957329	0.0626356936072838	0.140079380463734	1.20317810897828	-0.382975949040713	3.03345070443662	0.142857142857143	F-box/RNI-like/FBD-like domains-containing protein;(source:Araport11)	10°C
AT1G32380	0.891901582850722	0.432069949740818	0.0496830653357157	0.364445937612782	0.190401483040421	-1.91234711173261	0.0583501006036217	Encodes a P-dependent phosphoribosyl pyrophosphate (PRPP) synthase.	10°C
AT1G32420	0.330705136854084	0.000592508378539552	0.480559059123018	3.22730550400517	1.28443282859718	6.84500589729133	0.0895372233400402	F-box and associated interaction domains-containing protein;(source:Araport11)	10°C
AT1G32430	0.555133836150743	0.471524848536378	0.255602301031116	0.326495415762542	0.557772932204623	0.917305013634998	0.277665995975855	F-box and associated interaction domains-containing protein;(source:Araport11)	10°C
AT1G32480	0.893373685692867	0.0128398181189145	0.0489668438125676	1.89144112817614	-0.133890429603374	-3.32207697888733	0.23943661971831	Predicted to encode a protein related isocitrate dehydrogenases, but it appears to be missing the sequences encoding the N-terminal portion of the protein.	10°C
AT1G32570	0.708415065872256	0.276786863114425	0.149712211237454	0.557854526253953	-0.316059765528111	1.24470238872694	0.539235412474849	hypothetical protein;(source:Araport11)	10°C
AT1G32600	0.21819332573377	0.177644852479195	0.661158538080062	0.75044737231352	-1.20282082679386	-1.80704314021913	0.237424547283702	F-box associated ubiquitination effector family protein;(source:Araport11)	10°C
AT1G32650	0.604825146455973	0.0352248576761561	0.218370160727687	1.45315075295487	0.554237834999041	3.0168203245623	0.197183098591549	hypothetical protein;(source:Araport11)	10°C
AT1G32660	0.690577598467788	0.227728970382129	0.160787513764758	0.642581717400761	0.29934309070736	-1.43875377633054	0.354124748490946	F-box and associated interaction domains-containing protein;(source:Araport11)	10°C
AT1G32670	0.00474706610792063	0.0191953387741419	2.32357472022914	1.716804218715	3.70934817756489	4.4968298302117	0.0975855130784708	NA	10°C
AT1G32690	0.304223014754568	0.0369378739721562	0.516807934257941	1.43252810480082	1.48658049892359	4.81084706463608	0.0653923541247485	DUF740 family protein;(source:Araport11)	10°C
AT1G32720	0.931786415781089	1.00757218608598e-06	0.0306836252832881	5.99672382965755	-0.0719686016251342	5.55709447760854	0.529175050301811	Cytochrome C oxidase polypeptide VIB family protein;(source:Araport11)	10°C
AT1G32850	0.965539661740593	0.796730447639669	0.0152298818832383	0.0986885856344528	-0.0467000084037515	-0.438830650478133	0.128772635814889	ubiquitin-specific protease 11;(source:Araport11)	10°C
AT1G32870	0.0436832025374793	0.50664542525369	1.35968552979575	0.295295874449542	1.91106956740006	0.880429872527868	0.245472837022133	Expression in rosette leaves is activated by high concentration of boron.	10°C
AT1G32880	0.11389564833472	0.0312010742653084	0.943492868900021	1.50583045279362	1.97963391677596	4.08247949314161	0.100603621730382	ARM repeat superfamily protein;(source:Araport11)	10°C
AT1G32900	0.687394441830532	0.30209846947054	0.16279398382534	0.519851474998757	0.517942293641159	2.08319921298192	0.0875251509054326	Glucosyltransferase specifically responsible for elongating amylose polymers.	10°C
AT1G32910	0.775865187024175	0.0977820161053038	0.110213734434905	1.0097410125377	-0.457759612879615	-4.09488272924307	0.0563380281690141	HXXXD-type acyl-transferase family protein;(source:Araport11)	10°C
AT1G32960	0.276770961982786	0.22023778012817	0.557879476759269	0.657108179034564	1.88789234337301	3.16958809095107	0.051307847082495	Expression induced by pectin-related DAMPs (Damage Associated Molecular Patterns). Together with SBT3.5 contributes to the activation of defence-related PMEs and Botrytis resistance. Influences the expression of specific defense genes and the structure of pectin against Botrytis. Secreted via Exocyst Positive Organelles (EXPOs) in the apoplast where it colocalizes with Pro-PME17.	10°C
AT1G32970	0.181487223505864	7.30150517075009e-08	0.741153943389355	7.13658760289746	0.999525616363176	6.26368254777852	0.613682092555332	Subtilisin-like serine endopeptidase family protein;(source:Araport11)	10°C
AT1G32975	0.706993750718405	0.459526363734439	0.1505844250157	0.337689567420543	0.542366987547776	-1.64938672344589	0.0704225352112676	hypothetical protein;(source:Araport11)	10°C
AT1G32980	0.439674790594126	0.135745897479554	0.356868434584355	0.867273286813993	-1.13661925021885	-3.5450482890062	0.0613682092555332	Subtilisin-like serine endopeptidase family protein;(source:Araport11)	10°C
AT1G33010	0.57449587524738	0.000182505937777563	0.240713085102298	3.73872300133309	-0.444427374913192	-4.43538954077785	0.640845070422535	F-box and associated interaction domains-containing protein;(source:Araport11)	10°C
AT1G33020	0.0469615815214491	0.00575138624459594	1.32825728581341	2.24022746560276	-1.68227767738454	3.19746913302725	0.41046277665996	F-box and associated interaction domains-containing protein;(source:Araport11)	10°C
AT1G33050	0.16634386991415	4.75433252179539e-10	0.77899319907236	9.32291044664432	-2.69483076386933	15.525318492872	0.0543259557344064	hypothetical protein;(source:Araport11)	10°C
AT1G33070	0.42704219168064	0.123878459416755	0.369529214649754	0.907004204275556	-0.64646289431849	1.7551878140317	0.506036217303823	MADS-box family protein;(source:Araport11)	10°C
AT1G33100	0.942180722288418	0.84315882504346	0.0258657859918776	0.0740906100217547	-0.0907894093515822	-0.365794449088263	0.106639839034205	MATE efflux family protein;(source:Araport11)	10°C
AT1G33102	0.697448255640897	0.0697310063593689	0.156488007585874	1.15657406700264	0.3295226738703	2.12485346225206	0.614688128772636	hypothetical protein;(source:Araport11)	10°C
AT1G33110	0.704170560386645	0.976496268615879	0.152322135654488	0.010329411897509	0.570659677326973	-0.0644499963201098	0.0734406438631791	MATE efflux family protein;(source:Araport11)	10°C
AT1G33220	0.50238426470344	0.625753018241084	0.298963971698182	0.203597046949805	0.810286677122565	0.965002696721189	0.0915492957746479	Glycosyl hydrolase superfamily protein;(source:Araport11)	10°C
AT1G33320	0.623580107604505	0.758769034674062	0.205107747388568	0.119890400957583	-0.363918009879355	-0.374160833929904	0.675050301810865	Pyridoxal phosphate (PLP)-dependent transferases superfamily protein;(source:Araport11)	10°C
AT1G33480	0.528705667289856	0.0903395981262507	0.276786034290329	1.04412184571994	-0.595319281377052	2.17629654728547	0.269617706237425	RING/U-box superfamily protein;(source:Araport11)	10°C
AT1G33530	0.883563575076157	1.09115522475795e-06	0.0537621962291865	5.96211346347161	0.133919075991471	6.22354313523102	0.729376257545272	F-box family protein;(source:Araport11)	10°C
AT1G33540	0.648152314156117	0.39764373366998	0.18832292402993	0.400505857053782	-0.462260764064644	-1.35944791175072	0.147887323943662	serine carboxypeptidase-like 18;(source:Araport11)	10°C
AT1G33560	0.0605673645792404	0.0176119412935802	1.21776132304454	1.75419277085711	2.59375844258417	4.78626012314223	0.0875251509054326	Encodes a NBS-LRR disease resistance protein that possesses N-terminal kinase subdomains. Activation tagged mutant of ADR1 showed elevated levels of SA and reactive oxygen species in addition to number of defense gene transcripts. Exhibits resistance to number of microbial pathogens.	10°C
AT1G33600	0.480841152807934	0.737768238340799	0.317998370305292	0.132080045517787	-0.593230819497807	-0.432070294942309	0.266599597585513	Leucine-rich repeat (LRR) family protein;(source:Araport11)	10°C
AT1G33607	0.434490863334955	0.733099793104087	0.362019351654745	0.134836903060775	-0.571211601825517	-0.389214852707485	0.492957746478873	Encodes a defensin-like (DEFL) family protein.	10°C
AT1G33610	0.384358828845456	0.875799417143833	0.41526313859673	0.0575953481725542	-0.639456367549933	-0.17918232608603	0.54728370221328	Leucine-rich repeat (LRR) family protein;(source:Araport11)	10°C
AT1G33612	0.241405307012928	0.260571557254448	0.617253186678207	0.584072991545883	1.81392574922031	-2.88242079049404	0.0523138832997988	Encodes a receptor for the Plant Natriuretic Peptide (At2g18660, AtPNP-A). The receptor contains a functional guanylyl cyclase catalytic center embedded in the cytosolic kinase domain. This catalytic center can convert GTP into cGMP (and PPi) which enables ligand-specific downstream signalling. It is therefore consistent with the reported cGMP dependence of AtPNP-A effects (see DOI:10.1007/s11103…	10°C
AT1G33670	0.85299497047124	0.518217880326989	0.0690535295628718	0.285487606415074	0.263460245809204	1.44085497832251	0.0704225352112676	Leucine-rich repeat (LRR) family protein;(source:Araport11)	10°C
AT1G33709	0.0746869634091723	0.00120836357791193	1.12675519756287	2.91780237355951	1.32136022751076	4.02091208337509	0.700201207243461	NA	10°C
AT1G33710	0.883645020252074	0.0056958834706662	0.0537221656514751	2.24443890430174	-0.272472143764805	7.57428091889732	0.954728370221328	RNA-directed DNA polymerase (reverse transcriptase)-related family protein;(source:Araport11)	10°C
AT1G33720	0.0497802859432159	0.018065687588236	1.30294261308692	1.74314550433709	-1.54378444278464	-2.71787610972099	0.434607645875252	cytochrome P450, family 76, subfamily C, polypeptide 6;(source:Araport11)	10°C
AT1G33730	0.366191754961247	0.109873903762946	0.436291438338923	0.959105444951879	-0.689895133367349	1.83928100648189	0.434607645875252	cytochrome P450, family 76, subfamily C, polypeptide 5;(source:Araport11)	10°C
AT1G33750	0.966550504611612	0.172752825457326	0.0147754481009483	0.762574840796075	0.0407677228546431	1.89848336801802	0.21327967806841	Sesterterpene synthase which produces various sesterpne backbones bia type-A cyclization mechanism.	10°C
AT1G33790	0.243875983060703	0.320438938182975	0.612830966958868	0.494254716025657	1.78467311704217	-2.32645104840077	0.0633802816901408	jacalin lectin family protein;(source:Araport11)	10°C
AT1G33840	0.182842200748133	0.700281318025204	0.737923560041764	0.154727459524905	-1.02855926626172	0.439671031572449	0.479879275653924	LURP-one-like protein (DUF567);(source:Araport11)	10°C
AT1G33850	0.437344229797086	0.0237007393875042	0.359176599066163	1.62523810517537	-0.863201472933065	-3.29852096267227	0.188128772635815	Ribosomal protein S19 family protein;(source:Araport11)	10°C
AT1G33860	0.163167608445718	0.0202825960241499	0.787366051890426	1.6928764592594	-1.52118960131313	3.59924810195459	0.160965794768612	hypothetical protein;(source:Araport11)	10°C
AT1G33890	0.96635906772564	0.0710937975375319	0.0148614738361118	1.14816828693162	-0.0579656514282034	3.51690504405201	0.0945674044265594	One of a cluster of paralogs (IAN2-6) that are associated with variation in heat tolerance.	10°C
AT1G33900	0.758086248544497	0.000146888285724281	0.120281381259657	3.83301283762131	0.265751078384345	5.08769305720412	0.235412474849095	One of a cluster of paralogs (IAN2-6) that are associated with variation in heat tolerance.	10°C
AT1G33910	0.0434402529393198	0.184540138512588	1.36210765464778	0.733909157750884	-2.16510805364991	2.29847634833833	0.12374245472837	One of a cluster of paralogs (IAN2-6) that are associated with variation in heat tolerance.	10°C
AT1G33920	0.431822883521399	0.0086440649579519	0.364694346893546	2.06328197816385	-0.765918416535415	3.07660787906227	0.383299798792757	phloem protein 2-A4;(source:Araport11)	10°C
AT1G33925	0.370720279330888	0.000119600205578666	0.4309536563211	3.9222680738459	-0.753975188204085	4.80648635622057	0.292756539235412	NA	10°C
AT1G33940	0.738479263447894	0.276277044212156	0.131661695201854	0.558655199000106	0.457285707588377	2.10265288635556	0.096579476861167	Serine/Threonine-kinase ULK4-like protein;(source:Araport11)	10°C
AT1G33950	0.9647561768442	0.000412552620145906	0.015582432180495	3.38452065031032	-0.0520731653102995	6.0388718212468	0.126760563380282	Avirulence induced gene (AIG1) family protein;(source:Araport11)	10°C
AT1G33960	0.272043380277166	0.0225576646414191	0.565361837462823	1.6467058641676	0.863374002563505	2.72686692564605	0.349094567404427	Identified as a gene that is induced by avirulence gene avrRpt2 and RPS2 after infection with Pseudomonas syringae pv maculicola strain ES4326 carrying avrRpt2	10°C
AT1G34042	0.655180390231159	0.00141846172239643	0.183639109632631	2.84818237927335	0.396345268397524	3.85958513339402	0.330985915492958	hypothetical protein;(source:Araport11)	10°C
AT1G34046	0.567049069296432	0.767631449176845	0.24637935803373	0.114847240913926	0.431414739495616	-0.337962209930058	0.533199195171026	Ankyrin-repeat containing protein;(source:Araport11)	10°C
AT1G34047	0.444188804950034	0.806977385556692	0.352432391329402	0.0931386356193837	0.580741912899244	-0.279094745854531	0.52112676056338	Encodes a defensin-like (DEFL) family protein. Zn-deficiency responsive. Expression is regulated by bZIP19, bZIP23, or both based on motif.	10°C
AT1G34050	0.717693017825876	0.0294158860850675	0.14406127884006	1.53141806496957	0.257904491450377	2.48746518323864	0.468812877263582	Ankyrin repeat family protein;(source:Araport11)	10°C
AT1G34070	0.662730100519807	0.349758408877722	0.178663303752074	0.456231835419999	0.50606039966593	-1.54284053462448	0.138832997987928	Copia-like polyprotein/retrotransposon;(source:Araport11)	10°C
AT1G34095	0.221685454209662	0.825518185876902	0.654262801985751	0.0832733549402654	-1.47817653528839	-0.397852891190477	0.112676056338028	hypothetical protein;(source:Araport11)	10°C
AT1G34120	0.710858018182694	1.79883108696775e-09	0.148217133556222	8.74500961566608	0.325996910619097	7.81876435022686	0.253521126760563	Encodes an inositol polyphosphate 5-phosphatase that appears to have Type I activity. It can dephosphorylate IP3(inositol(1,4,5)P3) and IP4 (inositol(1,3,4,5)P4), but it does not act on I(1)P, I(1,4)P2, or phosphatidylinositol(4,5)P2.	10°C
AT1G34140	0.977800382454922	0.810725271146128	0.00974979720305911	0.0911262893630614	0.0275133029019428	-0.339000537551331	0.204225352112676	polyadenylate-binding protein, putative / PABP, putative, non-consensus splice donor TA at exon 1; similar to polyadenylate-binding protein (poly(A)-binding protein) from (Triticum aestivum) GI:1737492, (Nicotiana tabacum) GI:7673355, {Arabidopsis thaliana} SP:P42731; contains InterPro entry IPR000504: RNA-binding region RNP-1 (RNA recognition motif) (RRM). Only member of the class IV PABP family.	10°C
AT1G34170	0.0971145763642756	0.571959569852676	1.01271557998421	0.242634669127349	1.22206399427905	0.647177791920286	0.458752515090543	AUXIN RESPONSE FACTOR 13;(source:Araport11)	10°C
AT1G34270	0.209806672453559	0.33544549675577	0.678180704113474	0.474378034007957	1.86342254415433	2.46799295011473	0.0523138832997988	Exostosin family protein;(source:Araport11)	10°C
AT1G34280	0.230053176331505	0.00145071076038365	0.638171766077854	2.83841916763872	1.62422932597641	7.13136701853772	0.0694164989939638	NA	10°C
AT1G34290	0.814606784324422	0.0248742039465358	0.0890519772817047	1.60425080916149	-0.194483044518309	-2.5570865452727	0.498993963782696	Member of receptor like protein family.	10°C
AT1G34315	0.409498656544592	0.0113574495650135	0.387747518705094	1.94471918307904	-0.695551457973172	-3.29406029643592	0.258551307847082	transmembrane protein;(source:Araport11)	10°C
AT1G34390	0.274110332139854	0.0107054751962087	0.562074594133047	1.9703940504143	0.771468665009082	3.06711852683235	0.658953722334004	auxin response factor 22;(source:Araport11)	10°C
AT1G34400	0.626689844549046	0.0155035528261559	0.202947342944909	1.80956876660482	-0.389571782468374	2.7779577701443	0.440643863179074	hypothetical protein;(source:Araport11)	10°C
AT1G34410	0.916429952943858	0.120195067526452	0.0379007246052435	0.920113354213458	-0.145098904567141	-3.20354304117903	0.0835010060362173	auxin response factor 21;(source:Araport11)	10°C
AT1G34419	0.592632615167588	0.135195070883666	0.227214451071403	0.869039142174325	-0.729475833586976	3.15003343180342	0.079476861167002	NA	10°C
AT1G34440	0.313572988362587	0.177353014671368	0.503661355140419	0.751161424930902	0.985972190761973	-2.06791192978097	0.165995975855131	transmembrane protein;(source:Araport11)	10°C
AT1G34460	0.652089472838147	0.435228534186375	0.185692810872446	0.361282639427861	-0.35887199208652	0.968009512638193	0.696177062374245	B1 type cyclin	10°C
AT1G34480	0.705014554052377	0.964401761120047	0.151801917505914	0.0157420052170018	0.291261794702991	0.0538008845599312	0.339034205231388	Cysteine/Histidine-rich C1 domain family protein;(source:Araport11)	10°C
AT1G34490	0.9900170965245	0.566312885372324	0.00435730554170299	0.24694355671634	-0.0109869983183542	0.813216737639889	0.203219315895372	MBOAT (membrane bound O-acyl transferase) family protein;(source:Araport11)	10°C
AT1G34500	0.755619624471687	0.686355063048488	0.12169677138402	0.163451158301734	0.346366457444927	-0.625424083231378	0.161971830985915	MBOAT (membrane bound O-acyl transferase) family protein;(source:Araport11)	10°C
AT1G34550	0.234043365535367	0.23519731815928	0.630703665377037	0.628567634616589	1.34409395306688	-1.93515258170188	0.142857142857143	transmembrane protein (DUF616);(source:Araport11)	10°C
AT1G34560	0.865410447386292	0.497698145936236	0.0627778662266985	0.303033977120477	0.150850286385638	-0.965123844990301	0.798792756539235	hypothetical protein (DUF1184);(source:Araport11)	10°C
AT1G34570	0.910227508072486	0.202920937106789	0.0408500437762672	0.692673140739771	0.105745898768612	1.73016807490153	0.228370221327968	Essential protein Yae1, N-terminal;(source:Araport11)	10°C
AT1G34575	0.633479833262039	0.252850973024361	0.19826720626187	0.597135370770619	-0.369725968279407	-1.35318654685999	0.367203219315895	FAD-binding Berberine family protein;(source:Araport11)	10°C
AT1G35030	0.3498850149562	0.914832092686606	0.456074657291868	0.0386586085687547	-1.22288410786215	0.225627723973854	0.079476861167002	hypothetical protein;(source:Araport11)	10°C
AT1G35040	0.513484641315272	0.790106223889653	0.289472541924114	0.102314517129936	-0.673519148563471	-0.413301858623651	0.160965794768612	hypothetical protein;(source:Araport11)	10°C
AT1G35150	0.338631534228235	0.000384158539099545	0.470272601739102	3.41548950884424	-0.8598872360177	-4.78217297496684	0.232394366197183	General transcription factor 2-related zinc finger protein;(source:Araport11)	10°C
AT1G35170	0.269753516635165	6.56656432660219e-05	0.569032884938687	4.18266179699537	-0.868754636707635	4.55349412479949	0.457746478873239	TRAM, LAG1 and CLN8 (TLC) lipid-sensing domain containing protein;(source:Araport11)	10°C
AT1G35180	0.803963847346997	1.88431874290386e-05	0.0947634801703536	4.72484563202314	-0.212899388416522	5.03838696259911	0.368209255533199	TRAM, LAG1 and CLN8 (TLC) lipid-sensing domain containing protein;(source:Araport11)	10°C
AT1G35240	0.863286793330382	0.0329250773433436	0.0638449029294669	1.48247319617642	0.236786818019144	4.09698613622396	0.0975855130784708	auxin response factor 20;(source:Araport11)	10°C
AT1G35255	0.761373165558918	0.198551472645031	0.118402433871871	0.70212688745057	-0.275746163915535	-1.72605612058089	0.236418511066398	transmembrane protein;(source:Araport11)	10°C
AT1G35290	0.102925681617864	0.122223982815422	0.987476248237236	0.91284356837779	2.54683728512918	3.67246791767382	0.0613682092555332	Thioesterase superfamily protein;(source:Araport11)	10°C
AT1G35310	0.418698923373602	1.31892280298761e-09	0.378098155835554	8.87978062311749	0.672161422231494	6.86389047729527	0.479879275653924	MLP-like protein 168;(source:Araport11)	10°C
AT1G35320	0.734363374540197	0.262303323249635	0.134088991163751	0.581196207084691	-0.268261143874326	1.2914526991436	0.569416498993964	transmembrane protein;(source:Araport11)	10°C
AT1G35333	0.0382547956332045	0.00946354135653527	1.41731411380481	2.02394631562786	1.63279188105415	3.04043193642646	0.383299798792757	NA	10°C
AT1G35365	0.550218009625759	7.78321815763329e-05	0.259465198473632	4.10884079643951	0.757722006869914	7.53329613129624	0.0985915492957746	hypothetical protein (DUF1184);(source:Araport11)	10°C
AT1G35375	0.925433638912027	0.209417674613872	0.0336547182267097	0.67898666714933	0.0781038738144572	1.43812263558701	0.453722334004024	hypothetical protein;(source:Araport11)	10°C
AT1G35400	0.373799439705362	1.48063367360876e-12	0.427361353928433	11.829552377812	0.682911638834162	8.262907288898	0.630784708249497	hypothetical protein (DUF1184);(source:Araport11)	10°C
AT1G35410	0.933543979365209	0.0152049601534394	0.0298652175695151	1.8180147136431	-0.0691195724507166	2.92401215805534	0.661971830985915	hypothetical protein (DUF1184);(source:Araport11)	10°C
AT1G35461	0.872959353356509	0.0258972474634627	0.0590059773985991	1.58674639325293	-0.213368955774012	4.54031795208736	0.085513078470825	NA	10°C
AT1G35490	0.730407530698884	8.34476741036587e-10	0.136434757757287	9.07858576369443	-0.676843624716224	14.9237238429461	0.0573440643863179	bZIP family transcription factor;(source:Araport11)	10°C
AT1G35500	0.0174040163751063	4.2178121275713e-05	1.75935051675975	4.37491276878245	3.43948664833891	8.55419173916548	0.0804828973843058	hypothetical protein;(source:Araport11)	10°C
AT1G35515	0.260131104899864	0.0043923787143186	0.584807714398916	2.35730022173464	-1.20128674177731	4.39203713641634	0.162977867203219	high response to osmotic stress 10;(source:Araport11)	10°C
AT1G35516	0.888398339851077	0.00709604950822945	0.051392261688388	2.14898336314873	-0.179371718396802	5.34416379876204	0.0905432595573441	myb-like transcription factor family protein;(source:Araport11)	10°C
AT1G35520	0.937505345509996	0.471493998325162	0.0280262473134426	0.326523831051475	-0.0853803514341757	1.12364484279617	0.158953722334004	auxin response factor 15;(source:Araport11)	10°C
AT1G35530	0.240908984070933	0.0208348920160913	0.618147003822006	1.68120874607962	-1.29129784657937	-3.74172930256977	0.144869215291751	Encodes FANCM, a highly conserved helicase that functions as a major factor limiting meiotic crossover formation. It is not directly involved in the repair of DNA lesions but suppresses spontaneous somatic homologous recombination via a RecQ helicase (At-RECQ4A)-independent pathway.	10°C
AT1G35537	0.0322369717110009	0.000475367163956699	1.4916457618723	3.32297082051471	-2.14805802053267	-4.7577922078888	0.225352112676056	Encodes a defensin-like peptide with antifungal activity.	10°C
AT1G35540	0.227603301809736	0.222637739292579	0.642821441981063	0.652401216563264	-0.945343517089922	-1.4203876924605	0.399396378269618	auxin response factor 14;(source:Araport11)	10°C
AT1G35560	0.273956354425687	0.470938364940901	0.562318621639179	0.327035928365002	-0.867969212711046	-0.981453954742349	0.227364185110664	Encodes a member of the TCP-P subfamily that is involved in flowering time control and plant development. Mutants present an early flowering phenotype. Promotes together with TCP7, 8, 14, 15, 21, and 23 endoreduplication-dependent cell expansion in leaf.	10°C
AT1G35610	0.0206915666037163	0.65427826892746	1.68420662670533	0.184237504035458	3.05698487724332	0.873288021482978	0.0945674044265594	Cysteine/Histidine-rich C1 domain family protein;(source:Araport11)	10°C
AT1G35614	0.652444387762314	0.00305869449160397	0.185456500261324	2.5144638990325	-0.732715896960805	-7.50609882444549	0.0533199195171026	hypothetical protein;(source:Araport11)	10°C
AT1G35625	0.694780900175177	0.00503004811285602	0.158152129002344	2.29842786085899	0.359486631685558	4.27298486445612	0.831991951710262	RING/U-box superfamily protein;(source:Araport11)	10°C
AT1G35630	0.428002147527761	0.234758084056706	0.368554051881415	0.629379443574019	-0.528022421692189	1.35680691182887	0.47887323943662	Protease-associated (PA) RING/U-box zinc finger family protein;(source:Araport11)	10°C
AT1G35710	0.0556203213905056	2.6344309902592e-05	1.25476650598391	4.57931317342149	1.33260382681963	4.78811458947296	0.536217303822938	kinase family with leucine-rich repeat domain-containing protein;(source:Araport11)	10°C
AT1G35750	0.948736110292887	0.146835283332784	0.0228545692174761	0.833169574423052	0.0571754000273227	2.00639003941386	0.217303822937626	Encodes a member of the Arabidopsis Pumilio (APUM) proteins containing PUF domain (eight repeats of approximately 36 amino acids each). PUF proteins regulate both mRNA stability and translation through sequence-specific binding to the 3' UTR of target mRNA transcripts.	10°C
AT1G35780	0.466459981384786	0.986740650919899	0.331185609386436	0.00579697972660319	0.706522856022928	-0.0291078697875658	0.120724346076459	N-lysine methyltransferase;(source:Araport11)	10°C
AT1G35820	0.520012341781746	9.78449095922957e-07	0.283986348857311	6.00946176370534	0.472190724068602	5.76768549947257	0.634808853118712	heat shock protein;(source:Araport11)	10°C
AT1G35850	0.553626904080108	0.00294423196449289	0.256782813042589	2.53102797662711	-0.622070491052902	4.35005846354131	0.813883299798793	Encodes a member of the Arabidopsis Pumilio (APUM) proteins containing PUF domain (eight repeats of approximately 36 amino acids each). PUF proteins regulate both mRNA stability and translation through sequence-specific binding to the 3 Prime UTR of target mRNA transcripts.Encodes a member of the Arabidopsis Pumilio (APUM) proteins containing PUF domain (eight repeats of approximately 36 amino ac…	10°C
AT1G35860	0.948683734009277	0.00046046800885752	0.0228785457043126	3.3368005371485	0.0876518856404502	6.80984633537825	0.905432595573441	TOC75 pseudogene due to a 5.4-kb gypsy/Ty3-related retrotransposon inserted at the 5' end of the gene	10°C
AT1G35880	0.983689065967658	0.0148949558749591	0.00714215591228564	1.82696077900752	0.0183017116055174	2.77923240912267	0.471830985915493	hypothetical protein;(source:Araport11)	10°C
AT1G35890	0.992732212211257	3.9058953028873e-05	0.00316788588856249	4.40827940211005	-0.00980043314025177	6.01740919696229	0.814889336016097	NAC (No Apical Meristem) domain transcriptional regulator superfamily protein;(source:Araport11)	10°C
AT1G35900	0.0237021593664532	0.394312690209476	1.62521208613273	0.404159245753905	2.85423203209462	1.73793222451912	0.085513078470825	NA	10°C
AT1G36020	0.347512144350094	0.165181794124482	0.459030013715383	0.782037821101516	-1.2834985036741	2.70521670670024	0.0945674044265594	DEAD/DEAH-box RNA helicase family protein;(source:Araport11)	10°C
AT1G36030	0.778424689009085	1.99919622404963e-07	0.108783398163176	6.69914457714769	-0.333586391078984	8.94939001042041	0.12374245472837	Encodes a member of the F-box family, whose members involved in regulating diverse cellular processes including cell cycle transition, transcriptional regulation and signal transduction.	10°C
AT1G36078	0.715933303852734	0.000633837930553416	0.145127434560722	3.19802177502716	0.340671160780479	5.15094659201772	0.172032193158954	transmembrane protein;(source:Araport11)	10°C
AT1G36095	0.119802884985156	0.0226331758689087	0.921532723532289	1.64525450191936	-1.5749528599013	3.12430170653638	0.222334004024145	DNA binding protein;(source:Araport11)	10°C
AT1G36100	0.797693842473555	0.693309807416712	0.0981637603244485	0.159072656318127	-0.185887147013742	-0.450182538342001	0.511066398390342	myosin heavy chain-like protein;(source:Araport11)	10°C
AT1G36230	0.940633294936715	0.19978235577206	0.0265796529008305	0.699442870110037	-0.0955522464892895	2.15516387843212	0.867203219315895	hypothetical protein;(source:Araport11)	10°C
AT1G36240	0.616389334127838	0.351446140511983	0.210144884829512	0.45414122162763	0.698214707249161	1.58188077776215	0.129778672032193	Ribosomal protein L7Ae/L30e/S12e/Gadd45 family protein;(source:Araport11)	10°C
AT1G36272	0.891544305920202	0.059114260214732	0.0498570693831485	1.22830774102196	0.132175968165688	2.85777055978755	0.82897384305835	hypothetical protein;(source:Araport11)	10°C
AT1G36510	0.448794950492671	0.0884208282218759	0.347952038083236	1.05344542145338	-0.671489019813462	2.3926527489194	0.208249496981891	Nucleic acid-binding proteins superfamily;(source:Araport11)	10°C
AT1G36580	0.734849266462668	0.32836609937615	0.133801735006903	0.4836416859431	0.335755985404918	-1.59824316300907	0.141851106639839	hypothetical protein;(source:Araport11)	10°C
AT1G36640	0.268605259921916	0.78085189697355	0.570885487077963	0.107431330305191	-1.28149406619564	0.444729491092887	0.14989939637827	transmembrane protein;(source:Araport11)	10°C
AT1G36675	0.46289338370796	0.144763323984858	0.334519026691069	0.839341453391222	0.724639295252489	1.9379661582482	0.243460764587525	glycine-rich protein;(source:Araport11)	10°C
AT1G36745	0.144731854828628	0.0056522725853263	0.839435872103205	2.24777690212276	2.14806339755106	6.00430865683931	0.0744466800804829	hypothetical protein;(source:Araport11)	10°C
AT1G36756	0.592399749995917	0.386427266279235	0.227385133431411	0.412932237388964	-0.72333950052589	-1.61449330167589	0.104627766599598	hypothetical protein;(source:Araport11)	10°C
AT1G36920	0.468423453865322	0.0743280773799305	0.329361368020508	1.1288471008051	-0.60468100845247	-2.3914069133071	0.237424547283702	hypothetical protein;(source:Araport11)	10°C
AT1G36925	0.922972138427678	0.0673657451477292	0.0348114087354605	1.17156088202564	-0.0920781251073165	3.06357356818815	0.866197183098592	hypothetical protein;(source:Araport11)	10°C
AT1G36942	0.588954114234901	0.740699064395091	0.229918540036088	0.13035820392179	-0.836065570503921	0.62229073163809	0.10261569416499	transmembrane protein;(source:Araport11)	10°C
AT1G36950	0.926829038258507	0.093832413295709	0.0330003678925572	1.02764711381886	-0.0871958183037866	-2.33252002579658	0.21327967806841	RING/U-box superfamily protein;(source:Araport11)	10°C
AT1G36960	0.574713018436047	0.00722362483225778	0.240548965088501	2.14124481772102	0.565630821571811	3.21656529557173	0.653923541247485	hypothetical protein;(source:Araport11)	10°C
AT1G36970	0.402080843919192	0.0840757410259454	0.39568661721881	1.07532929621599	0.954863898157327	2.81504303590376	0.142857142857143	transmembrane protein, putative (DUF1985);(source:Araport11)	10°C
AT1G37000	0.485991522437223	0.236258650612889	0.313371306439035	0.626612280830712	0.946498598402975	2.12032329861104	0.114688128772636	Beta-galactosidase related protein;(source:Araport11)	10°C
AT1G37007	0.64485254910316	0.0115336863098821	0.190539579057136	1.93803186458975	0.587371668135138	-3.65285284865022	0.19215291750503	NA	10°C
AT1G37010	0.331389476855142	0.867948868748693	0.479661286551277	0.0615058585497359	2.06046977796618	-0.350773558447119	0.079476861167002	spindle pole body component;(source:Araport11)	10°C
AT1G37020	0.707093695030512	0.255891914929235	0.150523035229023	0.591943435711444	0.35523731697373	-1.29629014824049	0.503018108651911	Cysteine proteinases superfamily protein;(source:Araport11)	10°C
AT1G37113	0.71752034948283	0.00457261277937279	0.144165777461176	2.33983557423749	0.312555401170873	-3.34072678474012	0.372233400402414	hypothetical protein;(source:Araport11)	10°C
AT1G37140	0.464714952629055	0.0330101996376471	0.332813353473758	1.4813518491545	1.10239313031442	5.10254579993612	0.0603621730382294	Amember of mei2-like gene family; phylogenetic analysis revealed that it belongs to the fourth clade of mei2-like proteins, with conserved C-terminal RNA recognition motif (RRM) only. MCT1 expression is increased in the presence of ABA and RNAi suppression showed increased germination rates in the presence of ABA.	10°C
AT1G37150	0.445512952564041	1.0306725151833e-07	0.351139665038293	6.98687930507691	1.08660896806196	10.8987078941123	0.0835010060362173	Although HCS2 is predicted to encode a biotin protein ligase / holocarboxylase synthetase (HCS), hcs2 mutants do not show a decrease in HCS activity. A dual-targeted HCS1 (At2g25710) might account for the HCS activity observed in multiple subcellular compartments in Arabidopsis.	10°C
AT1G37162	0.633083157525439	3.70776617195708e-06	0.198539240247382	5.43088766218417	0.491113916976741	5.26345712102961	0.467806841046278	NA	10°C
AT1G38630	0.539202345354594	0.30207250418816	0.268248227429074	0.519888804097166	-0.826246175460909	-1.93179003239787	0.103621730382294	NA	10°C
AT1G38790	0.711592080974408	0.960294384660075	0.147768893651988	0.0175956106741347	0.442152886754088	-0.0932155057961494	0.103621730382294	hypothetical protein;(source:Araport11)	10°C
AT1G40083	0.976547290917594	0.218011523714969	0.0103067204383395	0.661520549727733	0.0366668708884615	2.58298687127216	0.0804828973843058	hypothetical protein;(source:Araport11)	10°C
AT1G40087	0.725810455145656	0.85529023384588	0.13917678017051	0.0678864869455753	-0.359490330571513	0.283183453201438	0.160965794768612	Plant transposase (Ptta/En/Spm family);(source:Araport11)	10°C
AT1G40104	0.0689926963714084	5.88417909117611e-15	1.16119688163203	14.2303141175343	-1.41401090018074	-9.59384438182849	0.702213279678068	hypothetical protein;(source:Araport11)	10°C
AT1G40390	0.00405880000757705	0.000688227061673043	2.39160234748674	3.16226825455117	3.16762797143436	5.53542496367273	0.141851106639839	DNAse I-like superfamily protein;(source:Araport11)	10°C
AT1G41820	0.862061858622818	0.1776828443195	0.0644615695643134	0.750354502285019	-0.145040860917285	1.66709970106693	0.306841046277666	hypothetical protein;(source:Araport11)	10°C
AT1G41875	0.586834699498216	0.0431928190252362	0.231484214264588	1.36458845033659	0.618328686247013	3.56337067561006	0.118712273641851	NA	10°C
AT1G41920	0.256134456685293	0.345097955415108	0.591531993801399	0.462057613744059	0.974387790691348	-1.13151857555861	0.347082494969819	General transcription factor 2-related zinc finger protein;(source:Araport11)	10°C
AT1G42440	0.625974343946351	0.0220761445806822	0.203443466327688	1.65607677032398	0.571365117684291	-3.22419961449386	0.206237424547284	pre-rRNA-processing TSR1-like protein;(source:Araport11)	10°C
AT1G42525	0.723075161285439	0.074835981046444	0.140816556875678	1.12588954367629	0.707488425275627	6.36445089005005	0.973843058350101	cysteine proteinase superfamily protein;(source:Araport11)	10°C
AT1G42680	0.574959138374139	0.703317333221348	0.240363018978561	0.152848679288394	0.465998502986156	0.436949008355129	0.551307847082495	P-loop containing nucleoside triphosphate hydrolases superfamily protein;(source:Araport11)	10°C
AT1G42700	0.580715714411939	0.0352738073042779	0.236036421615976	1.45254766190891	0.459357496797116	2.87662636074965	0.224346076458753	hypothetical protein;(source:Araport11)	10°C
AT1G42710	0.268922548395441	0.0522559388698736	0.570372781885432	1.2818643449902	-1.09092397622972	-2.65272615894918	0.224346076458753	General transcription factor 2-related zinc finger protein;(source:Araport11)	10°C
AT1G42980	0.264638562221837	0.37686182653842	0.577346871637896	0.423817851309576	1.82443232023971	2.15089276872384	0.0583501006036217	Actin-binding FH2 (formin homology 2) family protein;(source:Araport11)	10°C
AT1G43005	0.862356245245552	0.499285427017261	0.0643132870952822	0.301651109807802	-0.269386769526575	-1.58218960107531	0.0633802816901408	F-box/associated interaction domain protein;(source:Araport11)	10°C
AT1G43010	0.411073951802327	5.37995559702076e-11	0.386080041942402	10.2692213087292	0.727678598623799	7.60929236114485	0.385311871227364	Pentatricopeptide repeat (PPR) superfamily protein;(source:Araport11)	10°C
AT1G43040	0.562339324013629	0.294730466155724	0.250001545505397	0.530574969004379	0.837452714436927	-1.88315436675309	0.113682092555332	SAUR-like auxin-responsive protein family;(source:Araport11)	10°C
AT1G43140	0.577600354640021	3.06593929890788e-06	0.238372548786484	5.51343644778899	0.374476577803472	5.29744837902028	0.509054325955734	Cullin family protein;(source:Araport11)	10°C
AT1G43145	0.910319413565336	0.00124135566388696	0.0408061953613096	2.90610376988432	-0.0949696056949172	3.68495576088574	0.535211267605634	hypothetical protein;(source:Araport11)	10°C
AT1G43171	0.0718345377699976	0.00215235243186921	1.14366669842507	2.66708661465797	-1.56615024300245	-4.44248821710827	0.191146881287726	B3 domain protein;(source:Araport11)	10°C
AT1G43245	0.760590091843297	0.0621252998313363	0.118849336413011	1.20673150224605	-0.250124642629496	2.20015159419794	0.372233400402414	SET domain-containing protein;(source:Araport11)	10°C
AT1G43260	0.954821523761299	0.038420013030558	0.0200777996093522	1.41544249217869	0.0461929941304105	2.37830678041334	0.561368209255533	hAT transposon superfamily protein;(source:Araport11)	10°C
AT1G43310	0.0819171123300026	0.000875760710472331	1.08662536546553	3.05761454259652	-2.18506352850655	-5.34944564732634	0.146881287726358	Nucleotide-sugar transporter family protein;(source:Araport11)	10°C
AT1G43320	0.0274188700691264	0.000601359413281839	1.56195044644127	3.2208658864825	1.72926627427338	-4.08440226342496	0.646881287726358	hypothetical protein;(source:Araport11)	10°C
AT1G43330	0.0115086707956272	0.0633736037757302	1.93897483270897	1.19809159577183	1.84576557680998	-2.15595806437938	0.594567404426559	Homeodomain-like superfamily protein;(source:Araport11)	10°C
AT1G43415	0.667687844616423	0.932286175271541	0.175426530107787	0.0304507558175555	0.455063672935611	-0.12027551341776	0.204225352112676	hypothetical protein;(source:Araport11)	10°C
AT1G43610	0.16110821339567	0.867520512696416	0.792882318416965	0.0617202474356025	1.43210234943309	-0.245086329884059	0.185110663983903	Haloacid dehalogenase-like hydrolase (HAD) superfamily protein;(source:Araport11)	10°C
AT1G43640	0.214671529471305	0.014451315618781	0.668225549478013	1.8400926138093	1.34732012128551	3.39635794535638	0.214285714285714	Member of TLP family of tubby like proteins that also contain an F-Box.	10°C
AT1G43665	0.949257958048768	0.00779649080146304	0.0226157532904255	2.10810082916732	-0.0734633529959451	-4.28164712065553	0.146881287726358	Bifunctional inhibitor/lipid-transfer protein/seed storage 2S albumin superfamily protein;(source:Araport11)	10°C
AT1G43680	0.213454217776847	0.000179804989268175	0.670695259275995	3.7451982615373	1.08591931809912	4.36631111542904	0.390342052313883	nucleic acid-binding/zinc ion-binding protein;(source:Araport11)	10°C
AT1G43720	0.405888688906542	5.59108575457351e-05	0.391593051205305	4.25250384659798	0.877710389301892	6.45093795111542	0.147887323943662	hypothetical protein;(source:Araport11)	10°C
AT1G43722	0.252725585662083	0.311163779682751	0.597350788355626	0.507010961808963	-1.09183325393097	-1.44942752763109	0.198189134808853	nuclease;(source:Araport11)	10°C
AT1G43730	0.633121462892105	1.13162077790796e-05	0.198512963594924	4.94629908697686	-0.415207773744253	-5.23034859769787	0.349094567404427	RNA-directed DNA polymerase (reverse transcriptase)-related family protein;(source:Araport11)	10°C
AT1G43760	0.666348069080113	0.472300057946592	0.176298856425331	0.325782001139617	-0.349843731544051	-0.827746164990021	0.432595573440644	DNAse I-like superfamily protein;(source:Araport11)	10°C
AT1G43810	0.657053298218919	0.0423873986262419	0.182399400328296	1.37276323587187	0.43960447616901	-2.83443877578997	0.211267605633803	hypothetical protein;(source:Araport11)	10°C
AT1G43950	0.507763407230247	0.101751396056802	0.2943386004505	0.992459623423568	-1.14515481562149	4.80643039337279	0.960764587525151	auxin response factor 23;(source:Araport11)	10°C
AT1G43970	0.951024817407608	0.00961522928522622	0.0218081498106945	2.01704035509464	0.0498982484586698	-3.15211460500582	0.323943661971831	hypothetical protein;(source:Araport11)	10°C
AT1G44020	0.264437821466042	4.47748768082445e-08	0.577676429370602	7.34896560037727	0.834056482295618	6.30365450777563	0.591549295774648	Cysteine/Histidine-rich C1 domain family protein;(source:Araport11)	10°C
AT1G44030	0.317656976851152	3.38559772053131e-06	0.498041601607858	5.47036464638434	0.800920915269877	5.72276331673942	0.694164989939638	Cysteine/Histidine-rich C1 domain family protein;(source:Araport11)	10°C
AT1G44050	0.619530770728436	0.155939530176254	0.20793711830214	0.807043778581215	0.850597227308515	3.42485573639137	0.0593561368209256	Cysteine/Histidine-rich C1 domain family protein;(source:Araport11)	10°C
AT1G44080	0.503498953565585	0.267479634614927	0.298001427714463	0.572709278730809	0.618112769022915	-1.47397481804763	0.243460764587525	F-box SKIP23-like protein (DUF295);(source:Araport11)	10°C
AT1G44085	0.98508127003841	4.43428458227634e-05	0.00652793836203674	4.35317643829726	0.0190030862198324	5.5806986941238	0.222334004024145	glycine-rich protein;(source:Araport11)	10°C
AT1G44094	0.903477071854367	0.977940690266665	0.0440828643465219	0.00968748332177654	-0.128838451065164	0.0430447283174774	0.159959758551308	NA	10°C
AT1G44110	0.242623295602537	0.195651794749533	0.615067502455773	0.708516163882681	1.2968516497989	2.32536772670648	0.113682092555332	Cyclin A1;(source:Araport11)	10°C
AT1G44191	0.43406558695034	0.826458823006944	0.362444643993132	0.0827787795835837	0.853677854417771	0.371066298753739	0.130784708249497	Encodes a ECA1 gametogenesis related family protein	10°C
AT1G44478	0.664658721567909	0.374255778398817	0.177401292117905	0.426831485554456	-0.58484631806729	-1.68527777821902	0.100603621730382	Cyclophilin;(source:Araport11)	10°C
AT1G44674	0.981787845566406	0.107380703226886	0.00798234872434922	0.969073756206679	0.0259617765540726	-2.63951990644145	0.140845070422535	NA	10°C
AT1G44740	0.546170074909138	1.94520198178428e-13	0.262672098882964	12.7110352966416	-0.542705425990376	-8.60679479937322	0.63682092555332	hypothetical protein;(source:Araport11)	10°C
AT1G44780	0.119151774710381	0.0036758354356164	0.923899484654617	2.43464393988753	-1.72578429471073	-4.60821883382802	0.151911468812877	translation initiation factor;(source:Araport11)	10°C
AT1G44810	0.828827054141341	2.44671329294879e-06	0.081536081353023	5.61141691850492	-0.160056078440465	5.44037356335268	0.591549295774648	GeBP transcription factor required for Cd&#8208;induced growth inhibition.	10°C
AT1G44940	0.274107627360074	0.0084857968526677	0.562078879548776	2.07130736931952	-0.855980463842833	3.022378494575	0.562374245472837	hypothetical protein;(source:Araport11)	10°C
AT1G44941	0.664895950603818	2.73975790673491e-05	0.177246312011419	4.56228781105342	0.336448249787792	5.31457872801379	0.278672032193159	hypothetical protein;(source:Araport11)	10°C
AT1G44980	0.0441707660791824	0.762317869817367	1.35486506845552	0.117863899629007	-2.14388425584036	-0.466108786253313	0.163983903420523	Type II pectin methylesterase	10°C
AT1G44990	0.345395265000636	0.34970850620947	0.461683620440219	0.456293803907781	-1.79456023934271	-2.44102048117034	0.0503018108651912	transmembrane protein;(source:Araport11)	10°C
AT1G45015	0.379930584634797	0.0307938824341606	0.420295744077617	1.51153555262209	-1.44018044053808	-5.1688466572409	0.0603621730382294	MD-2-related lipid recognition domain-containing protein;(source:Araport11)	10°C
AT1G45100	0.601894421236269	0.0702223948531286	0.220479681990931	1.15352436350975	-0.41611752964804	2.46679766875868	0.77364185110664	RNA-binding (RRM/RBD/RNP motifs) family protein;(source:Araport11)	10°C
AT1G45163	0.995301093440318	0.00423025911392535	0.00204551881331036	2.37363303018962	-0.00444637271099982	3.2701705008313	0.543259557344064	transmembrane protein;(source:Araport11)	10°C
AT1G45165	0.747810039010066	0.288641544081941	0.126208708936532	0.539641160882633	0.239010536060299	1.21443750145034	0.460764587525151	Expressed protein;(source:Araport11)	10°C
AT1G45190	0.293174102447989	0.0973051251460255	0.532874395765828	1.0118642844591	-1.41673712607714	-3.311577379138	0.0895372233400402	downregulated in DIF1 18;(source:Araport11)	10°C
AT1G45191	0.234310065001129	0.10361044885752	0.630209055489398	0.98459644485779	1.52895633242329	3.355159386052	0.0835010060362173	Glycosyl hydrolase superfamily protein;(source:Araport11)beta-glucosidase related protein, similar to beta-glucosidase GI:3820531 from (Pinus contorta); contains Pfam profile: PF00232 Glycosyl hydrolase family 1	10°C
AT1G45215	0.776138143061161	0.000637254543438345	0.110060972775713	3.19568705945514	-0.284183886311902	5.74458882140138	0.131790744466801	Encodes a ECA1 gametogenesis related family protein	10°C
AT1G45221	0.902942814280628	0.000687307947826902	0.0443397538158376	3.16284863400828	0.108047782855156	4.9524424215803	0.187122736418511	Encodes a ECA1 gametogenesis related family protein	10°C
AT1G45223	0.911274389597628	0.00125722688331145	0.0403508349418237	2.90058634102624	0.0982516675301984	4.67836055509133	0.190140845070423	Encodes a ECA1 gametogenesis related family protein	10°C
AT1G45248	0.638374467049788	2.56785723137017e-16	0.194924491709237	15.5904291259894	0.48427848515775	12.572113540407	0.158953722334004	Nucleolar histone methyltransferase-related protein;(source:Araport11)	10°C
AT1G45616	0.666016148999907	0.815132523494994	0.176515240294385	0.0887717783228597	-0.452685003312488	-0.347981842951504	0.17907444668008	receptor like protein 6;(source:Araport11)	10°C
AT1G46336	0.330327728956304	2.50392177284322e-05	0.481054968460418	4.60137924341417	-1.02926916296286	-6.6703811940527	0.151911468812877	transmembrane protein;(source:Araport11)	10°C
AT1G46408	0.191914264800575	0.928046536060065	0.71689274337849	0.032430245928366	1.63167318493047	0.169813740183989	0.10261569416499	AGAMOUS-like 97;(source:Araport11)	10°C
AT1G46696	0.679341273237033	6.46817848695383e-05	0.167911999137264	4.18921800440732	0.309745127220929	4.5560200861576	0.540241448692153	hypothetical protein (Protein of unknown function, DUF601);(source:Araport11)	10°C
AT1G46912	0.944729012779494	0.437204567533126	0.0246927471858056	0.359315309567553	0.0629717729929557	1.07129007840443	0.219315895372233	F-box associated ubiquitination effector family protein;(source:Araport11)	10°C
AT1G46984	0.183090718346703	0.767947378231432	0.737333671389084	0.114668537945942	-1.32822721312393	0.447165904592947	0.17102615694165	F-box family protein;(source:Araport11)	10°C
AT1G47220	0.315818261410589	0.0793715716299535	0.500562761596389	1.10033502017995	1.5052020447861	-3.81085732421328	0.0744466800804829	Cyclin A3;(source:Araport11)	10°C
AT1G47265	0.933638221535268	8.56581300512483e-05	0.0298213773332126	4.0672314106456	0.0689376230984562	-4.47173879806664	0.473843058350101	hypothetical protein;(source:Araport11)	10°C
AT1G47280	0.201160412089719	1.21819298362669e-13	0.696457483370718	12.9142839062145	1.71311207090973	17.5231114685582	0.0603621730382294	hypothetical protein;(source:Araport11)	10°C
AT1G47300	0.295330473331173	0.132880100883385	0.529691738552152	0.876540050837511	-0.781766249905187	1.78437552532648	0.638832997987928	F-box family protein;(source:Araport11)	10°C
AT1G47310	0.570705486735991	0.543673377328435	0.243587952144032	0.264661933068615	-0.451319001040878	0.767018779070422	0.285714285714286	signal peptidase I;(source:Araport11)	10°C
AT1G47317	0.318953838639901	0.731422653483642	0.496272166706513	0.135831592903381	-0.779310290245396	-0.426267100951374	0.302816901408451	Encodes a defensin-like (DEFL) family protein.	10°C
AT1G47350	0.884073075613987	3.30243498572025e-10	0.0535118356382267	9.48116572348508	0.121677285183984	7.10106477698551	0.503018108651911	F-box associated ubiquitination effector family protein;(source:Araport11)	10°C
AT1G47370	0.605986597476325	1.82373386108993e-11	0.217536980959856	10.7390385383175	0.43375686333761	7.61655773408399	0.54728370221328	RBA1 variant in Ag0 background is a TIR-only receptor protein that binds to the bacterial type III effector protein HopBA. The Col-0 variant, which is not expressed, is likely a psuedogene and more highly methylated than the Ag0 variant which is expressed. RBA1-Ag0 forms homodimers which are required for function as a cell death regulator.RBA1 variant in Ag0 background is a TIR-only receptor prot…	10°C
AT1G47389	0.982912027597798	0.00707915822308243	0.00748535056922246	2.15001838084198	-0.017397710270368	3.25493385822955	0.667002012072435	transmembrane protein;(source:Araport11)	10°C
AT1G47390	0.863886313940613	0.0597329081080729	0.0635434062211503	1.22378634102818	-0.176043381657731	2.95879375051413	0.155935613682093	F-box and associated interaction domains-containing protein;(source:Araport11)	10°C
AT1G47450	0.323213239464015	0.0130655571841562	0.490510857958091	1.88387206493821	0.744605198206017	2.96464242104445	0.64989939637827	prolamin-like protein (DUF784);(source:Araport11)	10°C
AT1G47470	0.0466700096571585	0.123247140725333	1.33096210924876	0.909223147357947	-2.24451181813582	-3.04798818751597	0.0915492957746479	ECA1 gametogenesis family protein (DUF784);(source:Araport11)	10°C
AT1G47495	0.384636789025889	0.900231895259267	0.414949179518153	0.0456456040506076	0.694019471045662	-0.143165666927772	0.482897384305835	hypothetical protein;(source:Araport11)	10°C
AT1G47497	0.505571817477376	0.466092598036959	0.296217143300027	0.331527793993459	0.515743050551204	0.833793764542037	0.535211267605634	Polynucleotidyl transferase, ribonuclease H-like superfamily protein;(source:Araport11)	10°C
AT1G47500	0.285999437618979	0.892693609659501	0.543634820854223	0.0492975741087977	0.865804894428602	0.154339447059695	0.464788732394366	RNA-binding protein 47C;(source:Araport11)	10°C
AT1G47530	0.974137896796617	0.00113562356766132	0.0113795610075757	2.94476560311425	0.0238263808468278	4.00546095083687	0.309859154929577	MATE efflux family protein;(source:Araport11)	10°C
AT1G47620	0.763544769359754	1.97690189164612e-13	0.11716549362278	12.7040148830252	0.425996944044596	13.3511609372809	0.107645875251509	member of CYP96A	10°C
AT1G47640	0.784203786484454	0.253551407330692	0.10557106506395	0.595933974568848	0.243992377334373	-1.44485533398199	0.283702213279678	seven transmembrane domain protein;(source:Araport11)	10°C
AT1G47660	0.892449054405083	0.370402422976148	0.0494165662771173	0.431326181056709	-0.168604689591261	-1.54125354868465	0.874245472837022	hypothetical protein;(source:Araport11)	10°C
AT1G47680	0.121191066477786	9.64373783283714e-05	0.916529392730753	4.01575460452641	-1.78268778325599	6.77934767947318	0.121730382293763	hypothetical protein;(source:Araport11)	10°C
AT1G47690	0.32554012937546	0.893197448699885	0.487395468256753	0.0490525261034481	1.59802151960848	-0.338015497864459	0.0543259557344064	hypothetical protein;(source:Araport11)	10°C
AT1G47730	0.217642731914895	0.354040457905934	0.662255831341223	0.450947106219079	-2.01024125388012	2.05308775728061	0.0714285714285714	F-box and associated interaction domains-containing protein;(source:Araport11)	10°C
AT1G47765	0.187792056845698	0.0566554365169537	0.72632278129801	1.24675840996599	-1.07327012303127	2.51798019676938	0.75251509054326	F-box and associated interaction domains-containing protein;(source:Araport11)	10°C
AT1G47770	0.161450581982836	1.04347742798812e-05	0.791960385137505	4.98151694095045	-1.2620514550219	-5.29158223576051	0.661971830985915	Beta-galactosidase related protein;(source:Araport11)	10°C
AT1G47780	0.107935716118736	0.0654972760803765	0.966834822725445	1.18377676119693	-1.39534270951633	-2.60021097031708	0.20523138832998	alpha/beta-Hydrolases superfamily protein;(source:Araport11)	10°C
AT1G47786	0.0475983509346015	0.000987465464120969	1.32240809333852	3.00547808456628	-1.65515856931965	-3.81967905406296	0.404426559356137	alpha/beta-Hydrolases superfamily protein;(source:Araport11)	10°C
AT1G47790	0.182413117307632	2.51713785155484e-07	0.738943934815223	6.5990929995767	-1.21626734502784	-5.89030011054142	0.438631790744467	F-box and associated interaction domains-containing protein;(source:Araport11)	10°C
AT1G47800	0.776450942569086	0.611151017988958	0.109885978498954	0.213851460501665	-0.234545154740943	-0.581676729430964	0.535211267605634	F-box and associated interaction domains-containing protein;(source:Araport11)	10°C
AT1G47810	0.358963510332176	0.421387586836273	0.444949696454592	0.375318261912332	-0.859522383846971	-1.10863756748605	0.219315895372233	F-box and associated interaction domains-containing protein;(source:Araport11)	10°C
AT1G47813	0.0267942659596879	2.82607182531081e-05	1.57195813613945	4.54881680464608	-1.90803678677844	-4.88793500058463	0.385311871227364	hypothetical protein;(source:Araport11)	10°C
AT1G47840	0.238984534301052	0.0139902220340184	0.621630203173366	1.85417539291462	0.841821047255275	2.89194113153363	0.624748490945674	Encodes a putative hexokinase.	10°C
AT1G47885	0.37873156504344	0.0274075019527655	0.421668497485699	1.56213054627622	-0.656837598222452	2.62034044377905	0.359154929577465	Ribonuclease inhibitor;(source:Araport11)	10°C
AT1G47890	0.928252894646265	1.08498134643363e-06	0.0323336878039958	5.96457772836898	-0.0674921737550835	5.76117904048075	0.360160965794769	receptor like protein 7;(source:Araport11)	10°C
AT1G47900	0.958220918693695	0.00914558014218951	0.0185343523945141	2.03878874020831	-0.063847278450894	5.22725809380443	0.911468812877264	filament-like protein (DUF869);(source:Araport11)	10°C
AT1G47915	0.881382225092246	0.783339084338798	0.0548357121902863	0.106050203995879	0.101563972676218	0.313817096067496	0.498993963782696	F-box family protein;(source:Araport11)	10°C
AT1G47940	0.357460847389435	0.86683160094162	0.446771519440231	0.0620652645598746	-0.723798974337959	0.191400919050921	0.508048289738431	Pentatricopeptide repeat (PPR) superfamily protein;(source:Araport11)	10°C
AT1G47946	0.324533474745083	0.451465386631109	0.488740500258759	0.345375540968092	-0.777838655434132	-0.863803557726917	0.551307847082495	NA	10°C
AT1G47960	0.291089885290281	5.58045566207309e-10	0.535972885041901	9.25333033807954	-0.982464278017036	-7.13609106700705	0.406438631790744	Plant cell wall (CWI) and vacuolar invertases (VI) play important roles in carbohydrate metabolism, stress responses and sugar signaling. This protein may inhibit their activity.	10°C
AT1G48010	0.139244261723656	0.0809523157096725	0.856222693124438	1.09177072337079	-1.35113100307827	-2.15191823491718	0.309859154929577	Plant invertase/pectin methylesterase inhibitor superfamily protein;(source:Araport11)	10°C
AT1G48060	0.0354920132938617	0.00349025280381083	1.44986936448405	2.45714311535492	-3.37142224713789	-7.15368820427101	0.0573440643863179	F-box/associated interaction domain protein;(source:Araport11)	10°C
AT1G48095	0.264640127931657	0.164720656582592	0.577344302181963	0.783251935272806	1.02519203129259	-1.73295483906044	0.297786720321932	nucleic acid-binding/zinc ion-binding protein;(source:Araport11)	10°C
AT1G48145	0.972266164607664	0.122211187676424	0.0122148276697777	0.912889035306758	0.0436169513888292	2.99803680495486	0.0955734406438632	plant mobile domain protein;(source:Araport11)	10°C
AT1G48150	0.430852398677479	0.24575311795612	0.365671484871145	0.609500963414249	1.17919017270882	-2.82478325489427	0.0583501006036217	MADS-box transcription factor family protein;(source:Araport11)	10°C
AT1G48180	0.308944362620185	0.000486149269067758	0.510119725049768	3.31323036287946	-0.995588432800131	-5.282794812157	0.170020120724346	target of trans acting-siR480/255 protein;(source:Araport11)	10°C
AT1G48190	0.498558942498483	0.761143254503595	0.302283489531691	0.118533597125151	0.571293705634084	0.355745557891652	0.389336016096579	Galactose oxidase/kelch repeat superfamily protein;(source:Araport11)	10°C
AT1G48210	0.523877034357325	0.625464185064059	0.28077063967097	0.203797553555483	-0.522460871768393	-0.565793100516623	0.587525150905433	Plays role in abscisic acid (ABA)-dependent pathway in response to dehydration; forms homo- or heterodimers in a kinase active dependent manner.	10°C
AT1G48260	0.185394113817302	0.0181852386609321	0.731904058634056	1.7402809949422	1.18507254578195	3.46529566991801	0.185110663983903	Encodes a member of the SNF1-related kinase (SnRK) gene family (SnRK3.21), which has also been reported as a member of the CBL-interacting protein kinases (CIPK17).	10°C
AT1G48390	0.83454478973075	0.874046946624506	0.0785503499243246	0.0584652400058698	-0.162951212503441	-0.196688901203632	0.303822937625755	RNI-like superfamily protein;(source:Araport11)	10°C
AT1G48400	0.400053466679246	0.105360754270111	0.39788196184201	0.977321128951981	-0.609792125490435	-1.9453084417973	0.343058350100604	F-box/RNI-like/FBD-like domains-containing protein;(source:Araport11)	10°C
AT1G48405	0.16129643227197	0.632394819514016	0.792375238697414	0.199011696402213	-1.28591567012664	0.592409579284516	0.305835010060362	Kinase interacting (KIP1-like) family protein;(source:Araport11)	10°C
AT1G48530	0.913999764513596	0.00457679355663534	0.0390539161594498	2.33943867665641	-0.115501888158138	-4.35039425958904	0.164989939637827	proteasome inhibitor-like protein;(source:Araport11)	10°C
AT1G48610	0.0637170058288264	0.31310659222713	1.19574464063253	0.504307788538539	2.41357493144444	-1.87227846572254	0.105633802816901	AT hook motif-containing protein;(source:Araport11)	10°C
AT1G48670	0.777654650747632	0.000757814339453049	0.109213226368663	3.12043718121144	0.211488752017856	-3.85993944596268	0.559356136820926	auxin-responsive GH3 family protein;(source:Araport11)	10°C
AT1G48690	0.287512128704827	0.0259191167638531	0.541343829866615	1.58637980184158	0.929247395947419	2.90312535279239	0.257545271629779	Auxin-responsive GH3 family protein;(source:Araport11)	10°C
AT1G48720	0.308244056630753	0.0158598472239242	0.511105288446268	1.79970100050683	-0.886553605934863	3.31623017614806	0.779678068410463	Copia-like polyprotein/retrotransposon;(source:Araport11)	10°C
AT1G48730	0.360994952215252	0.0640308732368579	0.4424988707824	1.19361057533712	1.14018951354854	-2.95794713009023	0.14989939637827	hypothetical protein;(source:Araport11)	10°C
AT1G48800	0.022110698113703	0.0209338421726644	1.65539754497703	1.67915105444929	1.8725021207508	2.76625372709902	0.346076458752515	Terpenoid cyclases/Protein prenyltransferases superfamily protein;(source:Araport11)	10°C
AT1G48820	0.729030947517686	0.308989167191286	0.137254035398235	0.510056746178778	0.273679324010044	1.20065041013089	0.627766599597586	Terpenoid cyclases/Protein prenyltransferases superfamily protein;(source:Araport11)	10°C
AT1G48912	0.374903779584356	0.421618748685794	0.42608018122594	0.375080085011497	-0.725522992849299	-1.01602530675578	0.284708249496982	hypothetical protein;(source:Araport11)	10°C
AT1G48920	0.460214471703776	0.0127895016115365	0.337039728817581	1.89314637902227	0.804155466078274	4.10228170581149	0.861167002012072	Encodes ATNUC-L1 (NUCLEOLIN LIKE 1), the predominant form of the two nucleolin proteins found in Arabidopsis. This protein is involved in rRNA processing, ribosome biosynthesis, and vascular pattern formation. PARL1 localizes to the nucleolus and parl1 mutants accumulate elevated levels of the unspliced 35S pre-rRNA. parl1 mutants also have defects in cotyledon, leaf, sepal, and petal vein patter…	10°C
AT1G48953	0.576991985672137	0.00200524317666578	0.238830219084372	2.6978329527794	0.469512052100281	3.51751967557658	0.501006036217304	hypothetical protein;(source:Araport11)	10°C
AT1G48980	0.0635260092611253	0.0129100637178123	1.19704842642626	1.88907161426139	3.18949014504283	6.09275902297984	0.0573440643863179	2-oxoglutarate (2OG) and Fe(II)-dependent oxygenase superfamily protein;(source:Araport11)	10°C
AT1G49015	0.55732415248309	0.925200606843224	0.253892135729297	0.033764091045628	-0.550238258225206	-0.123643567599094	0.250503018108652	DPP6 N-terminal domain-like protein;(source:Araport11)	10°C
AT1G49032	0.146751558200679	0.00167240761804567	0.833417278738856	2.77665786284629	-1.34934525880618	4.65595960280132	0.180080482897384	hypothetical protein;(source:Araport11)	10°C
AT1G49050	0.123522319861575	0.0203422256241733	0.908254560486157	1.69160153305441	1.57130455202979	4.13338114810694	0.11569416498994	Encodes a member of the aspartyl protease family. Interacts with BAGP1 and BAG6 and appears to be required for cleavage of BAG6 as BAG6 is not cleaved in APCB1 mutant backgrounds.	10°C
AT1G49110	0.698104297624753	0.03880180378449	0.156079688409636	1.41114808483255	0.52116710236128	-4.30525694255013	0.0814889336016097	hypothetical protein;(source:Araport11)	10°C
AT1G49150	0.674018503358022	0.724108175429108	0.171328180918712	0.140196549158427	0.29326900883026	-0.42869314572168	0.67102615694165	transmembrane protein;(source:Araport11)	10°C
AT1G49250	0.604711707577549	8.68093673393643e-05	0.218451623113744	4.0614334088754	-0.430248972943813	-4.48956693888353	0.55533199195171	ATP-dependent DNA ligase;(source:Araport11)	10°C
AT1G49260	0.383831530890222	0.302608064927218	0.415859351827842	0.519119501604593	0.998768668588113	-1.74424709193269	0.869215291750503	mechanosensitive ion channel-like protein;(source:Araport11)	10°C
AT1G49360	0.391282797329721	0.631184307832539	0.407509245350035	0.19984380686209	1.00999002985052	0.902699009680166	0.10261569416499	F-box family protein;(source:Araport11)	10°C
AT1G49435	0.994469127381115	0.112762491566127	0.00240869470760966	0.947835336654058	-0.00729767510324096	-2.63992152782503	0.135814889336016	Encodes a member of a family of small,secreted, cysteine rich protein with sequence similarity to the PCP (pollen coat protein) gene family.	10°C
AT1G49580	0.0473845921306685	0.0002834929224476	1.32436285327199	3.5474577790297	2.62751692342393	8.73736064584519	0.0593561368209256	Calcium-dependent protein kinase (CDPK) family protein;(source:Araport11)	10°C
AT1G49630	0.225664221341901	0.0236325863558416	0.646537292076494	1.62648874647579	1.32569814105046	3.40168129979969	0.174044265593561	Zinc metalloprotease pitrilysin subfamily A. Signal peptide degrading enzyme targeted to mitochondria and chloroplasts. Expressed in flower, leaf and root. Not expressed in silique and shoot.	10°C
AT1G49640	0.578602929207576	0.932405254885618	0.237619372043953	0.0303952875309162	-0.902244776280001	-0.206488235187888	0.0583501006036217	alpha/beta-Hydrolases superfamily protein;(source:Araport11)	10°C
AT1G49680	0.624123736887698	0.000401256673167946	0.204729299868551	3.39657773191812	0.447162491541477	4.56972514192112	0.736418511066398	mutator transposase MUDRA protein;(source:Araport11)	10°C
AT1G49700	0.855260952373383	0.688723980205475	0.0679013555821075	0.161954795351251	0.247369893635113	0.792628559593664	0.0915492957746479	Plant protein 1589 of unknown function;(source:Araport11)	10°C
AT1G49790	0.933921053992756	3.57126428550254e-05	0.0296898339030908	4.44717800937363	0.0654799615934971	4.91422935894844	0.353118712273642	F-box associated ubiquitination effector family protein;(source:Araport11)	10°C
AT1G49820	0.0090374553006476	1.52844585789486e-05	2.04395383771734	4.81574994066963	3.84203944123973	9.29955507128053	0.0754527162977867	encodes 5-methylthioribose kinase, involved in methionine cycle The mRNA is cell-to-cell mobile.	10°C
AT1G49900	0.473431298864898	0.220915797643981	0.324743033954494	0.655773226707587	-0.688917083453909	1.83334961328987	0.176056338028169	C2H2 type zinc finger transcription factor family;(source:Araport11)	10°C
AT1G49920	0.270996641851993	0.000838467513281535	0.567036090801554	3.07651375962425	-1.22899945437517	5.2384700168807	0.155935613682093	MuDR family transposase;(source:Araport11)	10°C
AT1G49938	0.508073151542629	0.145830255172144	0.294073754203974	0.83615236428152	0.540276117207266	2.04651898197711	0.792756539235412	NA	10°C
AT1G50050	0.230565323426325	3.64287427894191e-05	0.637206009170666	4.43855581665376	1.38583919814738	8.34539237728793	0.0865191146881288	CAP (Cysteine-rich secretory proteins, Antigen 5, and Pathogenesis-related 1 protein) superfamily protein;(source:Araport11)	10°C
AT1G50080	0.523502136183459	0.990767600801203	0.28108154181552	0.00402820376496374	-1.12751204599668	-0.0296559421758116	0.0523138832997988	ribonuclease;(source:Araport11)	10°C
AT1G50160	0.220237120867811	2.81625007617312e-07	0.657109479054771	6.55032878352144	1.13407035609064	6.9240615402059	0.229376257545272	ribonuclease H superfamily polynucleotidyl transferase;(source:Araport11)	10°C
AT1G50180	0.933948613061089	0.264741239953662	0.0296770185000511	0.57717840139131	0.0897451379965796	-1.80759803900735	0.144869215291751	Host immune receptor which recognizes the conserved effectors AvrE and HopAA1.	10°C
AT1G50190	0.0862592263257614	5.2482259834904e-13	1.06419444143652	12.2799874729331	1.32784451293399	8.74607843101321	0.6841046277666	Cysteine/Histidine-rich C1 domain family protein;(source:Araport11)	10°C
AT1G50220	0.271480354230909	0.000219770036623318	0.566261592807414	3.65803151944756	1.17576675160719	6.13377599582452	0.135814889336016	B3 domain protein;(source:Araport11)	10°C
AT1G50290	0.555298946270073	0.0380146632485273	0.255473150639673	1.42004885234161	-0.720593302366229	-3.65632658797655	0.881287726358149	hypothetical protein;(source:Araport11)	10°C
AT1G50325	0.241132183385006	0.688392673810426	0.617744821419596	0.162163760280322	-1.94032624294853	1.00093910346307	0.0553319919517103	Plant invertase/pectin methylesterase inhibitor superfamily protein;(source:Araport11)	10°C
AT1G50340	0.608665749889483	0.013490195165853	0.215621135658685	1.86998176724137	-0.390939046129652	2.93961349421707	0.356136820925553	Plant invertase/pectin methylesterase inhibitor superfamily protein;(source:Araport11)	10°C
AT1G50350	0.692477819809321	0.362372439135609	0.159594132572087	0.440844840759274	-0.549240241151887	-1.97971504116069	0.0744466800804829	E3 ubiquitin-protein ligase RING1-like protein;(source:Araport11)	10°C
AT1G50520	0.533784423187119	1.19136838974686e-12	0.272634103876697	11.9239539271016	0.656656484645924	12.1178299965341	0.124748490945674	member of CYP705A The mRNA is cell-to-cell mobile.	10°C
AT1G50530	0.584377104015069	0.000477812116447747	0.233306808129094	3.32074284152696	0.385786447198552	4.01421054184954	0.429577464788732	hypothetical protein;(source:Araport11)	10°C
AT1G50600	0.419169120352649	0.843007090639596	0.377610718759101	0.0741687724539068	0.666862864664728	0.228175561040371	0.56841046277666	Encodes a scarecrow-like protein (SCL5). Member of GRAS gene family.	10°C
AT1G50690	0.984481031966694	0.0244810656545737	0.00679264701347583	1.61116968138645	-0.0182202389147988	3.67452794888105	0.141851106639839	Cystatin/monellin superfamily protein;(source:Araport11)	10°C
AT1G50750	0.908497439389522	0.000784851479551832	0.0416762924182121	3.10521251868615	0.093364120626915	4.43392459784436	0.753521126760563	aminotransferase-like, mobile domain protein;(source:Araport11)	10°C
AT1G50760	0.896988222692902	0.0342620382297919	0.0472132591332352	1.46518680466236	0.135771938177661	3.32608071578738	0.844064386317907	Aminotransferase-like, plant mobile domain family protein;(source:Araport11)	10°C
AT1G50770	0.759382862801806	0.0487415187023455	0.119539207926522	1.31210094306732	0.318050213841338	3.12179387020627	0.847082494969819	Aminotransferase-like, plant mobile domain family protein;(source:Araport11)	10°C
AT1G50780	0.823667079835306	0.499297774008615	0.0842482914663302	0.301640370131412	0.257299692583027	-1.29899972040697	0.0975855130784708	2Fe-2S ferredoxin-like superfamily protein;(source:Araport11)	10°C
AT1G50790	0.757341124818666	0.0558721513607234	0.120708459659097	1.25280460578137	0.459982079691327	4.50760302658868	0.062374245472837	Plant mobile domain protein family;(source:Araport11)	10°C
AT1G50800	0.495973285924891	0.000785781771785889	0.304541714815952	3.10469804997652	-1.11645796607419	7.14726876216219	0.0774647887323944	NA	10°C
AT1G50820	0.881321442240044	0.109476234637104	0.0548656635176761	0.96068014827735	0.235778564807294	-3.66604623827684	0.0663983903420523	aminotransferase-like, mobile domain protein;(source:Araport11)	10°C
AT1G50870	0.289110659789873	0.293452113465773	0.538935895176205	0.532462758315283	-0.880516960174304	-1.2153435848795	0.417505030181087	F-box and associated interaction domains-containing protein;(source:Araport11)	10°C
AT1G50954	0.904601224938547	0.333495047472086	0.0435428285028886	0.476910611137282	0.169086750063334	-1.73152578422448	0.114688128772636	NA	10°C
AT1G50970	0.871528719040205	0.0207868763044667	0.0597182972342127	1.68221076827595	-0.145958104968569	-3.26805876421596	0.204225352112676	Membrane trafficking VPS53 family protein;(source:Araport11)	10°C
AT1G50980	0.549968436864876	0.234952508874207	0.259662234303495	0.629019913124936	0.674212322885248	-1.99011757018094	0.133802816901408	F-box/RNI-like/FBD-like domains-containing protein;(source:Araport11)	10°C
AT1G51010	0.0320611087506311	7.40662730889875e-07	1.49402146276931	6.13037950788801	2.00060440304946	7.25941802437761	0.183098591549296	hypothetical protein;(source:Araport11)	10°C
AT1G51020	0.285266983941943	0.000403772192547151	0.544748489547122	3.39386359385987	1.59589533185908	7.9714087572764	0.06841046277666	hypothetical protein;(source:Araport11)	10°C
AT1G51040	0.519331546451356	0.125950415674404	0.28455529567256	0.899800394860571	-0.582461967081525	2.39305780688286	0.8420523138833	Protein kinase superfamily protein;(source:Araport11)	10°C
AT1G51055	0.222939128149451	0.825688131428629	0.65181370160469	0.0831839579765718	1.67226519284453	0.435783854395605	0.0915492957746479	FBD-like domain family protein;(source:Araport11)	10°C
AT1G51120	0.024329467502012	0.355898859504168	1.61386739634944	0.44867340371248	-2.19280203467958	1.29946363748792	0.792756539235412	AP2/B3 transcription factor family protein;(source:Araport11)	10°C
AT1G51150	0.00155431112847536	2.80963312782538e-05	2.80846204354321	4.55135038506395	3.72237263483665	8.1710465073129	0.0935613682092555	Encodes a putative DegP protease.	10°C
AT1G51172	0.665330649640699	0.0277270687565941	0.176962469544742	1.55709604063218	-0.732579839211078	5.97153809694093	0.953722334004024	hypothetical protein;(source:Araport11)	10°C
AT1G51210	0.353646114745015	0.168683847169514	0.451431108835795	0.772926502597668	-1.19711386006411	-2.52276844236456	0.108651911468813	UDP-Glycosyltransferase superfamily protein;(source:Araport11)	10°C
AT1G51220	0.673591284369303	0.0443107128349257	0.171603540829675	1.35349126333366	-0.366879462347405	2.29587283819387	0.474849094567404	Encodes a WIP domain containing protein. Putative target of WRKY53.WIP5 is a paralog of NTT and along with WIP4,acts redundantly in cell fate determination during primary root development. MP binds to AuxRE motifs within the WIP5 gene and likely regulates its expression.	10°C
AT1G51270	0.865761466740046	1.93527066984708e-10	0.0626017476457283	9.71325828532195	0.198184394596735	9.93858225150757	0.154929577464789	vesicle-associated protein 1-4;(source:Araport11)	10°C
AT1G51290	0.059579588925639	0.356304231906867	1.22490249756177	0.448179019403445	3.14904164300137	-2.34240637883444	0.0533199195171026	F-box and associated interaction domains-containing protein;(source:Araport11)	10°C
AT1G51300	0.49582430995652	0.154590103421679	0.304672183858739	0.810818312273629	-0.757219789817958	-2.4570896675356	0.124748490945674	alpha/beta-Hydrolases superfamily protein;(source:Araport11)	10°C
AT1G51320	0.209962564421479	4.23268625721971e-12	0.677858131525462	11.3733839218893	1.01639881998959	8.21228607625098	0.346076458752515	F-box and associated interaction domains-containing protein;(source:Araport11)	10°C
AT1G51330	0.100759897432952	3.94235935101208e-10	0.996712283257348	9.40424379176417	1.53365603253738	8.29616221417404	0.238430583501006	Serine protease inhibitor (SERPIN) family protein;(source:Araport11)	10°C
AT1G51370	0.715953584888661	0.0232531655527794	0.145115131994003	1.63351791638596	0.4948656927852	4.41965130055556	0.0945674044265594	F-box/RNI-like/FBD-like domains-containing protein;(source:Araport11)	10°C
AT1G51402	0.518087070072452	0.00587467124600909	0.285597246288939	2.2310164320416	0.551973678528452	3.28064302499496	0.645875251509054	hypothetical protein;(source:Araport11)	10°C
AT1G51430	0.830267649547306	0.0671867558400893	0.0807818835470641	1.17271632861948	0.165004757673375	-2.15092852521377	0.379275653923541	cTAGE family protein;(source:Araport11)	10°C
AT1G51450	0.4919765297168	0.0129093290329617	0.308055615235918	1.88909632975952	0.96895150572409	5.43042107398732	0.0734406438631791	Nuclear protein required for early embryogenesis. Encodes a structural core component of a COMPASS-like H3K4 histone methylation complex that is also involved in the timing of the floral transition and in leaf morphogenesis. Mutants are decreased in H3K4 histone trimethylation.	10°C
AT1G51480	0.974241666922414	0.446923593861626	0.0113333002133223	0.349766717585252	0.0288240473179292	-0.949886440233989	0.296780684104628	disease resistance protein (CC-NBS-LRR class) family protein;(source:Araport11)	10°C
AT1G51490	0.304582393419067	0.0046385110657043	0.51629520494595	2.33362140300559	-1.1403902336856	4.73596593123846	0.866197183098592	This locus encodes a myrosinase. Arabidopsis thaliana ecotype Col-0 contains a non-functional copy but some other (not all) ecotypes contain a functional copy (reference: PubMed ID 26907263).	10°C
AT1G51520	0.743961222021944	1.481502417899e-06	0.128449700879915	5.82929763538924	0.275172288496165	5.59822238708754	0.609657947686117	RNA-binding (RRM/RBD/RNP motifs) family protein;(source:Araport11)	10°C
AT1G51530	0.607083243571268	0.0138309369163085	0.216751754155489	1.85914839951464	-0.449454773816747	-3.13181744826511	0.277665995975855	RNA-binding (RRM/RBD/RNP motifs) family protein;(source:Araport11)	10°C
AT1G51620	0.876320902253103	0.5129066355576	0.0573368292688799	0.289961682358678	-0.255882921851817	-1.51019292939819	0.0653923541247485	Protein kinase superfamily protein;(source:Araport11)	10°C
AT1G51670	0.523410459618911	0.0460416222355753	0.28115760284748	1.33684938279318	0.60066935180499	2.48708585010755	0.702213279678068	hypothetical protein;(source:Araport11)	10°C
AT1G51760	0.00703529194739427	0.000526346090720735	2.15271787569739	3.27872859831021	-4.15541889468563	-7.20962638435804	0.0814889336016097	encodes a member of the six Arabidopsis IAA-amino acid conjugate hydrolase subfamily and conjugates and conjugates IAA-Ala in vitro. Gene is expressed most strongly in roots, stems, and flowers. The mRNA is cell-to-cell mobile.	10°C
AT1G51770	0.0187445672541485	0.0173010533660921	1.72712458145234	1.76192745426112	-3.38429850904322	-4.70318312222421	0.0915492957746479	Core-2/I-branching beta-1,6-N-acetylglucosaminyltransferase family protein;(source:Araport11)	10°C
AT1G51780	0.731931895782272	0.000603463454295294	0.135529326949741	3.21934902561381	0.359099064944348	4.70095920458363	0.778672032193159	encodes a member of the six Arabidopsis IAA-amino acid conjugate hydrolase subfamily and conjugates and is very similar to IAR3.	10°C
AT1G51790	0.443539531356072	0.0621745688957133	0.353067666734839	1.20638721734652	-1.281844439677	-4.3643433988316	0.0633802816901408	Leucine-rich repeat protein kinase family protein;(source:Araport11)	10°C
AT1G51810	0.468813889763933	0.523447333203023	0.328999529757735	0.281127008445406	-1.02463590200026	-1.31601267788383	0.0835010060362173	Leucine-rich repeat protein kinase family protein;(source:Araport11)	10°C
AT1G51820	0.748189088458185	0.000472079031451847	0.125988629814577	3.32598528939505	-0.32471821389124	4.87232142889541	0.211267605633803	Leucine-rich repeat protein kinase family protein;(source:Araport11)	10°C
AT1G51823	0.711496162635351	0.250547204647257	0.147827437885792	0.601110438313816	0.340509057567652	1.74488912802618	0.829979879275654	hypothetical protein;(source:Araport11)	10°C
AT1G51830	0.603402889229767	0.1617273306033	0.21939261465566	0.791216581656885	0.462235489697701	2.09549043555018	0.823943661971831	Leucine-rich repeat protein kinase family protein;(source:Araport11)	10°C
AT1G51840	0.137363450757305	0.0042104281632868	0.862128807640152	2.37567373801283	-1.89877631684337	-4.91536171860686	0.125754527162978	kinase-like protein;(source:Araport11)	10°C
AT1G51860	0.908993659776931	0.000100677564025278	0.0414391459677967	3.99706730110121	-0.0933503939587411	4.67020084978691	0.660965794768612	Leucine-rich repeat protein kinase family protein;(source:Araport11)	10°C
AT1G51870	0.163430830090962	0.0884938791369412	0.786666013437636	1.05308676714376	-1.05772595478653	2.17375811040957	0.275653923541247	protein kinase family protein;(source:Araport11)	10°C
AT1G51880	0.624298277306542	0.32894821668528	0.204607863462584	0.48287246368492	0.472604850820769	-1.4052663231683	0.195171026156942	root hair specific 6;(source:Araport11)	10°C
AT1G51900	0.413349308503915	0.429974231413586	0.383682784571071	0.366557571141868	0.667748329134921	1.11906398962521	0.796780684104628	Regulator of Vps4 activity in the MVB pathway protein;(source:Araport11)	10°C
AT1G51913	0.23833899932805	1.822686613272e-06	0.622804888382957	5.73928799608802	-1.05497275758678	5.6917225699898	0.346076458752515	transmembrane protein;(source:Araport11)	10°C
AT1G51990	0.759284298686342	0.579896834002926	0.119595580846942	0.236649262313713	-0.34856471712296	-0.897378812942158	0.144869215291751	O-methyltransferase family protein;(source:Araport11)	10°C
AT1G52000	0.720462640059589	5.90264996271325e-05	0.142388534817571	4.22895297042433	0.291593195638124	5.20071091472955	0.26056338028169	Mannose-binding lectin superfamily protein;(source:Araport11)	10°C
AT1G52030	0.251409362778405	0.00295089286064874	0.599618552714975	2.53004655833255	1.98626302576643	7.34106254565032	0.0563380281690141	Similar to myrosinase binding proteins which may be involved in metabolizing glucosinolates and forming defense compounds to protect against herbivory. Also similar to lectins and other agglutinating factors. Expressed only in flowers.	10°C
AT1G52040	0.766206313947128	0.1912437994177	0.115654273520915	0.718412636813989	-0.411688799070264	2.54757880291726	0.0945674044265594	Encodes myrosinase-binding protein expressed in flowers.	10°C
AT1G52050	0.217720778888738	0.388947883516361	0.662100120678334	0.410108587408459	-1.23412387940439	-1.24264574253795	0.194164989939638	Mannose-binding lectin superfamily protein;(source:Araport11)	10°C
AT1G52080	0.705580695821976	0.839414062733635	0.151453309696926	0.0760237593126877	-0.341775404030886	0.252388207211487	0.299798792756539	actin binding protein family;(source:Araport11)	10°C
AT1G52100	0.464601531364585	0.170222401553582	0.332919363063349	0.768983286608007	0.556113524695444	1.63888555714218	0.648893360160966	Mannose-binding lectin superfamily protein;(source:Araport11)	10°C
AT1G52110	0.257866530019513	0.294247222652011	0.588605023783499	0.531287627694717	-0.956548179125547	1.31632216585502	0.291750503018109	Mannose-binding lectin superfamily protein;(source:Araport11)	10°C
AT1G52120	0.189790928221909	0.0260164329350159	0.721724550166491	1.58475224900561	1.92012490249176	4.4891858553198	0.0875251509054326	Mannose-binding lectin superfamily protein;(source:Araport11)	10°C
AT1G52180	0.581237121393546	0.0649539904881617	0.235646656759505	1.18739416262402	-0.62262401602783	-3.13119744297038	0.129778672032193	Aquaporin-like superfamily protein;(source:Araport11)	10°C
AT1G52191	0.98573306930187	0.756054085705182	0.00624067352120454	0.121447135341225	-0.0168220820283095	0.39763592381365	0.27364185110664	Thioesterase superfamily protein;(source:Araport11)	10°C
AT1G52260	0.608988859698241	0.0176753915905089	0.215390651892302	1.75263095582168	0.57753140739772	3.92162866514654	0.137826961770624	Encodes a protein disulfide isomerase-like (PDIL) protein, a member of a multigene family within the thioredoxin (TRX) superfamily. Unlike several other PDI family members, transcript levels for this gene are not up-regulated in response to three different chemical inducers of ER stress (dithiothreitol, beta-mercaptoethanol, and tunicamycin).	10°C
AT1G52270	0.444093979708859	4.94913054427093e-08	0.352525114232187	7.30547109055967	0.903372517371744	9.54902226369321	0.881287726358149	hypothetical protein;(source:Araport11)	10°C
AT1G52290	0.0741134821871142	0.000125854925914072	1.13010278113182	3.90012978166164	1.91526490620232	7.41490935328412	0.0955734406438632	Encodes a member of the proline-rich extensin-like receptor kinase (PERK) family. This family consists of 15 predicted receptor kinases (PMID: 15653807).	10°C
AT1G52410	0.621999831009844	6.64610158358349e-09	0.20620973330195	8.17743302495129	0.40533312875157	6.60541347341973	0.556338028169014	Contains a novel calcium-binding repeat sequence. Binds TSK in vitro. Localizes to small cytoplasmic vesicles in interphase cells. In cells synchronized for cell division, TSA1 and TSK relocalize to ends of spindle microtubules that are ahead of separating chromatids during metaphase and anaphase of mitosis. May be involved in mitosis together with TSK. Expressed preferentially in the flower and …	10°C
AT1G52430	0.0621040163310339	0.227972631754165	1.20688031264142	0.6421172871731	1.74114646621848	-1.87610062911648	0.159959758551308	Ubiquitin carboxyl-terminal hydrolase-related protein;(source:Araport11)	10°C
AT1G52440	0.00138808596482278	0.673036590701588	2.85758363698485	0.171961324025938	2.60589677419612	0.559507286350928	0.245472837022133	alpha/beta-Hydrolases superfamily protein;(source:Araport11)	10°C
AT1G52450	0.0356571580751814	0.123773826980117	1.44785327365226	0.907371180839551	2.0068570977195	-2.40069751494943	0.158953722334004	Ubiquitin carboxyl-terminal hydrolase-related protein;(source:Araport11)	10°C
AT1G52460	0.725994567154915	0.441427322355362	0.139066629249589	0.355140789477639	0.513736704918333	-1.46012677150761	0.100603621730382	&#945;/&#946;&#8208;hydrolase involved in dolichol accumulation.	10°C
AT1G52490	0.105335429114127	0.205472729905121	0.977425531180567	0.687245809007392	1.59878528510779	1.7482805384859	0.21830985915493	F-box/associated interaction domain protein;(source:Araport11)	10°C
AT1G52550	0.210997491317897	3.05274891638944e-05	0.675722708272313	4.51530891424402	-1.6280501171196	8.33933916976946	0.0885311871227364	transmembrane protein;(source:Araport11)	10°C
AT1G52618	0.210841459347339	0.00146324702496117	0.676043986460576	2.83468235021003	-1.08323852548641	3.7326457704496	0.379275653923541	hypothetical protein;(source:Araport11)	10°C
AT1G52620	0.842191992761686	0.0401745960926293	0.0745888920014181	1.39604848085271	-0.311180174277134	4.51261850291697	0.0724346076458753	Mitochondrial pentatricopeptide repeat protein required for stabilizing nad1 transcripts.	10°C
AT1G52650	0.0848170752891604	0.0218986085349455	1.07151670720852	1.65958347989932	1.36152339803122	2.74587880138497	0.346076458752515	F-box/RNI superfamily protein;(source:Araport11)	10°C
AT1G52695	0.804700467659774	0.871391471153714	0.0943657462783637	0.059786695087671	0.230557274221113	0.205598583756621	0.280684104627767	alpha/beta-Hydrolases superfamily protein;(source:Araport11)	10°C
AT1G52710	0.207824951769392	0.483715626193986	0.68230231161418	0.315409882716558	1.38748080510663	1.13861383379512	0.143863179074447	Rubredoxin-like superfamily protein;(source:Araport11)	10°C
AT1G52810	0.464726858698796	0.820927619261807	0.332802226923764	0.0856951326989955	0.696815468047409	0.283015873037415	0.295774647887324	2-oxoglutarate (2OG) and Fe(II)-dependent oxygenase superfamily protein;(source:Araport11)	10°C
AT1G52905	0.0503578666149223	9.17132766281407e-23	1.29793267683646	22.0375677902954	3.0889908191431	16.2786082357502	0.129778672032193	hypothetical protein;(source:Araport11)	10°C
AT1G52940	0.31910686504867	5.4330391547508e-05	0.496063852589051	4.26495716508759	-0.784935578787907	-4.58775687292753	0.495975855130785	Encodes a purple acid phosphatase that is induced under prolonged phosphate (Pi) starvation and is required for maintaining basal resistance against Pseudomonas syringae and Botrytis cinerea.	10°C
AT1G52990	0.218999724948429	0.342937608530087	0.659556430609445	0.464784885017861	-1.72741900495192	2.06123433228819	0.925553319919517	thioredoxin family protein;(source:Araport11)	10°C
AT1G53010	0.71108196105561	0.0213094411011792	0.148080338535063	1.67142794070611	0.252248559144066	2.66739234121838	0.41046277665996	RING/U-box superfamily protein;(source:Araport11)	10°C
AT1G53023	0.5953711388119	4.33687978606007e-11	0.225212222021395	10.3628226158901	-0.531922044339456	8.29004812945209	0.279678068410463	Ubiquitin-conjugating enzyme family protein;(source:Araport11)	10°C
AT1G53025	0.933277533845517	1.18164046154739e-14	0.0299891885211003	13.9275146463979	0.119458128297461	15.8595571956219	0.0814889336016097	Ubiquitin-conjugating enzyme family protein;(source:Araport11)	10°C
AT1G53060	0.355866897529007	0.0108523456087097	0.448712407863256	1.96447638395159	-0.926843635205356	-3.66183419249871	0.195171026156942	Legume lectin family protein;(source:Araport11)	10°C
AT1G53265	0.718574297141431	3.52612213187414e-17	0.143528321238358	16.452702649416	0.441992626225186	12.8880917414595	0.159959758551308	hypothetical protein;(source:Araport11)	10°C
AT1G53282	0.27926072556861	0.602557243412056	0.553990137940875	0.220001688475815	-0.844162059933164	-0.618214014672624	0.637826961770624	Encodes a Plant thionin family protein	10°C
AT1G53285	0.48167594330334	9.21279509096286e-29	0.317245043433347	28.0356085882157	1.26797203485847	25.269125193905	0.0633802816901408	plant thionin family protein;(source:Araport11)	10°C
AT1G53325	0.508544247047594	0.919535964023766	0.293671254319192	0.0364312803773693	0.89716109067523	0.205050711475004	0.0865191146881288	F-box associated ubiquitination effector family protein;(source:Araport11)	10°C
AT1G53340	0.209451489734906	0.0937191942299218	0.678916546349081	1.02817145399529	-1.57963030625757	-3.47409650877995	0.0824949698189135	Cysteine/Histidine-rich C1 domain family protein;(source:Araport11)	10°C
AT1G53350	0.268468044167213	0.0091049228084499	0.571107401092086	2.04072373180276	1.65093234975354	5.59119271496502	0.0764587525150905	Disease resistance protein (CC-NBS-LRR class) family;(source:Araport11)	10°C
AT1G53366	0.659584337737084	0.487431405268147	0.180729665512536	0.312086492600486	0.358176890325072	0.841338079817726	0.668008048289738	hypothetical protein;(source:Araport11)	10°C
AT1G53370	0.614280998739849	0.00205357622705251	0.211632918296034	2.68748917185885	-0.411302378774752	-3.58581743138061	0.39738430583501	F-box and associated interaction domains-containing protein;(source:Araport11)	10°C
AT1G53430	0.195001834562187	0.00173285414553978	0.709961302809345	2.76123799034609	1.08077870923551	3.7035067579923	0.365191146881288	Probable LRR receptor-like ser/thr-protein kinase; Commonly-enriched candidate LPS-interacting PM-associated proteins for both LPS chemotypes subsequent to the polymyxin B affinity chromatography strategy.	10°C
AT1G53440	0.754861477097575	0.964022967647219	0.122132737445898	0.0159126189979724	-0.414997456435099	0.0974537530383769	0.0754527162977867	Leucine-rich repeat transmembrane protein kinase;(source:Araport11)	10°C
AT1G53480	0.512497093441849	0.729764559725246	0.29030859330781	0.136817231529734	-1.07031657070476	-0.893452963452272	0.051307847082495	Encodes MRD1 (mto 1 responding down). Down-regulated in mto1-1 mutant that over-accumulates soluble methionine.	10°C
AT1G53543	0.942292409025595	0.299227523527154	0.0258143074826767	0.523998461722669	-0.118229193791289	-2.61283162591884	0.0543259557344064	NA	10°C
AT1G53550	0.351626288295286	0.0384666857216471	0.453918663647193	1.41491523076639	-1.48671827954573	-4.9160707285086	0.0613682092555332	F-box family protein;(source:Araport11)	10°C
AT1G53610	0.0840342817893649	0.966189922614005	1.07554350733481	0.014937496528606	-3.26464763165825	0.110667372638984	0.0503018108651912	transmembrane protein;(source:Araport11)	10°C
AT1G53705	0.572371477195488	0.245086989816874	0.242322016430865	0.610679742198376	-0.742038007804435	-2.27690857282291	0.0935613682092555	putative aminoacyl-tRNA ligase;(source:Araport11)	10°C
AT1G53780	0.757852104773685	0.205493501978877	0.120415538889776	0.687201906631393	0.346050763816675	-2.0230663329068	0.14989939637827	26S proteasome regulatory complex ATPase;(source:Araport11)	10°C
AT1G53815	0.200329763813774	0.4917204755877	0.698254521002074	0.308281707004519	1.091886005067	0.792305818859351	0.430583501006036	F-box family protein;(source:Araport11)	10°C
AT1G53930	0.963970767388508	0.00272213907613797	0.0159361359668358	2.5650896901333	0.0367527832945028	-3.45390694207322	0.57645875251509	Ubiquitin-like superfamily protein;(source:Araport11)	10°C
AT1G53935	0.671828765385827	0.0021468582369587	0.172741405107507	2.66819663229372	0.402900576999189	4.62957041600072	0.827967806841046	hypothetical protein;(source:Araport11)	10°C
AT1G53990	0.738786347189497	0.000993616022590789	0.131481138942477	3.00278141387979	0.380880564369421	5.2632712511552	0.148893360160966	Contains lipase signature motif and GDSL domain. The mRNA is cell-to-cell mobile.	10°C
AT1G54050	0.40959804477421	0.0375936631736527	0.387642125142084	1.4248853540257	-1.29194205717081	-4.57254509176819	0.0724346076458753	Plays a role in promoting proper protein folding in response to heat stress.	10°C
AT1G54095	0.447444321050378	7.65010883078573e-08	0.349260999599543	7.11633238650998	1.10865177099847	11.1937112507883	0.0804828973843058	DUF1677 family protein, putative (DUF1677);(source:Araport11)	10°C
AT1G54100	0.0778171687922409	5.48859000374804e-06	1.10892457410121	5.26053920969209	2.17278870295974	6.61585533525391	0.187122736418511	Aldehyde dehydrogenase	10°C
AT1G54420	0.519493591731185	0.0758343533406649	0.284419805359836	1.12013401222442	0.977047454355401	3.06359689735391	0.124748490945674	hypothetical protein;(source:Araport11)	10°C
AT1G54590	0.475330957123315	0.565893934160491	0.32300390026443	0.247264961259487	-0.90361554434515	1.21112494470292	0.079476861167002	pre-mRNA-splicing factor-like protein;(source:Araport11)	10°C
AT1G54640	0.489491554890376	0.166957843984931	0.310254796600674	0.777393172181061	0.994106586034629	3.12253843202929	0.06841046277666	F-box family protein-like protein;(source:Araport11)	10°C
AT1G54760	0.390364361610768	0.121861906355303	0.40852983819356	0.914132032242137	1.09555926495985	2.79023762235686	0.112676056338028	AGAMOUS-like 85;(source:Araport11)	10°C
AT1G54890	0.901132557028105	0.0177994052133621	0.0452113193966995	1.74959450987485	-0.175518525982388	5.31312181743721	0.0694164989939638	Late embryogenesis abundant (LEA) protein-like protein;(source:Araport11)	10°C
AT1G55010	0.831159425063737	0.316887543731257	0.0803156660055371	0.499094831794557	0.370663059010784	-2.45593751393267	0.0573440643863179	Predicted to encode a PR (pathogenesis-related) protein. Its expression is significantly induced in plants exposed to low nitrogen conditions and Cd stress. Belongs to the plant defensin (PDF) family with the following members: At1g75830/PDF1.1, At5g44420/PDF1.2a, At2g26020/PDF1.2b, At5g44430/PDF1.2c, At2g26010/PDF1.3, At1g19610/PDF1.4, At1g55010/PDF1.5, At2g02120/PDF2.1, At2g02100/PDF2.2, At2g02…	10°C
AT1G55045	0.317331668515082	3.98399249016625e-05	0.498486584769884	4.39968148889353	1.35957321318165	7.62729400699157	0.104627766599598	NA	10°C
AT1G55060	0.208078639974945	0.052543040662122	0.68177249939978	1.27948479823114	-1.57743793757415	3.69075484744055	0.0995975855130785	Ubiquitin-like gene, believed to be a pseudogene because of amino acid substitutions in 3 of the 5 ubiquitin repeats found in the UBQ12 gene product	10°C
AT1G55380	0.549567236998261	0.000331472873547427	0.259979166077671	3.47955200677867	0.539286337368905	4.14432572651853	0.414486921529175	Cysteine/Histidine-rich C1 domain family protein;(source:Araport11)	10°C
AT1G55430	0.675289396817848	2.00961754909104e-08	0.170510069381922	7.69688658542691	0.374189094633343	7.28343973921068	0.255533199195171	Cysteine/Histidine-rich C1 domain family protein;(source:Araport11)	10°C
AT1G55546	0.0809090480397885	3.90796923631659e-08	1.09200290862227	7.40804886372259	-3.07615293638144	13.8512254477944	0.0533199195171026	2-C-methyl-D-erythritol 4-phosphate cytidylyltransferase;(source:Araport11)	10°C
AT1G55550	0.226405037657604	0.0972677863062188	0.645113914044903	1.01203096801404	-1.59729425600593	-3.62502788871462	0.0734406438631791	P-loop containing nucleoside triphosphate hydrolases superfamily protein;(source:Araport11)	10°C
AT1G55615	0.65498333024085	0.885785876990779	0.183769752949498	0.0526712484064973	0.341777940946545	0.181827237633476	0.283702213279678	NA	10°C
AT1G55700	0.897209377413398	0.0352226132512991	0.0471061959254379	1.45317842581006	-0.220102802019302	5.59909781032461	0.951710261569417	Cysteine/Histidine-rich C1 domain family protein;(source:Araport11)	10°C
AT1G55710	0.691729076202559	0.0844213529969744	0.160063968764102	1.0735476918119	-0.285464972926594	2.14966821079794	0.701207243460765	hypothetical protein;(source:Araport11)	10°C
AT1G55720	0.151554844650609	0.00786710460340621	0.819430176278231	2.10418507528147	3.05401856027943	7.99712879129289	0.962776659959759	member of Low affinity calcium antiporter CAX2 family	10°C
AT1G55730	0.360801582857277	0.00624459094720584	0.442731565851068	2.20449600487826	1.40033014762012	6.25594033065178	0.933601609657948	member of Low affinity calcium antiporter CAX2 family	10°C
AT1G55750	0.972329821544122	0.035200197448203	0.0121863941479096	1.45345490043026	0.0559400863618229	5.96752450983543	0.957746478873239	BSD domain (BTF2-like transcription factors, Synapse-associated proteins and DOS2-like proteins);(source:Araport11)	10°C
AT1G55760	0.0608113780780216	2.42593760760748e-16	1.21601515470443	15.6151203728925	3.25727450390246	17.2091801328115	0.0774647887323944	Expression induced under NaCl, mannitol, ABA and indole-3-acetic acid (IAA) treatment.	10°C
AT1G55915	0.673928922830482	0.0175760438686132	0.171385904726181	1.75507887211663	0.35319193642392	2.77360629048467	0.390342052313883	DNA-protein crosslink repair protease. WSS1A is involved in DNA-protein crosslink (DPC) repair and acts in independent pathways of the nuclease MUS81 and the phosphodiesterase TDP1. WSS1A is involved in the repair of replicative DNA damage (determination of dead cells in the root meristem using propidium Iodide staining). CRISPR wss1A mutants are camptothecin (CPT) and cis-platin hypersensitive a…	10°C
AT1G55920	0.139542859590729	0.0103701930751284	0.855292381459003	1.98421315772067	2.30944323259598	6.68117584742585	0.0503018108651912	Encodes a chloroplast/cytosol localized serine O-acetyltransferase involved in sulfur assimilation and cysteine biosynthesis. Expressed in the vascular system. The mRNA is cell-to-cell mobile.	10°C
AT1G55940	0.482484166558248	0.348184316195234	0.316516934111299	0.458190795376271	0.51011036267021	-1.14275398757831	0.324949698189135	cytochrome P450 family protein;(source:Araport11)	10°C
AT1G55950	0.860136272327074	2.97037173092551e-08	0.0654327375572727	7.52718919694965	-0.148542183285987	-6.28768538262089	0.528169014084507	DNA-binding storekeeper protein-related transcriptional regulator;(source:Araport11)	10°C
AT1G55970	0.981201064018245	0.0149532206632981	0.00824198951477352	1.82526525779721	-0.0152306029628976	2.77897907085997	0.467806841046278	HAC4 is most likely to be an expressed pseudogene that lacks HAT function. there is a single nucleotide deletion in both the HAC4 genomic and cDNA sequences relative to its homologs. The resulting frameshift within the open reading frame causes a stop codon to occur within the predicted acetyltransferase catalytic domain.	10°C
AT1G56000	0.268302207609074	2.29630388013427e-08	0.571375753908401	7.63897064034516	1.93475241177019	13.082796852041	0.062374245472837	FAD/NAD(P)-binding oxidoreductase family protein;(source:Araport11)	10°C
AT1G56040	0.861897396769918	0.933832160420827	0.0645444310068807	0.029731173398584	-0.131689433050254	-0.0950953810512348	0.542253521126761	HEAT/U-box protein;(source:Araport11)	10°C
AT1G56120	0.264987187053759	1.21162070644025e-05	0.576775125030664	4.91663331323956	0.90699525064676	4.98280242940369	0.463782696177062	LRR-MAL RK	10°C
AT1G56130	0.00834995131956066	3.20784034926958e-13	2.07831605645745	12.4937872542147	3.62250025745535	14.8293282904703	0.0835010060362173	Component of a recognition mechanism for both cellulose and MLG-derived oligosaccharides perception and downstream Pattern-Triggered Immunity (PTI).	10°C
AT1G56230	0.387109227133751	0.0267732683539403	0.412166476716404	1.57229860896103	1.44384011579021	4.0562522637848	0.108651911468813	enolase (DUF1399);(source:Araport11)	10°C
AT1G56240	0.298754338987159	0.00122507095676632	0.524685778480639	2.91183875600181	-0.894660619039841	4.79908730829505	0.82092555331992	phloem protein 2-B13;(source:Araport11)	10°C
AT1G56250	0.307104465760449	0.00132913117357592	0.512713868216589	2.87643215589024	-0.891152480555445	4.87456281963378	0.830985915492958	Encodes an F-box protein that can functionally replace VirF, regulating levels of the VirE2 and VIP1 proteins via a VBF-containing SCF complex. It is thought to be involved in DNA integration and T-DNA degradation.	10°C
AT1G56270	0.143786622892733	0.823559952915474	0.842281516415639	0.0843047798911641	1.13214383404357	0.254478197053883	0.504024144869215	RPB1a;(source:Araport11)	10°C
AT1G56280	0.27052351934043	0.423766430773369	0.567794971312543	0.372873449482981	0.88108976043775	1.12596717742078	0.792756539235412	Encodes a gene whose transcript level in root and leaves increases to progressive drought stress. The increase in transcript level is independent from abscisic acid level. Sequence is not similar to any protein of known function. It appears to be a member of plant-specific gene family. It's phosphorylated by AtCPK11 in a Ca(2+)-dependent manner at Thr105 and Ser107 within the AtDi19 bipartite nuc…	10°C
AT1G56350	0.655566548861004	0.0536268384375016	0.183383214979084	1.27061780605055	-0.424769001070511	2.47352755561909	0.271629778672032	Peptide chain release factor 2;(source:Araport11)	10°C
AT1G56380	0.993657274850447	0.562703621106157	0.00276338351752682	0.249720290068395	-0.00987122984757698	-1.02111872120695	0.118712273641851	Mitochondrial transcription termination factor family protein;(source:Araport11)	10°C
AT1G56410	0.220620159589705	6.42502048212614e-05	0.65635480559237	4.19212548352037	1.94886414507296	9.77000130986407	0.0573440643863179	encodes a heat shock protein whose gene expression is induced by heat and dehydration.	10°C
AT1G56510	0.755930780655737	0.780397927126947	0.121517970313023	0.107683892837904	-0.258919979439812	-0.318197951863128	0.495975855130785	TIR-NB-LRR protein that confers resistance to four races of Albugo candida. The mRNA is cell-to-cell mobile.	10°C
AT1G56520	0.00869554733077979	0.000240520415523898	2.06070307665652	3.61884805453725	-2.10197502859651	-4.31090147184552	0.37625754527163	Disease resistance protein (TIR-NBS-LRR class) family;(source:Araport11)	10°C
AT1G56530	0.165074421683664	0.0228107275637981	0.782320215545386	1.64186086238212	1.12685818943208	-2.71998327444192	0.35010060362173	Predicted as a potential part of a trans-NAT (natural antisense transcript) pair (At4g19270::At1g56530).	10°C
AT1G56540	0.269709737944126	0.629736033971746	0.569103372942545	0.200841455328479	-0.825568845185345	0.566094491347249	0.617706237424547	Disease resistance protein (TIR-NBS-LRR class) family;(source:Araport11)	10°C
AT1G56555	0.527683326004493	0.000231615872804055	0.277626628655258	3.63523168140833	-0.722879078823131	-6.07405025708702	0.137826961770624	transmembrane protein;(source:Araport11)	10°C
AT1G56610	0.563449199273444	1.93375856580395e-11	0.249145233956419	10.7135977495314	0.848131365635771	13.4689068742626	0.0865191146881288	Protein with RNI-like/FBD-like domain;(source:Araport11)	10°C
AT1G56630	0.134373943773906	0.00120459569787718	0.871684936433098	2.91915869221271	-1.43920976936529	5.26613849786385	0.142857142857143	alpha/beta-Hydrolases superfamily protein;(source:Araport11)	10°C
AT1G56720	0.526100325136651	0.044600052961097	0.278931429803279	1.35066462557713	-0.710245994931383	-3.5660592253515	0.116700201207243	Protein kinase superfamily protein;(source:Araport11)	10°C
AT1G57565	0.182896258584816	1.80073920850066e-06	0.737795178572728	5.74454917919054	-1.20990792639588	6.16402309076871	0.261569416498994	SWI-SNF-related chromatin binding protein;(source:Araport11)	10°C
AT1G57570	0.260678720312883	0.136768901056274	0.583894419648271	0.864012642638318	-0.945652848085156	1.77328639872875	0.355130784708249	Mannose-binding lectin superfamily protein;(source:Araport11)	10°C
AT1G57580	0.0231657541201585	0.842151494627307	1.63515355754187	0.0746097762407944	-1.73921404659477	0.229246984961859	0.434607645875252	F-box family protein;(source:Araport11)	10°C
AT1G57613	0.842352019690395	0.357323931491196	0.0745063785000911	0.446937896289807	0.2343243715606	-1.60042863629324	0.122736418511066	hypothetical protein;(source:Araport11)	10°C
AT1G57630	0.397052402353704	0.135108719295715	0.401152171949227	0.869316622703929	1.13096954584393	-2.92638406552803	0.0935613682092555	Toll-Interleukin-Resistance (TIR) domain family protein;(source:Araport11)	10°C
AT1G57650	0.435654047464479	0.00974554606222853	0.360858246777792	2.01119382148546	-0.715268936020752	-3.42147176687071	0.245472837022133	ATP binding protein;(source:Araport11)	10°C
AT1G57670	0.672883586879347	0.266561473875537	0.172060064972248	0.574202618959369	0.578366446061074	2.26646174409487	0.085513078470825	Toll-Interleukin-Resistance (TIR) domain family protein;(source:Araport11)	10°C
AT1G57690	0.0502803472972795	0.467487227651062	1.29860173120941	0.33023025011005	1.40716350897627	-0.850210790951091	0.389336016096579	F-box/RNI-like superfamily protein;(source:Araport11)	10°C
AT1G57765	0.655079557655759	1.50985745470827e-14	0.183705952904837	13.8210640524127	0.559096592651278	14.3043898454092	0.101609657947686	transmembrane protein;(source:Araport11)	10°C
AT1G57777	0.411931963111339	0.123428016204147	0.385174508445831	0.908586251146617	-1.09356480723095	3.15869963392674	0.0845070422535211	Encodes a ECA1 gametogenesis related family protein	10°C
AT1G57780	0.461921534359078	0.887572015065368	0.335431790870321	0.0517963994259313	-1.13994509161238	0.28849630010574	0.085513078470825	heavy-metal-associated domain-containing protein;(source:Araport11)	10°C
AT1G57800	0.637372967620383	4.69207128629401e-07	0.195606359849196	6.32863539830226	-0.757984508830844	12.3904140012633	0.0563380281690141	predicted to encode a protein with an N-terminal PHD domain and two RING domains surrounding an SRA domain. Attempts to isolate ORTH3/VIM5 cDNA through RT-PCR were unsuccessful and only one Arabidopsis EST is associated with this locus. A paternally expressed imprinted gene.	10°C
AT1G57850	0.556408124530918	0.00460231503172272	0.254606537175345	2.33702365688509	-0.572608178360231	-3.99567200283135	0.20523138832998	Toll-Interleukin-Resistance (TIR) domain family protein;(source:Araport11)	10°C
AT1G57906	0.508231156112618	8.71641417426226e-06	0.293938714899511	5.05966214174346	0.638872161601641	5.78903756145999	0.255533199195171	F-box protein;(source:Araport11)	10°C
AT1G57943	0.708682269315035	0.740706176980343	0.149548432816257	0.130354033615866	0.499223738341467	0.702212330062421	0.0784708249496982	Member of a family of proteins related to PUP1, a purine transporter. May be involved in the transport of purine and purine derivatives such as cytokinins, across the plasma membrane.	10°C
AT1G57980	0.450346134682663	0.454794302574655	0.346453560450355	0.342184984564529	0.977294211787793	1.55013327126364	0.0824949698189135	Nucleotide-sugar transporter family protein;(source:Araport11)	10°C
AT1G58037	0.611600875996633	0.18715143775568	0.21353190121879	0.727806832151163	-1.02004064516518	4.1395322714761	0.96579476861167	Cysteine/Histidine-rich C1 domain family protein;(source:Araport11)	10°C
AT1G58050	0.637518951783669	0.622263582290519	0.19550690025443	0.206025615170237	0.433073536050558	-0.63650027671233	0.265593561368209	RNA helicase family protein;(source:Araport11)	10°C
AT1G58090	0.607172447318544	0.0400776330230692	0.216687944373798	1.39709793572801	0.512890050969285	3.14522669382673	0.834004024144869	F-box and associated interaction domains-containing protein;(source:Araport11)	10°C
AT1G58160	0.049089786051465	0.192115111501187	1.30900886068625	0.716438472808997	-2.77108789556346	-3.00951947241716	0.0653923541247485	Encodes a jacalin type lectin involved in viral resistance. The allele in the Col-0 reference genome is not functional(PMID:22307853) but a functional allele was cloned in the Bay-0 ecotype.JAX1 inhibits viral RNA synthesis but not the translation of the viral RNA-dependent RNA polymerase.	10°C
AT1G58210	0.322457144652282	0.726846836135559	0.491527995998508	0.138557095645975	-1.25000781171521	-0.691200272991736	0.0915492957746479	Encodes a member of the NET superfamily of proteins that potentially couples different membranes to the actin cytoskeleton in plant cells. It colocalizes with filamentous actin and is localized to the plasma membrane.	10°C
AT1G58235	0.926140963429228	0.194288764037568	0.0333229064279413	0.711552314467539	0.0787539224783786	-1.527504577238	0.377263581488934	hypothetical protein;(source:Araport11)	10°C
AT1G58242	0.48489467771818	0.0317973240875931	0.314352582744263	1.49760942664735	-0.574730054663652	-2.62134757515686	0.67907444668008	Plant thionin family protein;(source:Araport11)	10°C
AT1G58245	0.0645436815310219	0.138764969573347	1.19014626634135	0.857720155214853	-1.56161775254846	-1.80713479808438	0.678068410462777	Encodes a Plant thionin family protein	10°C
AT1G58248	0.0828273167669461	0.0152487565506421	1.08182640760382	1.81676556911798	2.00646839990761	4.12773347247041	0.128772635814889	Encodes a Plant thionin family protein	10°C
AT1G58260	0.975220143887121	0.247538745125993	0.010897336626069	0.606356815003247	-0.0241588485958965	1.36687902976898	0.630784708249497	member of CYP79C subfamily of cytochrome p450s. Encodes a putative xylan endohydrolase. similar to some closely linked pseudogenes.	10°C
AT1G58265	0.330974970608205	0.0512285958338504	0.480204847728053	1.29048754789036	0.860602062115848	2.55489417997005	0.746478873239437	Cytochrome P450 superfamily protein;(source:Araport11)	10°C
AT1G58280	0.0228366574287327	1.43386262515636e-14	1.64136746288199	13.8434924553589	1.92550471433532	10.5058194267153	0.216297786720322	Phosphoglycerate mutase family protein;(source:Araport11)	10°C
AT1G58300	0.408742755869479	1.29639819153224e-07	0.388549931246129	6.88726158347762	1.3480377827335	11.2580242130765	0.0764587525150905	Encodes a member (HO4) of the heme oxygenase family.	10°C
AT1G58370	0.519938476428362	0.00852637782975384	0.284048042766043	2.06923542635209	0.528676714949388	3.14562667996004	0.651911468812877	Encodes a protein with xylanase activity.	10°C
AT1G58390	0.347477736062422	0.142530458580322	0.459073016728524	0.846092317551211	-0.686492615226941	-1.7255214505479	0.622736418511066	Disease resistance protein (CC-NBS-LRR class) family;(source:Araport11)	10°C
AT1G58400	0.81992692584286	0.308166759276673	0.0862248514179424	0.511214208710651	-0.174250113017934	-1.17697444857433	0.422535211267606	Disease resistance protein (CC-NBS-LRR class) family;(source:Araport11)	10°C
AT1G58410	0.726304537419635	0.0359960176907916	0.138881242675787	1.44374554341548	0.268431089296223	2.42466544520356	0.583501006036217	Disease resistance protein (CC-NBS-LRR class) family;(source:Araport11)	10°C
AT1G58450	0.583733945671876	0.00111701176374929	0.233785050583421	2.95194225311134	-0.411654756435168	3.91845107159135	0.339034205231388	Encodes one of the 36 carboxylate clamp (CC)-tetratricopeptide repeat (TPR) proteins (Prasad 2010, Pubmed ID: 20856808) with potential to interact with Hsp90/Hsp70 as co-chaperones.	10°C
AT1G58602	0.132971471014699	0.194223894385261	0.876241526776737	0.711697342083452	-1.39537457189345	1.939874370106	0.822937625754527	LRR and NB-ARC domains-containing disease resistance protein;(source:Araport11)	10°C
AT1G59453	0.193576337522373	4.16671290990802e-06	0.71314773128138	5.38020642177406	0.989610876768481	5.24147955657107	0.539235412474849	B-block-binding subunit of TFIIIC protein;(source:Araport11)	10°C
AT1G59510	0.059982875130757	0.255731408701179	1.22197272124577	0.592215929040904	-2.01481388035798	2.06668723423221	0.110663983903421	Encodes CF9.	10°C
AT1G59535	0.0797951500679535	2.49980087787846e-05	1.09802350417226	4.60209458376105	2.38686972731012	8.5172369641566	0.0865191146881288	NA	10°C
AT1G59550	0.0409161584166468	0.0578159166120917	1.38810514858576	1.23795258467262	2.55392248610301	3.76914945977138	0.0905432595573441	This locus is annotated as a protein-coding gene in TAIR10. Based on communication with Jean-Luc GALLOIS (April 2013), this gene is re-annotated as a UBX domain-containing pseudogene. Note that the Map Detail Image on the locus detial page and in GBrowse will not be updated until after the next genome release.	10°C
AT1G59560	0.881952194011718	0.134763287395968	0.0545549550491313	0.870428403445481	-0.11579144491308	1.95311098756661	0.256539235412475	Encodes a chloroplast-localized putative RING-type ubiquitin E3 ligase.	10°C
AT1G59620	0.628022629314598	0.980016943200306	0.202024707203255	0.00876641586384151	-0.353916198356844	-0.0309367227627551	0.691146881287726	Encodes CW9.	10°C
AT1G59630	0.847415641704515	0.0322520711276694	0.0719035239988669	1.49144239109269	0.158327893492162	2.98990221080187	0.788732394366197	F-box associated ubiquitination effector family protein;(source:Araport11)	10°C
AT1G59660	0.783423787317591	0.58711470940043	0.106003245982012	0.231277038798943	0.434260228353819	-1.26243279573118	0.0643863179074447	Encodes a protein with similarity to mammalian nucleoporin Nup98.Its expression is upregulated in mutants that are NUP deficient. Nucleoportin which redundantly inhibits flowering together with Nup98a through multiple pathways including clock, photoperiod, and age pathways. Gates flowering in a CONSTANS (CO)-independent mode and bypasses the CO checkpoint in photoperiodic signaling and integrated…	10°C
AT1G59670	0.758755164062902	0.141346139548279	0.119898340112547	0.84971604848168	0.244953427895523	1.97431110393065	0.236418511066398	Encodes glutathione transferase belonging to the tau class of GSTs. Naming convention according to Wagner et al. (2002).	10°C
AT1G59675	0.463228506589377	1.85363495807122e-06	0.334204722437954	5.73197578869463	0.540705410877269	5.44136973580864	0.447686116700201	F-box family protein;(source:Araport11)	10°C
AT1G59680	0.403088460612951	0.00209368034892463	0.394599634404261	2.67908962318008	0.698334792668167	4.08682007826151	0.242454728370221	F-box associated ubiquitination effector family protein;(source:Araport11)	10°C
AT1G59690	0.95665525067071	0.00084193123047081	0.0192445404946924	3.07472338052739	-0.0481862794736733	4.90193132268811	0.1841046277666	F-box associated ubiquitination effector family protein;(source:Araport11)	10°C
AT1G59700	0.714190565345685	0.710230626428234	0.146185891255211	0.148600604067635	-0.453392974825508	0.812758120232773	0.0734406438631791	Encodes glutathione transferase belonging to the tau class of GSTs. Naming convention according to Wagner et al. (2002). The mRNA is cell-to-cell mobile.	10°C
AT1G59722	0.471518309462731	8.0930702935191e-05	0.326501438569828	4.09188668746425	0.686270913641488	6.19200036066342	0.154929577464789	hypothetical protein;(source:Araport11)	10°C
AT1G59725	0.731416397679494	0.584412358951129	0.135835307408021	0.233280608330618	0.276016448796109	-0.625178867563611	0.528169014084507	DNAJ heat shock family protein;(source:Araport11)	10°C
AT1G59760	0.906298148341648	0.00227432096247489	0.0427289073134967	2.64314824571889	-0.129223397133718	4.59302914937532	0.173038229376258	Encodes MTR4, a putative RNA helicase and exosome co-factor. Required for proper rRNA biogenesis and development.	10°C
AT1G59780	0.619530245843101	0.00097598495655991	0.207937486249807	3.01055687632242	-0.392034672757976	3.76518315686764	0.540241448692153	NB-ARC domain-containing disease resistance protein;(source:Araport11)	10°C
AT1G59790	0.134914644835132	0.00408671408861078	0.869940905584739	2.38862574498527	-1.36849254107719	4.0940709436974	0.199195171026157	Cullin family protein;(source:Araport11)	10°C
AT1G59800	0.883799488626584	0.143654383268589	0.0536462540598955	0.842681118016494	-0.149367888883408	2.43443711452602	0.135814889336016	Cullin family protein;(source:Araport11)	10°C
AT1G59833	0.0501831643699338	7.09873597166921e-06	1.29944195710926	5.14881897654869	1.49634412000532	5.4351285887535	0.326961770623742	Encodes a defensin-like (DEFL) family protein.	10°C
AT1G59850	0.498357961590013	0.0900316415148387	0.302458599213032	1.04560483144676	-0.750505407835126	3.14501937325459	0.105633802816901	ARM repeat superfamily protein;(source:Araport11)	10°C
AT1G59860	0.60467062977716	0.452142546956037	0.218481125548985	0.344724623603156	0.700520837924927	-1.61433847426127	0.0764587525150905	HSP20-like chaperones superfamily protein;(source:Araport11)	10°C
AT1G59865	0.164113907805505	1.00632549693039e-08	0.784854613174537	7.99726152359766	1.39226630029563	9.03432893682535	0.151911468812877	transmembrane protein;(source:Araport11)	10°C
AT1G59885	0.436375064238805	0.00261994729773708	0.360140074245238	2.58170744476124	0.631541006118039	3.45710266661789	0.566398390342052	hypothetical protein;(source:Araport11)	10°C
AT1G59920	0.542941567533549	0.271101338402342	0.265246907544212	0.566868338342358	-0.458881104573271	1.25877192996184	0.535211267605634	MADS-box family protein;(source:Araport11)	10°C
AT1G59940	0.0635048453466307	1.05105892916518e-06	1.19719313727457	5.97837293393008	2.76572079024157	10.8229978348506	0.0704225352112676	Type A response regulator highly similar to bacterial two-component response regulators. Rapidly induced by cytokinin. Involved in red-light signaling. Acts redundantly with ARR3 in the control of circadian period in a cytokinin-independent manner.	10°C
AT1G59950	0.69764085837876	0.285950098039685	0.156368092225709	0.543709750216848	0.592215930250552	2.42793314959265	0.0674044265593561	NAD(P)-linked oxidoreductase superfamily protein;(source:Araport11)	10°C
AT1G60040	0.68698229158157	0.0161658331564236	0.163054457653008	1.79140190776056	0.49229463706265	5.03785330084026	0.0804828973843058	AGAMOUS-like 49;(source:Araport11)	10°C
AT1G60090	0.24407877420851	0.488234044477755	0.612469986436678	0.311371940581823	-1.01392313421219	0.872690055995101	0.288732394366197	beta glucosidase 4;(source:Araport11)	10°C
AT1G60110	0.700016461026986	0.202989789052975	0.154891747344127	0.692525807749256	0.358530613834738	1.610898611199	0.283702213279678	Mannose-binding lectin superfamily protein;(source:Araport11)	10°C
AT1G60130	0.614394635136894	1.43623486404795e-05	0.211552585197599	4.84277453514968	0.398130909781168	5.03717921625026	0.603621730382294	Mannose-binding lectin superfamily protein;(source:Araport11)	10°C
AT1G60240	0.0885226719479492	0.0418750533199384	1.05294548590229	1.37804462696309	-1.73326998722687	3.00559168609698	0.182092555331992	NAC (No Apical Meristem) domain transcriptional regulator superfamily protein;(source:Araport11)	10°C
AT1G60260	0.385124595305348	0.452793029179738	0.414398745037863	0.344100267800522	-0.743867618015328	0.866921192651461	0.423541247484909	beta glucosidase 5;(source:Araport11)	10°C
AT1G60270	0.287661119987308	5.92560796436786e-12	0.541118832986361	11.2272670846386	1.07984488084829	8.43745294720553	0.696177062374245	beta glucosidase 6;(source:Araport11)	10°C
AT1G60280	0.793286557209003	0.957427397919028	0.100569905072724	0.0188941488252432	0.3218570747626	-0.094879951630076	0.116700201207243	NAC domain containing protein 23;(source:Araport11)	10°C
AT1G60300	0.780812391673239	7.42408576157318e-09	0.107453302932803	8.12935701987609	0.253109198376766	6.97358476127166	0.673038229376258	NAC (No Apical Meristem) domain transcriptional regulator superfamily protein;(source:Araport11)	10°C
AT1G60320	0.868786779727796	1.62808226801498e-08	0.0610867963359732	7.78832365372063	0.154526389035143	6.86543709495174	0.682092555331992	Toll-Interleukin-Resistance (TIR) domain family protein;(source:Araport11)	10°C
AT1G60340	0.164491345215923	0.000249440460911376	0.783856947707006	3.60303309967334	-1.09350593580019	4.16635020228794	0.503018108651911	NAC (No Apical Meristem) domain transcriptional regulator superfamily protein;(source:Araport11)	10°C
AT1G60350	0.932048167443526	0.124186898722827	0.0305616431026848	0.905924218269738	-0.131603233864802	-3.4269480521342	0.0704225352112676	NAC domain containing protein 24;(source:Araport11)	10°C
AT1G60360	0.405713001535777	0.129371954028635	0.391781074610761	0.888159862235748	-1.53070102066395	-3.95729166676864	0.0503018108651912	RING/U-box superfamily protein;(source:Araport11)	10°C
AT1G60370	0.412341222462519	0.367175719797475	0.384743245860559	0.435126045081401	-0.671968149514304	1.05369191122678	0.392354124748491	KUK F-box domain protein. Natural variants are associated with GWAS trait for root meristem and cell length. Polymorphisms in the coding sequence are the major causes of KUK allele? dependent natural variation in root development.	10°C
AT1G60380	0.790356176578824	8.6080961031454e-07	0.102177148376947	6.06509289306793	0.23592767182254	5.61802864627487	0.556338028169014	NAC (No Apical Meristem) domain transcriptional regulator superfamily protein;(source:Araport11)	10°C
AT1G60500	0.839956189938642	0.000683826384518178	0.0757433650858305	3.16505414654967	0.165535993778486	4.00624978215769	0.368209255533199	Dynamin related protein 4C;(source:Araport11)	10°C
AT1G60530	0.783180168882044	0.126664312602115	0.106138317954328	0.89734572941926	-0.227741003352261	1.75871719201902	0.43158953722334	Dynamin related protein 4A;(source:Araport11)	10°C
AT1G60720	0.831751878170085	0.0182226203218836	0.0800062097822742	1.73938917349298	-0.272235289185437	4.25509023063776	0.887323943661972	RNA-directed DNA polymerase (reverse transcriptase)-related family protein;(source:Araport11)	10°C
AT1G60740	0.891428003861081	0.276909979921619	0.0499137268447423	0.557661391864449	-0.113556464903114	1.32650644397222	0.322937625754527	Thioredoxin superfamily protein;(source:Araport11)	10°C
AT1G60750	0.445853512752765	0.00385335537110869	0.350807807326183	2.41416093684877	-0.63940757410585	3.6239613240029	0.709255533199195	NAD(P)-linked oxidoreductase superfamily protein;(source:Araport11)	10°C
AT1G60830	0.296227584858753	0.0595815684785256	0.528374502215439	1.22488806821392	1.21188029692623	3.63617645644673	0.096579476861167	RNA-binding (RRM/RBD/RNP motifs) family protein;(source:Araport11)	10°C
AT1G60980	0.96134904310813	0.00486090776120565	0.0171189016409673	2.31328261985931	0.0467803100691553	4.19216761511891	0.178068410462777	gibberellin 20-oxidase 4;(source:Araport11)	10°C
AT1G60986	0.980189307519868	0.240999520727676	0.00869003933659763	0.61798382109954	-0.0224405332319244	-1.54360529321587	0.250503018108652	Encodes a member of a family of small, secreted, cysteine rich proteins with sequence similarity to SCR (S locus cysteine-rich protein).	10°C
AT1G61060	0.795777731924638	0.12847412590623	0.0992082177877209	0.891184328423039	0.39545610530892	3.34468647005393	0.0724346076458753	F-box family protein;(source:Araport11)	10°C
AT1G61080	0.798867960175362	0.301792058243879	0.0975249965383214	0.520292193010533	0.411246526628934	2.67010445092446	0.051307847082495	Hydroxyproline-rich glycoprotein family protein;(source:Araport11)	10°C
AT1G61090	0.661974678139484	6.16971987094998e-08	0.179158622878461	7.20973455416165	0.309215152226101	6.37676558173421	0.36317907444668	hypothetical protein;(source:Araport11)	10°C
AT1G61093	0.587167142219274	0.044303659530624	0.231238255462765	1.35356039909713	0.415717210378639	2.63551961727688	0.746478873239437	hypothetical protein;(source:Araport11)	10°C
AT1G61095	0.566962519216605	0.00916025928367389	0.246445650517036	2.03809223333268	0.500118991948726	3.35337140906304	0.267605633802817	hypothetical protein;(source:Araport11)	10°C
AT1G61097	0.58298074846163	0.00290272629185671	0.23434578653589	2.53719391337275	-0.592070150977553	4.6734873831739	0.155935613682093	Expressed protein;(source:Araport11)	10°C
AT1G61160	0.3483017045544	0.0929641814085776	0.458044400141941	1.03168435051064	1.12586941872406	3.19901811451712	0.0995975855130785	retrotransposon gag;(source:Araport11)	10°C
AT1G61165	0.0737227538161982	0.0297698843115087	1.13239845065261	1.52622285305805	1.56555485845592	2.91951285781118	0.235412474849095	hypothetical protein;(source:Araport11)	10°C
AT1G61180	0.15328509404859	0.59906288233721	0.814500075329516	0.222527588263941	1.6162613977232	1.02522064613309	0.905432595573441	Coiled-coil nucleotide-binding leucine-rich-repeat protein involved in disease resistance.	10°C
AT1G61190	0.18420243351868	0.00458210354344884	0.734704636588935	2.33893510112646	2.77153575106761	9.93202854689302	0.972837022132797	Putative CC-NB-LRR resistance gene. It's ortholog in ecotype Wei-0 RPP39 (R_190-Wei-0, accession number JQ045573, PMID:22359513) has been shown experimentally to recognize the effector ATR39-1 produced by Hyaloperonospora arabidopsidis (Hpa). The mRNA is cell-to-cell mobile.Putative CC-NB-LRR resistance gene. It Primes ortholog in ecotype Wei-0 RPP39 (R_190-Wei-0, accession number JQ045573, PMID:…	10°C
AT1G61200	0.313219798460769	0.0170644619245917	0.504150794217838	1.76790740131238	-1.07997782141048	3.85070197509857	0.854124748490946	homeobox-leucine zipper protein-like protein;(source:Araport11)	10°C
AT1G61230	0.99156642256265	0.703750202348636	0.0036781881795877	0.152581467268294	0.00837960796721721	0.439280875072592	0.577464788732394	Mannose-binding lectin superfamily protein;(source:Araport11)	10°C
AT1G61250	0.852274962851304	0.32293612907847	0.0694202695712869	0.490883364763971	-0.268529468998504	-2.36782655249465	0.0603621730382294	Encodes a putative secretory carrier membrane protein (SC3). The mRNA is cell-to-cell mobile.	10°C
AT1G61260	0.152365224010852	3.16719369847829e-08	0.817114145487381	7.49932537533732	1.35512838464024	7.78485661074745	0.203219315895372	cotton fiber (DUF761);(source:Araport11)	10°C
AT1G61270	0.487540825945898	0.111357467833266	0.311989011266697	0.953280653079623	-0.615738206426952	2.23604589042944	0.208249496981891	Involved in transport of 1-Aminocyclopropane-1-carboxylic acid (ACC).	10°C
AT1G61290	0.892387175938074	0.415111996732302	0.0494466793780558	0.381834715334193	-0.187841340006808	-1.71901039831956	0.079476861167002	member of SYP12 Gene Family, involved in the growth of the pollen tube tip (inferred from T-DNA mutants).	10°C
AT1G61300	0.866922347127968	0.123953002907628	0.0620198018596291	0.906742947472882	-0.155089027682483	2.38136993956313	0.838028169014085	LRR and NB-ARC domains-containing disease resistance protein;(source:Araport11)	10°C
AT1G61310	0.741123819686295	0.00245016738587774	0.130109228303768	2.61080424531715	0.33449584272107	5.18401177678827	0.873239436619718	LRR and NB-ARC domains-containing disease resistance protein;(source:Araport11)	10°C
AT1G61320	0.37054760349159	9.88111961163316e-05	0.431155991178064	4.00519384350897	0.702707296014987	4.77779035469619	0.311871227364185	FBD / Leucine Rich Repeat domains containing protein;(source:Araport11)	10°C
AT1G61330	0.466295047744595	0.815314871829249	0.331339196916549	0.0886746358134986	-0.74578328290169	0.401985424037837	0.125754527162978	FBD, F-box and Leucine Rich Repeat domains containing protein;(source:Araport11)	10°C
AT1G61390	0.533005741027678	0.756102852177056	0.273268113143759	0.121419123685671	1.03068529652389	-0.762327822682132	0.0573440643863179	S-locus lectin protein kinase family protein;(source:Araport11)	10°C
AT1G61420	0.607127360443209	0.0196835059909585	0.216720195027299	1.70589754325658	-0.860172633307337	-5.41523297566633	0.0643863179074447	S-locus lectin protein kinase family protein;(source:Araport11)	10°C
AT1G61430	0.347539520156817	0.991407401767715	0.45899580284327	0.00374784301118363	0.873931639523899	0.015300755079646	0.202213279678068	S-locus lectin protein kinase family protein;(source:Araport11)	10°C
AT1G61440	0.330875910723005	0.279293497208971	0.480334850310373	0.553939175860534	1.17522502761955	1.99966534959459	0.106639839034205	S-locus lectin protein kinase family protein;(source:Araport11)	10°C
AT1G61450	0.464081845860201	0.815920200493278	0.333405420154436	0.0883523145060998	0.576269769025875	-0.287785156316024	0.30784708249497	CAP-gly domain linker;(source:Araport11)	10°C
AT1G61460	0.617841320919461	0.155966870814325	0.209123049664862	0.806967641071763	-0.367750943474239	1.64500239818569	0.41046277665996	G-type lectin S-receptor-like Serine/Threonine-kinase;(source:Araport11)	10°C
AT1G61470	0.709536707002124	0.353477067077287	0.149025131938569	0.45163875715665	-0.306980690569546	1.20302157595956	0.262575452716298	Deadenylase.	10°C
AT1G61475	0.61227820149532	0.420852014564884	0.213051202166124	0.375870589570847	-0.421506914189351	0.989645994808163	0.686116700201207	ATP binding / protein kinase;(source:Araport11)	10°C
AT1G61480	0.234266223188728	0.667941022315676	0.630290324037287	0.175261883053854	-0.980134144145977	-0.489732889993517	0.51307847082495	S-locus lectin protein kinase family protein;(source:Araport11)	10°C
AT1G61490	0.471138287761633	0.201592151227433	0.326851600733265	0.695526380683711	-0.598857075877872	-1.46490861790463	0.552313883299799	S-locus lectin protein kinase family protein;(source:Araport11)	10°C
AT1G61500	0.0889629004697324	0.716234303838393	1.05079106616821	0.144944882415223	-1.44226346210804	-0.416192967187389	0.459758551307847	S-locus lectin protein kinase family protein;(source:Araport11)	10°C
AT1G61520	0.240064505875498	0.731680932095806	0.61967204669816	0.135678262710868	1.10546487268788	-0.392301777186146	0.464788732394366	PSI type III chlorophyll a/b-binding protein (Lhca3*1) The mRNA is cell-to-cell mobile.	10°C
AT1G61540	0.817776788519881	0.00123844201527336	0.0873652204639931	2.90712432257539	0.410915638789868	7.71880204547502	0.0603621730382294	Galactose oxidase/kelch repeat superfamily protein;(source:Araport11)	10°C
AT1G61550	0.414820655027538	3.88376640062871e-05	0.382139627063252	4.41074689976529	-0.926270333350442	-6.47820184976592	0.153923541247485	An important negative regulator of immunity. Encodes a G-type lectin receptor kinase (G-LecRK) with a single-pass transmembrane domain. T-DNA mutants show enhanced resistance to Meloidogyne incognita, indicating this is a negative regulator of immunity.	10°C
AT1G61575	0.578492428079694	0.00312929811502312	0.237702321180214	2.50455306148075	-0.409851228540606	3.36526149589637	0.508048289738431	Serine/Threonine kinase;(source:Araport11)	10°C
AT1G61640	0.460396507049602	0.483428149401566	0.336867979948497	0.315668064781005	-0.713913898766583	-1.09643301961578	0.1579476861167	Protein kinase superfamily protein;(source:Araport11)	10°C
AT1G61680	0.530857316990095	0.00502672420036836	0.275022192234425	2.29871494241147	0.574609489224766	3.73854637165114	0.240442655935614	terpene synthase 14;(source:Araport11)	10°C
AT1G61700	0.907544151691197	0.0458092678723881	0.0421322375101183	1.33904664909977	0.113367161426647	-2.74249667199201	0.221327967806841	Protein of unknown function that is homologous to the At1g11475 locus that encodes a non-catalytic subunit common to nuclear DNA-dependent RNA polymerases II, IV and V. Homologous to budding yeast RPB10.	10°C
AT1G61710	0.665747530498525	0.287690153103587	0.176690435843362	0.541075002642039	0.311904860739662	1.21926868443661	0.550301810865191	Cysteine/Histidine-rich C1 domain family protein;(source:Araport11)	10°C
AT1G61720	0.22395335549588	0.00655457720786614	0.649842426130981	2.18345531651585	-1.06148807607713	-3.76108905243341	0.216297786720322	Negative regulator of flavonoid biosynthesis, mutants accumulate flavonoid pigments in their seed coat, putative oxidoreductase. It is thought that a ternary complex composed of TT2, TT8 and TTG1 is necessary for correct expression of BAN in seed endothelium.	10°C
AT1G61810	0.079787066243021	0.314765944917756	1.09806750356824	0.502012260856636	-1.832864181542	-1.61105919729266	0.148893360160966	beta-glucosidase 45;(source:Araport11)	10°C
AT1G61840	0.421872373053428	0.0003795842259945	0.374818914113972	3.42069184341515	0.627387283329987	4.20610906655608	0.637826961770624	Cysteine/Histidine-rich C1 domain family protein;(source:Araport11)	10°C
AT1G61850	0.608903038593092	4.26202032544226e-06	0.215451858691544	5.37038448348001	0.687290834515308	9.5400614790233	0.0814889336016097	Encodes a non-specific lipase that hydrolyzes phospholipids as well as galactolipids, at both sn-1 and sn-2 positions. Involved in basal jasmonic acid biosynthesis by releasing the precursor fatty acid from membrane lipids. Mutant plants were impacted in resistance to fungus B. cinerea.	10°C
AT1G61920	0.0104702099099219	1.30017740640529e-09	1.9800446113673	8.88599738510377	2.9521031275039	9.74643382341291	0.144869215291751	transmembrane protein;(source:Araport11)	10°C
AT1G61940	0.891820134050007	0.00947402315386932	0.0497227270883284	2.02346555822054	0.111958483211035	-2.97497057893539	0.556338028169014	Member of TLP family	10°C
AT1G61980	0.748424915453063	0.629830585139074	0.125851763043133	0.200776253457165	0.396216922246339	-0.802752267270554	0.135814889336016	Mitochondrial transcription termination factor family protein;(source:Araport11)	10°C
AT1G61990	0.578719013235954	4.71302621374988e-10	0.237532249090033	9.32670014469713	0.405710847048687	7.14984268857442	0.587525150905433	Mitochondrial transcription termination factor family protein;(source:Araport11)	10°C
AT1G62000	0.912025717445512	0.595737781088206	0.0399929151943897	0.224944856510482	0.143258698944747	-0.90683928356256	0.127766599597586	Encodes a member of a mucilage protein family. Predicted in silico to be glycosylated.	10°C
AT1G62020	0.0686366526184912	0.266931644256187	1.16344390500735	0.57359993834732	-1.7435755480587	-1.89077535583863	0.128772635814889	Member of the Coat Protein I (COPI) complex is a seven-subunit coatomer complex consisting of the &#945;, &#946;, &#946;&#8242;, &#947;, &#948;, &#949;, and &#950; proteins. COPI is required for retrograde transport from the Golgi to the endoplasmic reticulum, Golgi maintenance, and cell plate formation. Required for the acceptance of compatible pollen.	10°C
AT1G62060	0.560510669872504	0.73422148542607	0.251416115767232	0.134172910944187	-0.621080057129011	0.574609745516204	0.130784708249497	Encodes a member of a mucilage protein family. Predicted in silico to be glycosylated.	10°C
AT1G62070	0.818795648708204	0.0331725585913495	0.0868244739565735	1.47922103016123	0.212874796887719	3.08766692841294	0.191146881287726	hypothetical protein;(source:Araport11)	10°C
AT1G62080	0.50536174787208	0.00362677433925749	0.296397634036186	2.44047946572205	0.914970938600379	6.65295737539251	0.0663983903420523	Encodes a member of a mucilage protein family. Predicted in silico to be glycosylated.	10°C
AT1G62085	0.431343944069002	0.936232051255813	0.365176294938904	0.028616495183294	-0.708708753255038	0.0978796846474835	0.680080482897384	Mitochondrial transcription termination factor family protein;(source:Araport11)	10°C
AT1G62130	0.771547766980771	0.0244748048440206	0.112637181339022	1.61128076246672	-0.367058127873078	4.38146572124184	0.0945674044265594	AAA-type ATPase family protein;(source:Araport11)	10°C
AT1G62150	0.00206194743063214	1.49553413550095e-05	2.68572241125299	4.82520366976706	-2.77512705933842	5.64492398021214	0.254527162977867	Mitochondrial transcription termination factor family protein;(source:Araport11)	10°C
AT1G62160	0.75781292174136	0.0253240982999238	0.120437993686093	1.59646600935718	0.250551980786964	2.6756880514549	0.651911468812877	Serine protease inhibitor (SERPIN) family protein;(source:Araport11)	10°C
AT1G62170	0.3308327283562	1.16310065244031e-05	0.48039153345621	4.93438270065594	0.732838126791815	5.14235521972944	0.624748490945674	Serine protease inhibitor (SERPIN) family protein;(source:Araport11)	10°C
AT1G62181	0.0146426226993222	0.00301713571181847	1.83438112807068	2.52040515466813	1.8650413183372	3.44664457660627	0.400402414486922	NA	10°C
AT1G62190	0.564090922606034	0.0838183769449531	0.248650888918161	1.07666075307835	0.571119415937915	2.36714142897423	0.223340040241449	Kua-ubiquitin conjugating enzyme hybrid localization domain-containing protein;(source:Araport11)	10°C
AT1G62200	0.784363019053006	0.881324046117878	0.105482890526717	0.0548643803898069	-0.309028249833413	0.233600184654551	0.1579476861167	Major facilitator superfamily protein;(source:Araport11)	10°C
AT1G62270	0.952343795638034	0.247183750147013	0.0212062432173105	0.606980083152194	0.0556109178630538	-1.62573686313482	0.208249496981891	F-box and associated interaction domains-containing protein;(source:Araport11)	10°C
AT1G62290	0.367360243654889	0.761770426894391	0.434907845568437	0.118175891330988	1.047359809873	0.558159218484758	0.107645875251509	Saposin-like aspartyl protease family protein;(source:Araport11)	10°C
AT1G62301	0.553309614033386	0.473146689931699	0.257031783634801	0.325004193825896	-0.75328573655782	1.61044261696435	0.0694164989939638	NA	10°C
AT1G62305	0.170576681584567	0.990595281625745	0.768080338651026	0.00410374496731497	-1.08162928987744	0.0141990786456386	0.340040241448692	Core-2/I-branching beta-1,6-N-acetylglucosaminyltransferase family protein;(source:Araport11)	10°C
AT1G62310	0.611509433809715	0.00802838818653014	0.21359683867692	2.09537163678343	-0.725260263090627	-5.55081145202653	0.0804828973843058	Encodes a probable H3K9me2 demethylase. Functions in trichome morphogenesis via regulation of GL3.	10°C
AT1G62410	0.0375210886571416	0.532688410106602	1.42572456925539	0.273526752213679	1.92541259875059	0.924450587117254	0.181086519114688	MIF4G domain-containing protein;(source:Araport11)	10°C
AT1G62421	0.922391756560029	0.0241948587772488	0.0350845869974955	1.61627690847747	0.0882991126090989	-3.15245177208052	0.210261569416499	hypothetical protein;(source:Araport11)	10°C
AT1G62490	0.30591992047329	0.882440051697778	0.514392242302842	0.0543147886043684	0.85720054489393	0.172822918610885	0.392354124748491	Mitochondrial transcription termination factor family protein;(source:Araport11)	10°C
AT1G62530	0.485598339248168	0.0334296762644801	0.313722807222316	1.47586782912776	0.821239013091714	-3.74809257520393	0.118712273641851	hypothetical protein (DUF863);(source:Araport11)	10°C
AT1G62540	0.498654539796249	0.000292282503392662	0.302200222749264	3.53419718158902	0.6530438849116	5.02062882330772	0.214285714285714	belongs to the flavin-monooxygenase (FMO) family, encodes a glucosinolate S-oxygenase that catalyzes the conversion of methylthioalkyl glucosinolates to methylsulfinylalkyl glucosinolates The mRNA is cell-to-cell mobile.belongs to the flavin-monooxygenase (FMO) family, encodes a glucosinolate S-oxygenase that catalyzes the conversion of methylthioalkyl glucosinolates to methylsulfinylalkyl glucos…	10°C
AT1G62580	0.18779958740096	0.304613215388432	0.726305366221575	0.516251259090024	-1.75818647851872	2.24514995183809	0.926559356136821	Encodes a flavin monooxygenase that binds NO, has a higher affinity for NO than for O(2) and can generate cGMP from GTP in vitro in an NO-dependent manner.	10°C
AT1G62600	0.922284896749895	0.784653639811753	0.0351349032692898	0.105322006328858	0.0699576048172344	-0.335144275104892	0.683098591549296	Flavin-binding monooxygenase family protein;(source:Araport11)	10°C
AT1G62610	0.515288832982542	0.0140496298402533	0.287949269195459	1.85233511778403	-0.524394196022803	-2.8032077706334	0.471830985915493	NAD(P)-binding Rossmann-fold superfamily protein;(source:Araport11)	10°C
AT1G62620	0.716547686594504	0.00564204889775747	0.144754901797401	2.2485631542788	-0.282026168313404	-3.15414031402507	0.514084507042254	Flavin-binding monooxygenase family protein;(source:Araport11)	10°C
AT1G62630	0.531457122186206	0.00144223762105012	0.27453176848612	2.84096317997093	0.459931404085424	3.6564468126106	0.436619718309859	Disease resistance protein (CC-NBS-LRR class) family;(source:Araport11)	10°C
AT1G62670	0.427420838918968	0.0476078856120049	0.369144307612073	1.32232110622618	0.565361645236882	2.30663519231707	0.601609657947686	Encodes a pentatricopeptide repeat protein required for 5' end processing of nad9 and cox3 mRNAs in mitochondria.Encodes a pentatricopeptide repeat protein required for 5 Prime end processing of nad9 and cox3 mRNAs in mitochondria.	10°C
AT1G62700	0.00654375774159026	2.42405771337865e-05	2.18417278718485	4.61545704444655	2.60833093887541	6.26904272939451	0.821931589537223	Encodes a NAC-domain transcription factor. Expressed in the vascular tissue.	10°C
AT1G62760	0.355743486249391	2.00427969757473e-14	0.448863043209509	13.6980416727064	-0.759846524497515	9.13517935386966	0.331991951710262	Pectin methylesterase inhibitor that controls PME activity and pectin methylesterification during Botrytis infection.	10°C
AT1G62780	0.449078211342128	0.0439540022532002	0.347678015797754	1.35700157389298	-0.588039720006643	-2.67214998190314	0.244466800804829	Located in thylakoid, expressed during early development.	10°C
AT1G62863	0.538519811304807	0.170449572895773	0.268798315054779	0.768404082667659	0.477471620690972	-1.60052889842514	0.606639839034205	NA	10°C
AT1G62886	0.55970057700139	3.80542512707325e-07	0.252044245374152	6.41959681851797	0.39495556311805	5.83655093838319	0.58148893360161	Nucleotide excision repair, TFIIH, subunit TTDA;(source:Araport11)	10°C
AT1G62900	0.727347126225314	2.78001935628438e-06	0.13825827273854	5.55595218023364	-0.385180467395418	8.72648273460702	0.896378269617706	S-adenosyl-L-methionine-dependent methyltransferases superfamily protein;(source:Araport11)	10°C
AT1G62910	0.549045392463472	7.37286863832864e-05	0.260391748661992	4.1323635038098	-0.682321658744524	7.77434806713053	0.907444668008048	Encodes PPR protein involved in mitochondrial 5' end processing. Ecotype variants show differences in processing.Landsberg erecta variant.GenBank ID LN997834. Confers allele specific mRNA processing at Ler-specific ccmB 5' termini.	10°C
AT1G62914	0.360253994202771	0.0395100484016518	0.443391195383906	1.40329243828724	-0.747121244979782	2.80894210022078	0.774647887323944	pentatricopeptide (PPR) repeat-containing protein;(source:Araport11)	10°C
AT1G62920	0.0555445414685541	0.897663726674595	1.25535861406904	0.0468863236896127	-1.48998258373852	0.162633627637528	0.715291750503018	proteasome maturation factor;(source:Araport11)	10°C
AT1G62930	0.356913948755463	0.242684316479779	0.447436478804917	0.6149582891249	-0.702708166182554	1.44643719845862	0.694164989939638	RPF3 encodes a pentatricopeptide repeat (PPR) protein involved in 5' processing of different mitochondrial mRNAs.	10°C
AT1G63055	0.3978675423528	0.597077112922842	0.400261488730051	0.223969575815069	0.631120415779576	0.63151138691118	0.352112676056338	transmembrane protein;(source:Araport11)	10°C
AT1G63057	0.605849855644842	0.542106618582288	0.217634991253172	0.265915290383639	0.400479370761988	-0.775856079121541	0.278672032193159	transmembrane protein;(source:Araport11)	10°C
AT1G63070	0.217698112251239	0.110865793103767	0.662145336886443	0.955202431829921	1.79762070778592	3.67777869765819	0.0653923541247485	pentatricopeptide (PPR) repeat-containing protein;(source:Araport11)	10°C
AT1G63080	0.547409079759985	0.0521431887647852	0.261688003314359	1.28280241350899	0.753385497923208	4.09313135543266	0.079476861167002	Transacting siRNA generating locus. Is targeted by TAS2-derived ta-siR2140 for cleavage.	10°C
AT1G63130	0.246557432450799	0.0343311374864561	0.608081901168874	1.46431180694689	-1.84540539222298	-5.32172314167849	0.0543259557344064	Transacting siRNA generating locus. Its derived siR9as targets AT1G62930 for cleavage. Itself is targeted by TAS2-derived ta-siR2140 for cleavage.	10°C
AT1G63140	0.0651792805638726	0.0465460509228049	1.18589043750181	1.33211715969203	-1.61526492602599	-2.71577380963961	0.225352112676056	O-methyltransferase family protein;(source:Araport11)	10°C
AT1G63150	0.343165576470028	0.0239794493918432	0.464496283465864	1.62016079324841	-1.43921576368252	-5.44483519154772	0.0593561368209256	Transacting siRNA generating locus.	10°C
AT1G63190	0.545955660540087	0.00836343011784971	0.262842626827675	2.07761556756948	0.462546616247699	3.21517371406603	0.678068410462777	Cystatin/monellin superfamily protein;(source:Araport11)	10°C
AT1G63200	0.829598194968637	0.000773936040936502	0.0811322015515295	3.11129492848517	0.171864178911956	4.20846966437441	0.708249496981891	Cystatin/monellin superfamily protein;(source:Araport11)	10°C
AT1G63205	0.952985908882642	0.4774819803234	0.0209135209144079	0.321043013596007	0.0788318827057919	-1.53457623028263	0.0754527162977867	Cystatin/monellin superfamily protein;(source:Araport11)	10°C
AT1G63230	0.449944310977113	0.00012313072762754	0.346841234962391	3.90963355410506	-0.647715881436414	4.46694055545266	0.394366197183099	Tetratricopeptide repeat (TPR)-like superfamily protein;(source:Araport11)	10°C
AT1G63250	0.26500734159972	0.225260225518394	0.576742094470433	0.647315485430291	-1.46082902058509	-2.72167907045907	0.0694164989939638	DEA(D/H)-box RNA helicase family protein;(source:Araport11)	10°C
AT1G63260	0.400045138046714	0.00369136885497732	0.397891003425458	2.43281255635473	-1.23983180914238	7.29420475489007	0.0543259557344064	Member of TETRASPANIN family	10°C
AT1G63295	0.171019875718202	0.000265687944092811	0.766953413507705	3.57562815177247	-2.42783890758031	8.27210495560788	0.0674044265593561	Remorin family protein;(source:Araport11)	10°C
AT1G63340	0.406817708925632	0.000643838411243932	0.390600150338068	3.19122311697371	-1.31792321395477	-8.35100201598401	0.0573440643863179	Flavin-containing monooxygenase family protein;(source:Araport11)	10°C
AT1G63350	0.74859138728469	0.411236443042803	0.125755173850305	0.38590840590215	-0.260853504479962	-0.953428571665153	0.590543259557344	Disease resistance protein (CC-NBS-LRR class) family;(source:Araport11)	10°C
AT1G63360	0.919343671055306	0.0296960296432415	0.0365221093515145	1.52730161193854	-0.0700248628165568	-2.48418092594725	0.53420523138833	Disease resistance protein (CC-NBS-LRR class) family;(source:Araport11)	10°C
AT1G63400	0.523284001512536	0.0566461815210498	0.281262542846873	1.24682936029714	0.53640162323779	-2.17816091926	0.466800804828974	Pentatricopeptide repeat (PPR) superfamily protein;(source:Araport11)	10°C
AT1G63410	0.522649765710896	0.00155517633252923	0.281789239950016	2.8082203616836	-0.515801143473874	-3.61838984173562	0.54728370221328	LURP-one-like protein (DUF567);(source:Araport11)	10°C
AT1G63522	0.0810999534573099	0.289408371979831	1.09097939502731	0.538488909802837	-1.67671229936671	-1.52198153676628	0.196177062374245	Encodes a defensin-like (DEFL) family protein.	10°C
AT1G63530	0.257113892756304	0.00286297053418592	0.589874456284438	2.54318312173261	-0.88329050029813	-3.73901608996162	0.290744466800805	hypothetical protein;(source:Araport11)	10°C
AT1G63535	0.114045856603704	0.0570028830622778	0.942920488439374	1.24410317825078	-1.33345073195617	-2.19675764548548	0.422535211267606	Encodes a defensin-like (DEFL) family protein.	10°C
AT1G63540	0.719858015131304	0.0232453986791821	0.14275315541015	1.63366300088188	-0.295263738247976	-3.07149013852447	0.230382293762575	hydroxyproline-rich glycoprotein family protein;(source:Araport11)	10°C
AT1G63560	0.980745648406993	0.310687100085607	0.00844361016964569	0.507676778537569	0.0203165151630605	-1.16553700377215	0.438631790744467	Receptor-like protein kinase-related family protein; CONTAINS InterPro DOMAIN/s: Protein of unknown function DUF26 (InterPro:IPR002902); BEST Arabidopsis thaliana protein match is: Receptor-like protein kinase-related family protein (TAIR:AT1G63600.1)	10°C
AT1G63730	0.188625125100451	0.00216600259789513	0.724400459182332	2.66434102681927	-1.46354046865294	-5.09567110743957	0.135814889336016	Disease resistance protein (TIR-NBS-LRR class) family;(source:Araport11)	10°C
AT1G63740	0.148304394249517	0.520352043155742	0.828845980663836	0.283702735847099	-1.06176655993982	0.745604129180303	0.41046277665996	Disease resistance protein (TIR-NBS-LRR class) family;(source:Araport11)	10°C
AT1G63830	0.61358611589265	0.714751575486848	0.212124476079004	0.145844878677927	0.413432285829228	0.424944534495093	0.404426559356137	PLAC8 family protein;(source:Araport11)	10°C
AT1G63850	0.0555525105620869	2.23959307101379e-12	1.25529630938516	11.6498308848211	1.53508959298149	8.73853265349907	0.287726358148893	BTB/POZ domain-containing protein;(source:Araport11)	10°C
AT1G63860	0.406845529706959	0.623520754240435	0.390570451535803	0.205149086207754	-0.683595069967596	-0.644704269716235	0.74748490945674	Disease resistance protein (TIR-NBS-LRR class) family;(source:Araport11)	10°C
AT1G63870	0.885724529625441	0.447067028944348	0.0527013276226923	0.349627358035202	-0.135828774523558	1.13899877959023	0.823943661971831	Disease resistance protein (TIR-NBS-LRR class) family;(source:Araport11)	10°C
AT1G63880	0.648204417583923	0.0161211708917738	0.188288013529382	1.79260341827726	-0.411474447595081	3.28674444921225	0.775653923541248	Encodes a TIR-NBS-LRR class of disease resistance protein effective against Leptosphaeria maculans.The mRNA is cell-to-cell mobile.Encodes a TIR-NBS-LRR class of disease resistance protein effective against Leptosphaeria maculans. The mRNA is cell-to-cell mobile.	10°C
AT1G63990	0.278099920396222	0.000147326534065722	0.555799135448989	3.83171902803489	1.04684839903316	5.67897743267578	0.175050301810865	Encodes AtSPO11-2, one of the three Arabidopsis homologues of the archaeal DNA topoisomerase VIA subunit (topo VIA). Required for meiotic recombination. Plants homozygous for atspo11-2 exhibit a severe sterility phenotype. Both male and female meiosis are severely disrupted in the atspo11-2 mutant, and this is associated with severe defects in synapsis during the first meiotic division and reduce…	10°C
AT1G64010	0.0283605908256892	8.3875778783636e-11	1.54728472589857	10.0763634343953	2.35386049490943	10.106110705182	0.155935613682093	Serine protease inhibitor (SERPIN) family protein;(source:Araport11)	10°C
AT1G64020	0.316713926695959	7.69200961245094e-05	0.499332839203948	4.11396018170972	0.982203610401263	5.87437734411558	0.821931589537223	Serine protease inhibitor (SERPIN) family protein;(source:Araport11)	10°C
AT1G64030	0.245840108940078	0.0228632764328334	0.609347260301042	1.64086153270112	0.902290839891531	2.66887965027199	0.617706237424547	serpin 3;(source:Araport11)	10°C
AT1G64070	0.298315167741499	4.30487132340688e-06	0.52532466450931	5.36603982548083	-0.975149706821721	6.4713951495196	0.204225352112676	Encodes a TIR-NBS-LRR class of disease resistance protein effective against Leptosphaeria maculans.	10°C
AT1G64080	0.135769346205199	0.00110957395351802	0.867198273330091	2.95484374657803	2.7034669972434	8.41244394544841	0.051307847082495	Encodes a member of the MAKR (MEMBRANE-ASSOCIATED KINASE REGULATOR) gene family. MAKRs have putative kinase interacting motifs and membrane localization signals. Known members include: AT5G26230 (MAKR1), AT1G64080 (MAKR2), AT2G37380 (MAKR3), AT2G39370 (MAKR4), AT5G52870 (MAKR5) and AT5G52900 (MAKR6).	10°C
AT1G64100	0.878098898768559	0.040006284669754	0.0564565674986787	1.39787177909703	0.143437150740041	2.50772166162262	0.67907444668008	pentatricopeptide (PPR) repeat-containing protein;(source:Araport11)	10°C
AT1G64195	0.206846012681842	0.608060949501341	0.684352846472429	0.216052886672265	-1.17085931511055	-0.668359651381457	0.258551307847082	Encodes a defensin-like (DEFL) family protein.	10°C
AT1G64235	0.381683752903854	0.1371016211591	0.418296326229517	0.862957409861918	0.785133178600802	2.18311303425054	0.185110663983903	Bifunctional inhibitor/lipid-transfer protein/seed storage 2S albumin superfamily protein;(source:Araport11)	10°C
AT1G64255	0.66622090165359	0.067529012446717	0.176381746111339	1.17050960141379	0.326169946173222	2.10004765695759	0.560362173038229	MuDR family transposase;(source:Araport11)	10°C
AT1G64260	0.381579685823349	0.880545007600448	0.418414753909393	0.0552484408858412	-0.656022259353417	-0.171783936907179	0.471830985915493	MuDR family transposase;(source:Araport11)	10°C
AT1G64290	0.889955955218001	0.756346216802462	0.0506314864776859	0.121279361075498	-0.117787783726032	0.382201471564139	0.311871227364185	F-box protein-like protein;(source:Araport11)	10°C
AT1G64300	0.619991140040541	0.00705185268413994	0.207614516725934	2.15169676885334	-0.622736403667244	-5.01427542494749	0.104627766599598	HeLo domain-containing mixed lineage kinase domain-like protein (MLKL) associated with plasma membrane and cytoplasmic microtubules. A pseudokinase, mediates necroptotic cell death in animals.In Arabidopsis, mutations in the activation loop of MLKL1 resulted in enhanced resistance to powdery mildew pathogen.	10°C
AT1G64820	0.585287743163473	0.000798569655139691	0.232630570593159	3.09768719659068	-0.466124022272652	-3.81824942332936	0.483903420523139	MATE efflux family protein;(source:Araport11)	10°C
AT1G64830	0.818796455184981	0.219128716361521	0.0868240461963107	0.659300705323181	0.375959093655584	-2.92066545959675	0.0613682092555332	Eukaryotic aspartyl protease family protein;(source:Araport11)	10°C
AT1G64930	0.915961930437078	0.000389435298287561	0.0381225762717614	3.40956468672266	-0.0886501598912995	-5.12132404872963	0.19215291750503	member of CYP89A	10°C
AT1G64940	0.808848702131761	1.17099429504116e-06	0.092132707033404	5.9314452207587	-0.165473674713044	5.51840139273029	0.519114688128773	member of CYP89A	10°C
AT1G64950	0.962805164813759	7.11074946138222e-08	0.0164615886877228	7.14808462292857	0.0326839113803493	6.12193928803778	0.537223340040241	member of CYP89A The mRNA is cell-to-cell mobile.	10°C
AT1G64960	0.0360384216011194	0.0990934050063133	1.44323423836265	1.00395524828641	-1.95438485350574	-2.1244216314011	0.267605633802817	ARM repeat superfamily protein;(source:Araport11)	10°C
AT1G64970	0.987347271155415	0.0311634576647824	0.00553006980203305	1.50635436225023	-0.0126783765790186	-2.84236992925976	0.248490945674044	gamma-tocopherol methyltransferase (g-TMT) mRNA, nuclear; mutant has Deficient in alpha and beta tocopherol; Accumulates gamma tocopherol in leaves	10°C
AT1G65050	0.651055545771664	0.541026505283912	0.186381957371834	0.266781457968161	-0.552247933341048	1.11623559515461	0.109657947686117	TRAF-like superfamily protein;(source:Araport11)	10°C
AT1G65110	0.462024029336367	0.849226537856819	0.33533543670187	0.0709764428330557	0.719843120397063	-0.270595087573049	0.201207243460765	Ubiquitin carboxyl-terminal hydrolase-related protein;(source:Araport11)	10°C
AT1G65113	0.354328141165104	0.0742957131656803	0.450594354109439	1.12903624414252	1.23926884645615	3.85304558038404	0.0754527162977867	Encodes a member of a family of small, secreted, cysteine rich proteins with sequence similarity to SCR (S locus cysteine-rich protein).	10°C
AT1G65120	0.627845883058605	0.753780453255049	0.202146949179108	0.122755128697953	0.388082004145078	-0.403810917001942	0.268611670020121	Ubiquitin carboxyl-terminal hydrolase-related protein;(source:Araport11)	10°C
AT1G65130	0.84299011109265	0.536025298150934	0.0741775199459387	0.270814712941405	0.31588784570393	1.54444767163617	0.94466800804829	Ubiquitin carboxyl-terminal hydrolase-related protein;(source:Araport11)	10°C
AT1G65150	0.11978066631997	0.643012587739371	0.921613275336956	0.191780525159388	-1.12780570236607	0.542150800082424	0.609657947686117	TRAF-like family protein;(source:Araport11)	10°C
AT1G65160	0.446495787562991	0.256236151460289	0.350182634080649	0.591359597182634	-0.727059384562094	-1.63096926726209	0.196177062374245	ubiquitin carboxyl-terminal hydrolase family protein;(source:Araport11)	10°C
AT1G65170	0.919106600814361	0.0696847683115	0.0366341148809674	1.15686213956584	0.0811625573559697	2.11262569958802	0.398390342052314	Ubiquitin carboxyl-terminal hydrolase family protein;(source:Araport11)	10°C
AT1G65180	0.187487398203587	0.00312710452006123	0.727027917667291	2.50485760269463	1.23612999663109	3.89351467956832	0.248490945674044	Cysteine/Histidine-rich C1 domain family protein;(source:Araport11)	10°C
AT1G65190	0.431640263053656	0.329382592816327	0.364878051462572	0.482299356118214	0.562951317425681	1.11313074883585	0.510060362173038	Required for resistance against Pseudoidium neolycopersici in Arabidopsis accession Bla-6.	10°C
AT1G65200	0.171919498062336	0.173041889900036	0.764674865484714	0.761848750338066	1.07938404849998	1.55443594090136	0.507042253521127	Ubiquitin carboxyl-terminal hydrolase-related protein;(source:Araport11)	10°C
AT1G65210	0.186883791213523	0.154044749071805	0.728428364173797	0.812353100904369	-0.955780960154497	-1.62622437862268	0.490945674044266	Galactose-binding protein;(source:Araport11)	10°C
AT1G65250	0.413217041098414	0.00397381149329709	0.383821776449613	2.40079273847498	0.616337198283972	3.46478914583522	0.660965794768612	Protein kinase superfamily protein;(source:Araport11)	10°C
AT1G65342	0.42172290872114	0.00329459674810523	0.374972806713506	2.48219773457227	0.977658334600744	5.44424446940758	0.105633802816901	transmembrane protein;(source:Araport11)	10°C
AT1G65346	0.0660043472766482	5.73014726757815e-09	1.18042745936596	8.24183421630928	4.01958349780965	16.0220015950072	0.955734406438632	hypothetical protein;(source:Araport11)	10°C
AT1G65350	0.0914823613491664	1.69801108125664e-08	1.0386626338808	7.77005947986774	3.72237108684185	15.8721405229902	0.957746478873239	polyubiquitin gene,Columbia ecotype revealed that the gene contained a 3.9-kb insertion in the coding region from mitochondrial DNA.	10°C
AT1G65370	0.183437086593878	1.40635703470753e-05	0.736512855826362	4.85190441009913	1.21582125826859	5.66978636328392	0.253521126760563	TRAF-like family protein;(source:Araport11)	10°C
AT1G65420	0.695932673687676	0.913507015505213	0.157432773119658	0.0392881130257265	-0.554332412018148	0.260254580620986	0.0603621730382294	Chloroplast localized YCF20-like gene involved in nonphotochemical quenching. Has overlapping functions with npq6.	10°C
AT1G65440	0.736051166576764	0.00396869251067736	0.133091994644064	2.40135254838163	-0.510675546085053	-5.55343471606904	0.096579476861167	Related to yeast Spt6 protein, which functions as part of a protein complex in transcription initiation and also plays a role in chromatin structure / assembly. It encodes a putative WG/GW-repeat protein involved in the regulation of apical-basal polarity of embryo	10°C
AT1G65483	0.0150272937777883	4.74168686950128e-14	1.82311922321848	13.3240671292566	2.08609260671037	8.48304043826927	0.507042253521127	hypothetical protein;(source:Araport11)	10°C
AT1G65484	0.500518642794793	0.45799966219889	0.300579741736871	0.339134842313188	-0.556475286282411	0.889510431879994	0.347082494969819	Secreted peptide which functions in plant growth and pathogen defense.	10°C
AT1G65510	0.826296985965243	1.45253632495019e-05	0.0828638313910209	4.83787299798881	-0.278381348286311	7.69877495866202	0.11569416498994	Secreted peptide which functions in plant growth and pathogen defense.	10°C
AT1G65540	0.871545103211331	0.00535315327640437	0.0597101328581319	2.2713903213198	0.120739974413106	3.21104820000407	0.422535211267606	LETM1-like protein;(source:Araport11)	10°C
AT1G65541	0.00220919227051199	9.75464177645075e-19	2.65576648494857	18.0107886747438	2.54533857331607	11.3684985525621	0.253521126760563	hypothetical protein;(source:Araport11)	10°C
AT1G65550	0.0553775670132366	0.00968025224096889	1.25666612869042	2.01411332601458	3.22186569483584	6.23727000812526	0.0593561368209256	Xanthine/uracil permease family protein;(source:Araport11)	10°C
AT1G65630	0.339662755994869	0.201489700865647	0.468952070888779	0.695747147892752	-1.3373376484534	2.52645029301218	0.0915492957746479	Encodes a putative DegP protease.	10°C
AT1G65640	0.155548623017562	0.0846640509955893	0.808133829097364	1.07230095529338	1.26842551334442	2.20787122806373	0.727364185110664	Encodes a putative DegP protease.	10°C
AT1G65680	0.220338351381058	3.20055368316302e-06	0.656909904376441	5.49477488394829	1.36845694374296	8.90748658181441	0.0975855130784708	member of BETA-EXPANSINS. Naming convention from the Expansin Working Group (Kende et al, 2004. Plant Mol Bio)	10°C
AT1G65681	0.509598104065246	0.0178549467077587	0.292772196441021	1.74824144172216	-0.552634256601749	-3.04879385972455	0.267605633802817	Encodes a beta-expansin EXPB6. Thought to be a pseudogene in Columbia, but a full-length gene in Landsberg erecta (Plant J 44:409-419, 2005). The current gene model on TAIR suggests it may not be a pseudogene in Columbia as previous suggested.	10°C
AT1G65740	0.777864300100003	0.120828249611719	0.109096159897218	0.917831515912155	0.347002986142286	3.11446417804811	0.0885311871227364	ascorbic acid mannose pathway regulator (DUF295);(source:Araport11)	10°C
AT1G65760	0.625316255062279	0.0984056067709035	0.203900281710992	1.00698015644371	0.449882525829865	-2.2485221929555	0.227364185110664	ascorbic acid mannose pathway regulator (DUF295);(source:Araport11)	10°C
AT1G65790	0.724814862728947	0.114306529936887	0.139772909791801	0.941928959153691	-0.267421067172304	1.81106062803884	0.552313883299799	An alternatively spliced gene that encodes a functional transmembrane receptor serine/threonine kinase, alternate form may not have transmembrane domain.	10°C
AT1G65800	0.46308551775094	1.62988738061224e-05	0.334338800649811	4.78784240275455	-0.594641344363416	-5.00729558751381	0.395372233400402	Encodes a putative receptor-like serine/threonine protein kinases that is similar to brassica self-incompatibility (S) locus. expressed in specifically in cotyledons, leaves, and sepals, in correlation with the maturation of these structures. Together with AtPUB9, it is required for auxin-mediated lateral root development under phosphate-starved conditions. The mRNA is cell-to-cell mobile.Encodes…	10°C
AT1G65850	0.421785060092159	0.00341445793574983	0.374908807323996	2.46667823318258	0.546024638326776	3.33425843455498	0.496981891348089	Disease resistance protein (TIR-NBS-LRR class) family;(source:Araport11)	10°C
AT1G65860	0.437842813333679	0.264179475154315	0.358681774322505	0.57810092696935	0.548641475578795	1.29298312943032	0.414486921529175	belongs to the flavin-monooxygenase (FMO) family, encodes a glucosinolate S-oxygenase that catalyzes the conversion of methylthioalkyl glucosinolates to methylsulfinylalkyl glucosinolates	10°C
AT1G65880	0.274869575611631	0.0935692273942929	0.560873328091112	1.02886695649926	-1.10036102869529	-2.88389566539793	0.125754527162978	Encodes a benzoate-CoA ligase. Involved in the biosynthesis of benzoyloxyglucosinolate in Arabidopsis seeds.	10°C
AT1G65890	0.586982030392645	0.714433678910758	0.231375193847395	0.146038080686783	0.701892387985832	-0.73129513542231	0.0895372233400402	acyl activating enzyme 12;(source:Araport11)	10°C
AT1G65920	0.996238261027334	0.135683020376025	0.001636782987137	0.867474497354159	-0.00463165980253638	-2.22928011784063	0.177062374245473	Regulator of chromosome condensation (RCC1) family with FYVE zinc finger domain. PRAF/RLD family member.	10°C
AT1G65930	0.978886808636444	0.401584448951264	0.00926752395441182	0.396223113257009	0.0402945080526746	2.11140990264815	0.0543259557344064	Encodes a NADP+-isocitrate dehydrogenase that is believed to function in the cytosol. It appears to contribute to NADPH production under oxidative stress, and thereby to participate in redox signalling linked to defense responses. The mRNA is cell-to-cell mobile.	10°C
AT1G65970	0.692832982519365	1.35915056355512e-05	0.159371445781123	4.86673243046455	0.592802409662107	9.29784428430713	0.0764587525150905	thioredoxin-dependent peroxidase 2	10°C
AT1G65980	0.663947541029142	1.4532674319937e-05	0.177866233194607	4.83765445896282	0.683160492373717	9.62429653722511	0.0704225352112676	thioredoxin-dependent peroxidase	10°C
AT1G65985	0.145011280298995	0.000194404425304169	0.838598213068063	3.71129385328162	-1.13860015585652	-4.83337897443545	0.259557344064386	transmembrane protein, putative (DUF247);(source:Araport11)	10°C
AT1G65990	0.110712332894546	2.16687079085774e-06	0.955803997823066	5.66416698461489	1.2975922404737	5.7079842097018	0.331991951710262	type 2 peroxiredoxin-related / thiol specific antioxidant / mal allergen family protein;(source:Araport11)	10°C
AT1G66000	0.440946063237911	0.0947203362435809	0.355614530420446	1.02355676893542	1.20231060894502	3.7242784991948	0.0704225352112676	hypothetical protein (DUF577);(source:Araport11)	10°C
AT1G66020	0.0985158379074808	0.773465204471563	1.00649394449835	0.1115592189341	-3.05847082830378	-0.718439991701617	0.0553319919517103	Terpenoid cyclases/Protein prenyltransferases superfamily protein;(source:Araport11)	10°C
AT1G66030	0.241703479386796	0.0117084925572545	0.616717097761113	1.93149901579085	1.24027153600067	4.10426447568075	0.142857142857143	NA	10°C
AT1G66040	0.317367211939145	0.00473026665850084	0.498437943395429	2.32511437616469	1.11786191509834	4.8353921319406	0.126760563380282	predicted to encode a protein with an N-terminal PHD domain and two RING domains surrounding an SRA domain. Attempts to isolate ORTH4/VIM4 cDNA through RT-PCR were unsuccessful and analysis of the expression of this gene is difficult since it shares 99% nucleotide identity with ORTH5/VIM2.	10°C
AT1G66145	0.344312380068828	1.50755110105806e-05	0.463047361556389	4.82172795777395	1.36426624282309	8.39976359264232	0.0945674044265594	Member of a large family of putative ligands homologous to the Clavata3 gene. Consists of a single exon.	10°C
AT1G66235	0.190560204113795	0.0224725698879755	0.719967790677379	1.64834726027565	1.26808490568779	3.34190469911903	0.186116700201207	no-apical-meristem-associated carboxy-terminal domain protein;(source:Araport11)	10°C
AT1G66260	0.0996726755205567	0.788586769415039	1.00142388378563	0.103150513616134	2.12950794493257	0.602036819862907	0.0694164989939638	RNA-binding (RRM/RBD/RNP motifs) family protein;(source:Araport11)	10°C
AT1G66270	0.980496272263582	0.0240256247991519	0.00855405313177467	1.61932530945356	0.0244833840104372	-3.47360462060545	0.163983903420523	BGLU21 encodes a beta-glucosidase that has a high level of activity against the naturally occuring secondary metabolite scopolin. Recombinant BGLU21 produced in insect cells shows lower levels of activity using the structurally similar substrates esculin (33%) and 4-MU-glucoside (9%). BGLU21 is glycosylated in planta and has a C-terminal ER retention signal. Transcript analysis as well as protein…	10°C
AT1G66290	0.372033664719401	0.182131699388596	0.429417759740783	0.739614460182896	0.926852779451297	-2.14381289789341	0.147887323943662	F-box/RNI-like superfamily protein;(source:Araport11)	10°C
AT1G66300	0.864077182057285	0.883314308651717	0.063447463256648	0.0538847344468791	0.13334303140034	0.168782129355826	0.438631790744467	F-box/RNI-like/FBD-like domains-containing protein;(source:Araport11)	10°C
AT1G66310	0.804426755762732	0.00120074878754226	0.0945134929150905	2.92054784321823	-0.415885763268034	-7.35191893882996	0.0674044265593561	F-box/RNI-like/FBD-like domains-containing protein;(source:Araport11)	10°C
AT1G66320	0.267979287570542	0.444894200049151	0.571898771797479	0.351743255980586	-0.891626071534005	0.87177722477128	0.497987927565392	F-box/RNI-like superfamily protein;(source:Araport11)	10°C
AT1G66330	0.502348016660499	0.00218837744995001	0.298995308055793	2.65987776904204	-0.811416392124563	-5.22420207888193	0.127766599597586	senescence-associated family protein;(source:Araport11)	10°C
AT1G66380	0.643430263563594	0.0853419556914496	0.19149851603341	1.06883740909479	-0.573570134108797	3.19182602220697	0.894366197183099	Encodes a member of the MYB family of transcription factors. Involved in regulation of anthocyanin biosynthesis. Affects the expression of enzymes involved in later steps of anthocyanin biosynthesis	10°C
AT1G66440	0.391994228904637	0.573670921424584	0.406720326789034	0.241337163338588	-0.640180351732621	0.646994508701456	0.561368209255533	Cysteine/Histidine-rich C1 domain family protein;(source:Araport11)	10°C
AT1G66450	0.868864901503745	0.151263168175792	0.0610477460975391	0.820266807636494	0.141201034707859	1.90451049296307	0.244466800804829	Cysteine/Histidine-rich C1 domain family protein;(source:Araport11)	10°C
AT1G66480	0.0772632125411651	0.124163108412709	1.11202723820654	0.906007423424895	2.34711123200151	3.42716450213203	0.0704225352112676	Involved in chloroplast avoidance movement under intermediate and high light intensities; PADRE protein up-regulated after infection by S. sclerotiorun.	10°C
AT1G66490	0.378882761145692	0.0342653040702166	0.421495154317559	1.46514540990142	0.690259561027387	2.41336639678162	0.496981891348089	F-box and associated interaction domains-containing protein;(source:Araport11)	10°C
AT1G66540	0.105117866207762	1.14856962682654e-09	0.978323463457809	8.93984267253687	1.26338034462984	6.92706928111168	0.556338028169014	Cytochrome P450 superfamily protein;(source:Araport11)	10°C
AT1G66550	0.137282608887247	6.86602102005182e-09	0.862384476184112	8.16329487133285	1.13106855860022	6.59346036050506	0.552313883299799	member of WRKY Transcription Factor; Group III	10°C
AT1G66553	0.476249126691414	6.59898519044223e-11	0.322165807691017	10.180522846288	0.573761380749736	7.51419932504947	0.596579476861167	NA	10°C
AT1G66560	0.096653272111627	7.50478028171963e-05	1.01478343872835	4.12466201812205	1.30451125101191	4.62922263161599	0.616700201207243	member of WRKY Transcription Factor; Group III	10°C
AT1G66580	0.31009050158107	0.763481476311034	0.508511536484718	0.117201495390131	-1.49729580016544	-0.684868536963243	0.0674044265593561	senescence associated gene 24;(source:Araport11)	10°C
AT1G66590	0.577938302452056	0.954312745508269	0.238118522020314	0.0203092758303711	-0.569582439944036	0.0960327654117001	0.133802816901408	Mitochondrial copper chaperone which influences copper and iron homeostasis.	10°C
AT1G66600	0.140073026736713	0.631713296218661	0.853645486892826	0.199479982036099	-1.52652285498042	-0.667699134695265	0.21327967806841	A member of WRKY Transcription Factor; Group III. Involved in the regulation of plant responses to ABA and drought stress.	10°C
AT1G66610	0.160100689697676	0.000157801324708984	0.795606797179703	3.80188935530032	-1.13423738284139	4.55865872614824	0.667002012072435	TRAF-like superfamily protein;(source:Araport11)	10°C
AT1G66640	0.907259792477705	5.74424406839341e-05	0.0422683355593927	4.24076711554421	-0.0813519646988701	4.58926311807935	0.542253521126761	RNI-like superfamily protein;(source:Araport11)	10°C
AT1G66650	0.346076342748296	3.60003066920238e-07	0.460828087400553	6.44369379939698	-1.37211373532336	-9.6780532525845	0.0985915492957746	RING/U-box superfamily protein. SUMO- targeted ubiquitin ligase. Mutants are late flowering. Interacts with CDF2 suggesting a role in reducing the levels of this floral regulatory protein.	10°C
AT1G66660	0.699897839313908	0.0335265992438021	0.154965347214539	1.47461049681139	-0.582371917456506	-4.9730278076465	0.0633802816901408	Protein with RING/U-box and TRAF-like domain;(source:Araport11)	10°C
AT1G66690	0.527637512251554	0.000121782360710769	0.277664335974943	3.91441561154506	0.617766402081986	5.0974001637885	0.242454728370221	SABATH family methyltransferase.	10°C
AT1G66700	0.142261564224269	6.39619404778754e-05	0.846912420365894	4.19407836909638	1.42566180529994	5.65694541118111	0.202213279678068	A member of the Arabidopsis SABATH methyltransferase gene family. Encodes PXMT1, a methyltransferase that methylates 1,7-paraxanthine.	10°C
AT1G66730	0.48367115530066	0.532189262840337	0.315449811861674	0.273933891784315	1.43476215291341	1.53304062271471	0.0573440643863179	Encodes a novel plant specific DNA ligase that is involved in seed germination and DNA repair.	10°C
AT1G66770	0.523132742798477	0.272096022745211	0.281388096696561	0.565277806299742	1.05593462043207	2.76415484630379	0.0543259557344064	Nodulin MtN3 family protein;(source:Araport11)	10°C
AT1G66780	0.668266882106218	0.314923858576961	0.175050061059322	0.501794436042364	0.372716638091857	1.20193231530844	0.35010060362173	MATE efflux family protein;(source:Araport11)	10°C
AT1G66790	0.96611114849715	0.403976667946851	0.0149729062945037	0.393643717252138	-0.038575591671949	-1.27354601543107	0.168008048289738	NA	10°C
AT1G66800	0.387884072968098	0.951020960557885	0.411298052738374	0.0218099110811871	1.04470399631183	0.116014176567915	0.101609657947686	Its expression is enriched in non-root hair cells (compared to root hair cells) and this enrichment is associated with increase in the transcription-associated mark trimethylation of H3 lysine 4 (H3K4me3) and decrease in the Polycomb silencing-associated mark trimethylation of H3 lysine 27 (H3K27me3) in non-root hair cells relative to root-hair cells. Protein sequence is similar to Eucalyptus gun…	10°C
AT1G66852	0.752256188535485	0.0263020397554255	0.123634230791927	1.58001057013476	-0.610240351460049	5.35885978479198	0.0593561368209256	Carbohydrate-binding X8 domain superfamily protein;(source:Araport11)	10°C
AT1G66900	0.447445207536246	1.29235828332405e-10	0.349260139167259	9.88861706923577	0.580406669239288	7.5763693272457	0.357142857142857	Encodes a de-S-acylation enzyme which specifically reduces protein S-acylation levels of five immunity-related proteins.	10°C
AT1G66910	0.0207493898265819	1.2156278545167e-10	1.68299466998055	9.91519935719007	2.6496748439842	11.6818566587967	0.108651911468813	Protein kinase superfamily protein;(source:Araport11)	10°C
AT1G66950	0.687486917676016	0.939226778283413	0.162735561694317	0.027229533755178	-0.323080744363053	-0.095328798099999	0.295774647887324	Encodes a plasma membrane-localized ABC transporter. Confers tolerance to herbicide paraquat.	10°C
AT1G66970	0.464331226864076	0.000525059789495443	0.333172108496811	3.27979123989027	-0.716568426252772	5.09022008439429	0.8158953722334	Encodes a member of the glycerophosphodiester phosphodiesterase like (GDPD-like) family.	10°C
AT1G66980	0.635042049548411	0.000769368364433312	0.19719751678327	3.11386567536545	-0.476172672026143	5.09505708004153	0.829979879275654	Encodes SNC4 (suppressor of npr1-1, constitutive 4), an atypical receptor-like kinase with two predicted extracellular glycerophosphoryl diester phosphodiesterase domains.	10°C
AT1G67000	0.789674105838904	0.000159341478082074	0.102552102680433	3.79767115855296	-0.222640645830175	4.61467844902209	0.683098591549296	Protein kinase superfamily protein;(source:Araport11)	10°C
AT1G67020	0.496947911157578	0.0364966182713767	0.303689130547104	1.4377473748345	-0.715706394631566	-2.94637031515082	0.793762575452716	transmembrane protein;(source:Araport11)	10°C
AT1G67025	0.442521204986197	0.041207852189344	0.35406591369419	1.38502002091886	-0.814784582103892	-2.85079365053401	0.788732394366197	wall-associated receptor kinase carboxy-terminal protein;(source:Araport11)	10°C
AT1G67130	0.713032482283402	0.0661042761649138	0.146890685358351	1.17977044588867	-0.28306798304485	2.2558881805527	0.685110663983903	F-box family protein;(source:Araport11)	10°C
AT1G67148	0.8740811842408	0.384331243387281	0.058448228429236	0.415294309058543	0.121531635434508	0.993254837078713	0.517102615694165	hypothetical protein;(source:Araport11)	10°C
AT1G67160	0.0534050414517473	0.0359749956799076	1.27241774350838	1.44399924954403	-1.66255876707458	-2.47995223246845	0.367203219315895	Member of a family of proteins containing an F-box domain at the N-terminal region and three kelch repeats at the C-terminal region. Involved in BR signaling. Co-suppressed KIB1,2,3,4 lines have a dwarf phenotype and resemble BR receptor mutants.	10°C
AT1G67220	0.931732296279134	0.000162025933267308	0.0307088504671477	3.79041546833693	-0.117239707234814	8.73824484774933	0.0643863179074447	histone acetyltransferase of the CBP family 2;(source:Araport11)	10°C
AT1G67270	0.526713823863666	0.377689110273788	0.278425283220412	0.422865536793291	0.507199859946575	-1.18284345524988	0.762575452716298	Zinc-finger domain of monoamine-oxidase A repressor R1 protein;(source:Araport11)	10°C
AT1G67450	0.758362347301535	0.140848231833027	0.120123237860276	0.851248600648243	-0.376044708891642	-2.7558541180224	0.103621730382294	F-box and associated interaction domains-containing protein;(source:Araport11)	10°C
AT1G67455	0.236992313716553	0.254121853510785	0.625265739072675	0.594957985673583	0.956278432978048	-1.35354159315431	0.362173038229376	F-box and associated interaction domains-containing protein;(source:Araport11)	10°C
AT1G67460	0.461792748721297	0.000148615521032826	0.335552890853776	3.82793583157876	-0.702217838411039	5.76892768215996	0.168008048289738	Minichromosome maintenance (MCM2/3/5) family protein;(source:Araport11)	10°C
AT1G67470	0.541450907354922	0.00128061206583462	0.266440914165879	2.89258241060125	0.435857699104185	3.72052972663981	0.585513078470825	Protein kinase superfamily protein;(source:Araport11)	10°C
AT1G67520	0.582082655775885	0.65104447592524	0.235015341125783	0.186389341709654	-0.785574797152067	1.04401203375159	0.0653923541247485	lectin protein kinase family protein;(source:Araport11)	10°C
AT1G67623	0.254193512341224	0.863528049891628	0.594835537929776	0.0637235507250134	-1.25856615054607	-0.336810154992541	0.906438631790744	F-box family protein;(source:Araport11)	10°C
AT1G67635	0.0912178690615882	4.02740224956139e-07	1.03992007751936	6.3949749916887	-1.8253587091215	6.89875075866569	0.223340040241449	phosphatidylinositol 4-kinase gamma-like protein;(source:Araport11)	10°C
AT1G67650	0.865262102821866	2.9802921227114e-05	0.0628523173132439	4.52574116509698	0.276796691386764	10.5576898654272	0.0533199195171026	SRP72 RNA-binding domain-containing protein;(source:Araport11)	10°C
AT1G67680	0.56655541372189	0.00389559310184825	0.246757606194792	2.40942641186802	-0.537358939521321	-4.06254495252471	0.206237424547284	SRP72 RNA-binding domain-containing protein;(source:Araport11)	10°C
AT1G67760	0.991842831555622	1.27480793980821e-05	0.00355714114814506	4.89455524030016	0.00803491966032369	5.11101213044946	0.378269617706237	TCP-1/cpn60 chaperonin family protein;(source:Araport11)	10°C
AT1G67770	0.923402698880665	1.08858865639577e-06	0.0346088604462736	5.9631361955475	0.0840277508990769	-6.2314349397534	0.269617706237425	Similar to terminal ear1 in Zea mays. A member of mei2-like gene family; phylogenetic analysis revealed that TEL2 belongs to the third clade of mei2-like proteins (TEL clade), with conserved two N-terminal RNA recognition motifs (RRM), in addition to the C-terminal RRM, shared among all mei2-like proteins. Expression patterns were similar to TEL1, with lower expression levels in most tissues exam…	10°C
AT1G67790	0.786499759239045	0.0934295374672639	0.104301405985602	1.02951580116747	-0.275754332931419	2.78365955896236	0.13682092555332	sieve element occlusion protein;(source:Araport11)	10°C
AT1G67820	0.448350002150158	0.133914947670365	0.348382823822286	0.873170944060133	-0.741700274228666	-2.03321061072935	0.770623742454728	Protein phosphatase 2C family protein;(source:Araport11)	10°C
AT1G67875	0.418506434092708	0.608335451002617	0.378297860802192	0.215856874107196	-1.10619927705472	1.16627488219147	0.0674044265593561	NA	10°C
AT1G67880	0.849633350022269	0.0163915852601023	0.0707684488916321	1.78537904298703	0.141144891685327	3.0675835773397	0.27364185110664	beta-1,4-N-acetylglucosaminyltransferase family protein;(source:Araport11)	10°C
AT1G67900	0.0495901250889268	5.5223114736448e-16	1.30460479621863	15.2578791015957	3.03189726184289	15.4640145963064	0.0955734406438632	Encodes a gene homologous to the NPY family based on deep phylogeny.	10°C
AT1G68090	0.0277970173321654	0.0721112357361018	1.55600180212784	1.14199706207641	-2.94106802148546	-4.33969002087864	0.0593561368209256	Encodes a calcium-binding protein annexin (AnnAt5). Plays a vital role in pollen development via Ca2+ dependent membrane trafficking.	10°C
AT1G68160	0.622057171043241	0.304315230303137	0.206169699026876	0.516676311621168	-0.968121323143584	2.37049763945169	0.0653923541247485	ZZ-type zinc finger protein, putative (DUF3755);(source:Araport11)	10°C
AT1G68270	0.85895736548834	0.0317315834806048	0.0660283919227344	1.49850825504331	0.135905174602665	2.7185708886416	0.282696177062374	AMP-dependent synthetase and ligase family protein;(source:Araport11)	10°C
AT1G68280	0.182959179689555	0.0178214415252198	0.737645795587022	1.74905717004503	-1.50054266059898	-3.58569626909537	0.17102615694165	Thioesterase superfamily protein;(source:Araport11)	10°C
AT1G68370	0.26966689913602	4.65991964293889e-10	0.569172358718834	9.33162157235058	-0.875884760028637	7.63407964348764	0.306841046277666	DnaJ-like protein with homology to coiled coils found in cytoskeleton-interacting proteins.	10°C
AT1G68526	0.401092451955411	0.920902251920733	0.396755510805585	0.0357864650304498	1.3113278890234	0.227585662682864	0.0663983903420523	hypothetical protein;(source:Araport11)	10°C
AT1G68585	0.253576112656709	7.71056183527488e-08	0.595891660214575	7.1129139756365	-0.958320658509032	6.11159310926048	0.456740442655936	hypothetical protein;(source:Araport11)	10°C
AT1G68640	0.485114601507125	0.0436902750987906	0.314155653309338	1.35961522071706	1.03189413648914	4.30126235037871	0.0774647887323944	Encodes bZIP-transcription factor. Mutant plants have extra floral organs. PAN is essential for AG activation in early flowers of short-day-grown plants. Binds directly to 5'-AAGAAT-3'regulatory sequence in AG promoter.	10°C
AT1G68750	0.144622215529438	0.0516589064427626	0.839764989608675	1.28685479155993	2.2387749705607	4.2003627130613	0.0754527162977867	Encodes one of four Arabidopsis phosphoenolpyruvate (PEP) carboxylase proteins. But, it is more similar to bacterial PEP carboxylase than plant PEP carboxylase. Efforts to express this enzyme and to demonstrate its enzymatic activity in E.coli failed.	10°C
AT1G68765	0.983515618913858	0.2684202716826	0.00721873879066341	0.571184688400812	-0.0132416903157197	1.28440456640101	0.408450704225352	Encodes a small protein of 77 amino acids. Loss of function mutations are defective in the process of ethylene independent floral organ abscission. Although the mutants have a normal appearing abscission zone, the floral organs do not abscisce. The peptide appears to be secreted and may function as a ligand. Arabidopsis 35S:IDA lines constitutively overexpressing IDA exhibit earlier abscission of…	10°C
AT1G68875	0.138830579490301	0.00341616811799827	0.857514863555689	2.4664607647622	2.49660915777564	6.9457476029763	0.0613682092555332	hypothetical protein;(source:Araport11)	10°C
AT1G68960	0.621232928133125	0.406431231441839	0.206745532776845	0.39101292690105	-0.409263321984034	0.958602264643105	0.423541247484909	hypothetical protein (DUF295);(source:Araport11)	10°C
AT1G69030	0.305493264459301	5.96951867505912e-05	0.514998360676437	4.22406068481585	0.69512313948242	4.77015408170216	0.354124748490946	BSD domain-containing protein;(source:Araport11)	10°C
AT1G69090	0.0461380832159856	0.0370351580832387	1.33594045199117	1.43138579723807	-1.65410848462795	-2.39211655955579	0.55533199195171	F-box protein (DUF295);(source:Araport11)	10°C
AT1G69150	0.75483258386785	0.00087929655426645	0.122149360906982	3.05586462872522	0.23351205248151	3.88228633248556	0.389336016096579	Cysteine/Histidine-rich C1 domain family protein;(source:Araport11)	10°C
AT1G69360	0.0490420472073515	0.000104796091054461	1.30943140895663	3.97965491644712	2.9247707692081	8.40121915331992	0.0744466800804829	T-box transcription factor, putative (DUF863);(source:Araport11)	10°C
AT1G69523	0.842607802337295	0.715667707063119	0.0743745237323791	0.145288578930675	0.318541230154804	-0.840777235106566	0.0653923541247485	S-adenosyl-L-methionine-dependent methyltransferases superfamily protein;(source:Araport11)	10°C
AT1G69550	0.654386272383798	0.0182832953372347	0.1841658198051	1.73794552535295	-0.40554257396316	3.60542653763271	0.832997987927565	disease resistance protein (TIR-NBS-LRR class);(source:Araport11)	10°C
AT1G69600	0.17239499531875	0.29452744536676	0.763475346034503	0.53087422951535	1.17108822632768	-1.40747530825526	0.236418511066398	Encodes ZFHD1, a member of the zinc finger homeodomain transcriptional factor family. Binds to the 62 bp promoter region of ERD1 (early responsive to dehydration stress 1). Expression of ZFHD1 is induced by drought, high salinity and abscisic acid.	10°C
AT1G69630	0.632388593918084	0.0120129453003467	0.199015971825073	1.92035050043483	-0.376542763589923	3.00210607717218	0.349094567404427	F-box/RNI-like superfamily protein;(source:Araport11)	10°C
AT1G69650	0.133196932593931	2.15876136823922e-07	0.875505776463529	6.66579536238311	-1.30017569748269	6.33295344898714	0.686116700201207	TRAF-like family protein;(source:Araport11)	10°C
AT1G69660	0.0292333626355292	3.33371895079053e-05	1.53412122603633	4.4770710161654	-1.85691774133171	5.03782242074081	0.676056338028169	TRAF-like family protein;(source:Araport11)	10°C
AT1G69720	0.581220013639143	0.976676500057247	0.235659439688203	0.0102492617726159	0.85530455693415	-0.0652056283528158	0.0704225352112676	Encodes a member (HO3) of the heme oxygenase family.	10°C
AT1G69730	0.0761388043350601	1.15592256353109e-08	1.11839394752116	7.93707125878537	1.89912163127927	9.74032374376277	0.125754527162978	Wall-associated kinase family protein;(source:Araport11)	10°C
AT1G69780	0.123539666626331	0.42836828936251	0.908193574947009	0.368182685983517	-2.13590493285511	1.86853050443237	0.062374245472837	Encodes a homeodomain leucine zipper class I (HD-Zip I) protein which is expressed during the seed-to-seedling transition, regulates some of the network nodes, and affects late seedling establishment. Knock-out mutants for athb13 showed increased primary root length as compared with wild type (Col-0) seedlings, suggesting that this transcription factor is a negative regulator of early root growth…	10°C
AT1G69810	0.373696744733551	5.00875734508699e-05	0.427480685266267	4.30027000768809	-0.826356879410194	6.10622005254567	0.172032193158954	member of WRKY Transcription Factor; Group II-b; interacts with AFP2 to break primary seed dormancy by progressively silencing DOG1.	10°C
AT1G69818	0.558853834097346	0.0996656883966983	0.252701765182596	1.00145432919792	0.945374300185961	3.64572047667389	0.0714285714285714	Encodes a defensin-like (DEFL) family protein.	10°C
AT1G69820	0.218360346427136	0.00569423782134269	0.660826225360425	2.24456439838683	1.03029380029616	3.29485628708285	0.646881287726358	Note that conflicting nomenclature exists in the literature: At1g69820 is named as GGT4 in Plant J. 2007 Mar 49(5):878-88; and as GGT3 in Plant Physiol. 2007 Aug 144(4):1715-32.	10°C
AT1G69825	0.768290250111199	0.636925352150435	0.114474678135314	0.195911464130654	-0.213718484341208	0.540597497630655	0.457746478873239	Encodes a defensin-like (DEFL) family protein.	10°C
AT1G69828	0.352529675709827	0.0910772076433742	0.452804318517808	1.04059029298514	-0.995079885775091	3.09623463774601	0.108651911468813	Encodes a defensin-like (DEFL) family protein.	10°C
AT1G70000	0.76866911362308	5.83921612955876e-21	0.114260569239764	20.2336454497123	0.317871154525127	15.4497586072367	0.132796780684105	Encodes a MYB-like Domain transcription factor that plays a positive role in anthocyanin accumulation in response to light and cytokinin via repression of MYBL2.MYBD expression increased in response to light or cytokinin, and MYBD enhanced anthocyanin biosynthesis via the repression of MYBL2 encoding for a transcription factor that had a negative effect on this process. In addition, MYBD can bind…	10°C
AT1G70040	0.513562837363734	0.216501405068	0.28940641039052	0.664539280782675	1.17785304115904	-3.22548022609068	0.0503018108651912	transmembrane protein, putative (DUF1163);(source:Araport11)	10°C
AT1G70070	0.260991943312542	0.014579158111538	0.583372898902756	1.83626755407497	-0.843583657974497	-3.01243980417768	0.308853118712274	Allelic to ISE2(increased size exclusion limit of plasmodesmata 2). Mutants maintain dilated plasmodesmata at the embryonic torpedo stage.	10°C
AT1G70080	0.147802136970303	0.493391260656325	0.830319286728057	0.306808547352054	-2.43135926369581	-1.59226310436996	0.0643863179074447	Terpene synthase. Expressed in roots and has low enzyme activity in vitro. Products include dolabellane type diterpenes. Sesterterpene synthase which produces various sesterpne backbones via type-B cyclization mechanism.	10°C
AT1G70120	0.0471161726639275	1.28837165807597e-17	1.32682999535267	16.8899588374666	2.93193795156205	19.2291585024533	0.0663983903420523	transmembrane protein, putative (DUF1163);(source:Araport11)	10°C
AT1G70140	0.908574727195071	0.0851944462227199	0.0416393476362647	1.06958871571971	-0.161892405261212	-4.18733421698939	0.0583501006036217	Encodes a group I formin. Binds to F-actin barbed ends. Has severing actin filaments activity. Binds profilin. Involved in the initiation and tip growth of root hairs through regulation of actin cytoskeleton.	10°C
AT1G70209	0.770515231330666	0.00893324394111589	0.11321877184825	2.04899080652009	-0.500208677948031	6.57128973006659	0.0543259557344064	hypothetical protein;(source:Araport11)	10°C
AT1G70330	0.150604909848358	0.000940477405456338	0.822160869534451	3.02665163371648	-1.30679271384367	-4.20313992813502	0.277665995975855	encodes an adenosine transporter that catalyze a proton-dependent adenosine transport. The mRNA is cell-to-cell mobile.	10°C
AT1G70340	0.204292202915641	0.0017975348253053	0.689748208479306	2.74532268687475	-1.1516920554983	-3.9592543837613	0.279678068410463	Member of a novel, plant specific family of microtubule associated proteins.	10°C
AT1G70360	0.615900376667619	0.446266470927014	0.210489530307183	0.350405741522427	-0.733570416546371	1.64535848136046	0.0754527162977867	F-box family protein;(source:Araport11)	10°C
AT1G70380	0.210517989984198	0.0507149805506492	0.676710785258117	1.29486373673179	-1.64162219060436	-3.92129908316827	0.0885311871227364	F-box and associated interaction domains-containing protein;(source:Araport11)	10°C
AT1G70390	0.570781899713215	0.498601947901581	0.243529807420232	0.30224602915905	0.834862693382446	-1.38071356179965	0.085513078470825	F-box and associated interaction domains-containing protein;(source:Araport11)	10°C
AT1G70400	0.172038927071964	0.00930621257393852	0.764373274605382	2.03122703146812	1.97459685519301	5.0629314408721	0.0945674044265594	NOSIC domain protein;(source:Araport11)	10°C
AT1G70430	0.220516403563336	0.0481685760392237	0.656559099111934	1.31723619212128	1.28690925921191	3.31930236207393	0.132796780684105	Protein kinase superfamily protein;(source:Araport11)	10°C
AT1G70450	0.196224135297059	0.998215303356596	0.707247576050462	0.000775776372943181	-1.04493167923367	-0.00322057567061891	0.804828973843058	Its expression is enriched in root hair cells (compared to non-root hair cells) and this enrichment is associated with increase in the transcription-associated mark trimethylation of H3 lysine 4 (H3K4me3) and decrease in the Polycomb silencing-associated mark trimethylation of H3 lysine 27 (H3K27me3) in root hair cells relative to non-root hair cells.	10°C
AT1G70510	0.323489816609736	0.692937600713031	0.490139386277535	0.159305872005995	-1.03915289385931	-0.640181099803596	0.85513078470825	A member of class I knotted1-like homeobox gene family (together with KNAT1). Similar to the knotted1 (kn1) homeobox gene of maize. KNAT2 acts synergistically with cytokinins and antagonistically with ethylene based on ectopic expression studies in different mutant backgrounds and hormone treatments. In addition, KNAT2 is negatively regulated by AS and YABBY genes. KNAT2 is strongly expressed in …	10°C
AT1G70770	0.704278449505905	0.726332523107006	0.152255600552522	0.138864508930065	-0.360979698856077	-0.551975108030302	0.154929577464789	Involved in cell wall modifications resulting in resistance to the biotroph Hpa.	10°C
AT1G70820	0.820018961390814	0.0667181176509285	0.0861761052599521	1.1757562151483	0.344087024344088	4.16971507073065	0.0674044265593561	phosphoglucomutase, putative / glucose phosphomutase;(source:Araport11)	10°C
AT1G70870	0.630333497608015	0.224427637312596	0.200429612690733	0.648923662597328	0.783399523561027	2.72656743624301	0.0694164989939638	Polyketide cyclase/dehydrase and lipid transport superfamily protein;(source:Araport11)	10°C
AT1G70890	0.0755454336726883	0.596976819649689	1.12179178136715	0.224042532009118	-2.32091769530358	0.998597452427462	0.101609657947686	MLP-like protein 43;(source:Araport11)	10°C
AT1G70949	0.171427305353737	0.281493092904842	0.765920001432809	0.550532257118551	1.49809013039295	-1.75577073566901	0.142857142857143	hypothetical protein;(source:Araport11)	10°C
AT1G70960	0.598719293406179	0.434349578617979	0.222776746723474	0.36216059547936	0.720999914782146	1.46988847892728	0.10261569416499	F-box and associated interaction domains-containing protein;(source:Araport11)	10°C
AT1G70970	0.958102498950555	0.0018079692038567	0.0185880270932483	2.7428089713767	-0.0405356736698917	3.55603023886741	0.476861167002012	F-box and associated interaction domains-containing protein;(source:Araport11)	10°C
AT1G70980	0.739498313854902	0.0014540693638809	0.131062811909613	2.83741487571069	-0.251311125369877	3.63856075514908	0.455734406438632	Class II aminoacyl-tRNA and biotin synthetases superfamily protein;(source:Araport11)	10°C
AT1G71000	0.224892089356121	0.185136162446108	0.648025820728918	0.732508742690305	1.47057059446573	2.25657055928839	0.128772635814889	Chaperone DnaJ-domain superfamily protein;(source:Araport11)	10°C
AT1G71040	0.125777013171695	0.387384482362392	0.900398722681514	0.411857780001424	1.57550613436141	-1.16939733642841	0.231388329979879	Encodes LPR2. Function together with LPR1 (AT1G23010) and a P5-type ATPase (At5g23630/PDR2) in a common pathway that adjusts root meristem activity to Pi (inorganic phosphate) availability.	10°C
AT1G71060	0.353382945648147	0.0730556541245737	0.451754413486928	1.13634616631317	1.45615823928454	4.10498846163499	0.0663983903420523	Tetratricopeptide repeat (TPR)-like superfamily protein;(source:Araport11)	10°C
AT1G71150	0.931799047331591	0.0459561253460463	0.0306777379088805	1.33765659468713	-0.108200911493896	-3.40818643329728	0.127766599597586	cyclin-D1-binding protein;(source:Araport11)	10°C
AT1G71180	0.66522696240786	0.361061619425447	0.177030156644871	0.442418674291623	0.361888778896358	1.09170461171813	0.648893360160966	6-phosphogluconate dehydrogenase family protein;(source:Araport11)	10°C
AT1G71235	0.817781314468595	0.322230758990319	0.0873628168874424	0.491833005747437	-0.237867606574556	1.27411574616174	0.268611670020121	hypothetical protein;(source:Araport11)	10°C
AT1G71320	0.304153409070117	5.03769606427032e-05	0.516907311431724	4.29776803802727	-0.847463753823599	-4.69790404007803	0.402414486921529	F-box family protein;(source:Araport11)	10°C
AT1G71330	0.540250725496131	0.000300061360866731	0.26740464123555	3.52278992541071	1.05419394276679	8.91799928797441	0.0563380281690141	member of NAP subfamily	10°C
AT1G71370	0.719557104576295	0.0964779692181928	0.142934734433048	1.01557184664894	-0.300345382730457	-2.28694456707456	0.220321931589537	DEA(D/H)-box RNA helicase family protein;(source:Araport11)	10°C
AT1G71390	0.17798013276298	0.114604149935975	0.749628473606605	0.940799655827074	1.76486009305989	2.86827265905471	0.110663983903421	receptor like protein 11;(source:Araport11)	10°C
AT1G71692	0.0429003657177398	0.00452123351614635	1.36753900551879	2.34474306161097	-3.10120091883222	6.5406281912407	0.0653923541247485	Encodes a member of the MADS box family of transcription factors. Involved in root cell differentiation and flowering time. Loss of function mutations have abnormal cellular differentiation in the roots and are late flowering. AGL12 along with AGL14, and AGL17 is preferentially expressed in root tissues and represent the only characterized MADS box genes expressed in roots.	10°C
AT1G71940	0.895979823138538	0.803374519710083	0.0477017702466464	0.095081946720346	-0.125441743149863	0.373882113436222	0.175050301810865	SNARE associated Golgi protein family;(source:Araport11)	10°C
AT1G72060	0.194258400349678	5.33080587282768e-07	0.711620191849418	6.27320713249938	1.03891158603409	5.74036278378188	0.43158953722334	serine-type endopeptidase inhibitor;(source:Araport11)	10°C
AT1G72080	0.807689355166854	0.154676452308759	0.0927556408066251	0.810575797553191	-0.173218132028047	1.62420983598799	0.484909456740443	hypothetical protein;(source:Araport11)	10°C
AT1G72141	0.42299705716682	0.00129901917508689	0.373662654044951	2.88638443817027	0.971715728798247	-5.14220470517204	0.851106639839034	transmembrane protein;(source:Araport11)	10°C
AT1G72350	0.568210359547728	0.000158262704402747	0.245490852532478	3.8006214172945	-0.847125966841017	-7.30605936423921	0.0955734406438632	MADS-box transcription factor family protein;(source:Araport11)	10°C
AT1G72450	0.578241320909762	6.80254731873099e-05	0.237890877034275	4.16732842857176	0.987046055753052	9.50583809239828	0.0603621730382294	JAZ6 transcript levels rise in response to a jasmonate stimulus and a GFP:JAZ6 fusion protein localizes to the nucleus. Application of jasmonate methyl ester to Arabidopsis roots reduces the levels of a JAZ6:GUS fusion protein, presumably by stimulating ubiquitin-proteasome-mediated degradation.	10°C
AT1G72580	0.154064629432221	2.90924792299447e-06	0.812297056321235	5.53621926706491	-1.85897177107233	-8.70933353680353	0.103621730382294	hypothetical protein;(source:Araport11)	10°C
AT1G72840	0.0112111290981714	5.38897166653995e-39	1.9503506464227	38.2684940997771	2.94102935449499	21.4743130221505	0.126760563380282	NBS TIR LRR protein. It is induced in response to bacterial pathogens and overexpression results in cell death in leaves.	10°C
AT1G72850	0.0670917341199277	6.00905042395451e-26	1.17333098277039	25.221194151661	2.08991494748177	17.2852629584056	0.131790744466801	Disease resistance protein (TIR-NBS class);(source:Araport11)	10°C
AT1G72890	0.0375309512780989	0.000119211148173354	1.42561042760415	3.92368312912783	-2.81719447205764	-7.00094161968828	0.109657947686117	NBS TIR protein.	10°C
AT1G72900	0.0445822589373572	0.0492047001314202	1.35083793004209	1.30799341057318	-1.83190994525639	2.84590182081886	0.19215291750503	Toll-Interleukin-Resistance (TIR) domain-containing protein;(source:Araport11)	10°C
AT1G72910	0.3019715456331	0.0858615738858823	0.520033978091628	1.06620115494709	-0.871489141052825	-2.01352673073931	0.61569416498994	Nucleotide-binding, leucine-rich repeat (NLR) gene regulated by nonsense-mediated mRNA decay (NMD) genes UPF1 and UPF3.	10°C
AT1G72920	0.576266033200152	0.0746365419903256	0.239376978247004	1.12704849023301	-0.504130345425042	-2.20006416621078	0.691146881287726	Toll-Interleukin-Resistance (TIR) domain family protein;(source:Araport11)	10°C
AT1G72930	0.399685567559513	0.760681110358619	0.398281533607367	0.118797368244619	0.681377217911114	0.355175644772216	0.60261569416499	Toll/interleukin-1 receptor-like protein (TIR) protein. It is induced in response to bacterial pathogens and overexpression results in cell death in leaves.	10°C
AT1G72940	0.042982362017458	0.570287251024912	1.36670972232615	0.243906337114559	1.91235562531936	0.825381489722108	0.190140845070423	Nucleotide-binding, leucine-rich repeat (NLR) gene regulated by nonsense-mediated mRNA decay (NMD) genes UPF1 and UPF3.	10°C
AT1G72950	0.470520179516284	0.49234816013714	0.327421745956945	0.307727680662716	0.83377939943515	-1.2537431532022	0.109657947686117	Disease resistance protein (TIR-NBS class);(source:Araport11)	10°C
AT1G73130	0.453432365947412	2.19265594424758e-05	0.3434874832155	4.65902950933351	-1.32145826023457	9.61645118674315	0.0674044265593561	ATG8A/F interacting protein containing a WxxL LIR motif at the C terminus which is essential for interaction with ATG8. Stress (abiotic or biotic) results in the formation of ATG8- and ATI3-labeled punctate structures, likely reflecting increased formation of ATG8-labeled phagophores or autophagosomes. ATI3 proteins probably act as selective autophagy receptors that target specific cellular compo…	10°C
AT1G73180	0.22175640148138	0.0214980612933404	0.65412383445943	1.66760070322708	1.89137179050587	4.87239904261645	0.0784708249496982	Eukaryotic translation initiation factor eIF2A family protein;(source:Araport11)	10°C
AT1G73270	0.771175781970065	0.000162258255445142	0.112846617489447	3.78979319774447	0.275468217195364	-5.02533976580921	0.76056338028169	serine carboxypeptidase-like 6;(source:Araport11)	10°C
AT1G73280	0.667003810932806	0.00622528330311864	0.175871684730587	2.20584087970508	-0.327201817360018	3.13929024800624	0.439637826961771	serine carboxypeptidase-like 3;(source:Araport11)	10°C
AT1G73290	0.298343430436685	8.95240247379638e-14	0.525283520938734	13.0480604014328	0.806632105758151	8.67445006402768	0.373239436619718	serine carboxypeptidase-like 5;(source:Araport11)	10°C
AT1G73300	0.5181166349821	0.00591490463357427	0.285572463754272	2.22805225314025	0.950871976603885	7.24157218446107	0.950704225352113	serine carboxypeptidase-like 2;(source:Araport11)	10°C
AT1G73310	0.370427048212518	1.00004484993565e-05	0.431297309083628	4.99998052235721	-0.708769525540282	5.47987043994044	0.298792756539235	serine carboxypeptidase-like 4;(source:Araport11)	10°C
AT1G73340	0.0101126048004938	4.29573520405913e-11	1.99513696460931	10.3669624970851	4.92187975493728	16.5651120531717	0.0533199195171026	ADTO1 is required for the activation of systemic acquired resistance.	10°C
AT1G73450	0.61942233218621	0.149483617286149	0.208013140970834	0.825406401400361	-0.436543482898853	1.77299882827299	0.312877263581489	Protein kinase superfamily protein;(source:Araport11)	10°C
AT1G73460	0.393811099333868	0.0413943559636842	0.404712047691244	1.38305887001259	-0.776035784522763	2.52566074317209	0.304828973843058	Protein kinase superfamily protein;(source:Araport11)	10°C
AT1G73490	0.0245559075204246	0.000834426954999231	1.60984401087754	3.07861167507728	-2.74444993967982	-5.79410750971763	0.122736418511066	RNA-binding (RRM/RBD/RNP motifs) family protein;(source:Araport11)	10°C
AT1G73510	0.583105523485664	0.113652155882214	0.234252844691144	0.944422321673555	1.0331049259434	3.57374910046055	0.06841046277666	hypothetical protein;(source:Araport11)	10°C
AT1G73570	0.971181664939184	0.40587415696892	0.012699525291576	0.391608600427233	-0.0327026840317775	1.04537823987911	0.710261569416499	HCP-like superfamily protein;(source:Araport11)	10°C
AT1G73885	0.257023620178824	0.0646856652250444	0.590026963664985	1.18919195122341	-0.75357220003222	2.13447820581462	0.580482897384306	AT-rich interactive domain protein;(source:Araport11)	10°C
AT1G74120	0.127392563907568	0.380698942782557	0.894855921672273	0.419418329238533	-1.72987925667427	1.63404818471262	0.104627766599598	Encodes a mitochondrial transcription termination factor mTERF15. Required for mitochondrial nad2 intron 3 splicing and functional complex I activity.	10°C
AT1G74140	0.295889810523566	0.00352487354546092	0.528869990262088	2.45285645867077	-0.860355316107933	3.47188352140605	0.355130784708249	Rhomboid-related intramembrane serine protease family protein;(source:Araport11)	10°C
AT1G74170	0.573613589296805	0.273363194121145	0.241380568486166	0.563259959651627	-0.475211693495816	-1.26090823837492	0.566398390342052	receptor like protein 13;(source:Araport11)	10°C
AT1G74180	0.986781393822385	7.10069400062536e-11	0.00577904790995473	10.1486992025608	0.0136806881267929	7.78576842678617	0.337022132796781	receptor like protein 14;(source:Araport11)	10°C
AT1G74190	0.132495701296005	0.00579197414589687	0.8777982117929	2.23717338540196	1.52190754975735	4.42715653772362	0.147887323943662	receptor like protein 15;(source:Araport11)	10°C
AT1G74280	0.0234524330147263	0.0514061547986416	1.62981209580354	1.28898488032255	-2.49592973210639	2.9921515330216	0.835010060362173	alpha/beta-Hydrolases superfamily protein;(source:Araport11)	10°C
AT1G74290	0.227955476079721	0.0362100568803955	0.64214997046075	1.44117079297303	-1.49496314662948	3.45295498674421	0.861167002012072	alpha/beta-Hydrolases superfamily protein;(source:Araport11)	10°C
AT1G74300	0.849285859963862	0.0771622110263205	0.0709461065649338	1.11259533646137	0.156415253323863	-2.31656184495732	0.253521126760563	alpha/beta-Hydrolases superfamily protein;(source:Araport11)	10°C
AT1G74448	0.148691790875311	0.0595275207559099	0.8277130077791	1.2252822048739	-1.48952029152956	3.04349674420576	0.145875251509054	NA	10°C
AT1G74620	0.994688870562112	0.811452628751265	0.00231274129271766	0.0907368284839916	-0.0051982183363121	0.295989166829231	0.303822937625755	RING/U-box superfamily protein;(source:Araport11)	10°C
AT1G75290	0.507763546592224	0.435559993929285	0.294338481253	0.360952016918208	0.82194036509035	-1.42376336840605	0.109657947686117	encodes a protein whose sequence is similar to an isoflavone reductase	10°C
AT1G75600	0.468508244061558	1.92788039421596e-05	0.329282762686678	4.7149199132461	1.23458587143865	10.9011513955308	0.0523138832997988	Histone superfamily protein;(source:Araport11)	10°C
AT1G75960	0.154817645776921	0.000790566755998769	0.810179540896042	3.10206145205964	-1.1859320791007	-3.86366950598441	0.424547283702213	AMP-dependent synthetase and ligase family protein;(source:Araport11)	10°C
AT1G76170	0.875253024343972	0.0780415032745172	0.0578663799018284	1.10767437359915	0.143906110381201	2.01786579264883	0.454728370221328	2-thiocytidine tRNA biosynthesis protein, TtcA;(source:Araport11)	10°C
AT1G76230	0.711203129021723	0.370814088926367	0.148006341304043	0.430843773376688	-0.564543533224196	-2.12745184179028	0.0613682092555332	hypothetical protein;(source:Araport11)	10°C
AT1G76360	0.571696385817273	0.00677888332089714	0.242834553324605	2.16884184116455	0.796331436489931	5.51482775678082	0.085513078470825	Protein kinase superfamily protein;(source:Araport11)	10°C
AT1G76480	0.352160490361873	6.91440752242558e-09	0.453259370061891	8.16024502752358	-0.82074077524896	6.57520751492855	0.538229376257545	caveolin-1 protein;(source:Araport11)	10°C
AT1G76490	0.425536188868411	6.39073742102571e-07	0.37106350030902	6.19444902612885	-0.864646781738915	9.18636420554106	0.105633802816901	Encodes a 3-hydroxy-3-methylglutaryl coenzyme A reductase, which is involved in melavonate biosynthesis and performs the first committed step in isoprenoid biosynthesis. Expression is activated in dark in leaf tissue but not controlled by light in the root (confine The mRNA is cell-to-cell mobile.	10°C
AT1G76530	0.259061441871064	0.413124529333765	0.586597221629209	0.383919017954829	-0.778766848392615	0.943019825643885	0.569416498993964	Auxin transport facilitator which abundance is controlled by ER stress, resulting in protein turnover in a tissue-dependent manner. This process allows for the integration of environmental input with phytochrome auxin signaling, contributing to stress-induced growth adaptation.	10°C
AT1G76560	0.0230634127416291	5.38767536971084e-26	1.63707642881951	25.268598580245	3.62315694530935	19.455753169206	0.100603621730382	CP12 domain-containing protein 3;(source:Araport11)	10°C
AT1G76580	0.859317890495512	0.00363257206090555	0.0658461463564835	2.43978576165672	0.160069184135194	3.40303530142176	0.614688128772636	Squamosa promoter-binding protein-like (SBP domain) transcription factor family protein;(source:Araport11)	10°C
AT1G76680	0.282398931245689	0.0445471427000536	0.549136951228513	1.3511801468324	-1.58213022055119	-4.33594728592194	0.0754527162977867	Encodes a member of an alpha/beta barrel fold family of FMN-containing oxidoreductases. One of the closely related 12-oxophytodienoic acid reductases. This enzyme is not expected to participate in jasmonic acid biosynthesis because during in vitro assays, it shows very little activity with the naturally occurring OPDA isomer. Shows activity towards 2,4,6-trinitrotoluene. Expressed predominately i…	10°C
AT1G76690	0.242684109031728	0.0808211082198518	0.61495866036266	1.09247519880222	-1.67743007552203	-3.70216334512177	0.0784708249496982	Encodes one of the closely related 12-oxophytodienoic acid reductases. This enzyme is not expected to participate in jasmonic acid biosynthesis because during in vitro assays, it shows very little activity with the naturally occurring OPDA isomer. Shows activity towards 2,4,6-trinitrotoluene. Expressed predominately in root. Predicted to be a cytosolic protein.	10°C
AT1G76705	0.713315416972899	0.0374495807557736	0.1467183894184	1.42655303981961	-0.470213613745131	-4.33549912285709	0.0814889336016097	calmodulin binding protein;(source:Araport11)	10°C
AT1G76740	0.345143817209483	0.000123870078552503	0.461999902011601	3.90703358699668	1.19163732674717	7.97642872186321	0.0814889336016097	hypothetical protein;(source:Araport11)	10°C
AT1G76780	0.348233567452084	0.000115929968705222	0.458129368036123	3.9358042813712	-0.876875674296277	4.4483215449221	0.414486921529175	HSP20-like chaperones superfamily protein;(source:Araport11)	10°C
AT1G76820	0.316085048433907	0.0493172464718237	0.500196046824842	1.30700117934873	-0.836697590402514	-2.69521599056839	0.222334004024145	eukaryotic translation initiation factor 2 (eIF-2) family protein;(source:Araport11)	10°C
AT1G76830	0.241701138286865	0.000378684059460525	0.616721304286019	3.42172297593024	-1.03536351698977	-4.62977526592783	0.256539235412475	F-box and associated interaction domains-containing protein;(source:Araport11)	10°C
AT1G76910	0.352788500039757	0.026399720800074	0.452485580146443	1.5784006661464	-1.56176870115368	-4.94581529579654	0.0704225352112676	hypothetical protein;(source:Araport11)	10°C
AT1G76960	0.82544227352781	0.000316681634811135	0.0833132932854321	3.49937712176055	0.275146774996454	6.07521367586788	0.869215291750503	Unknown protein, contains WRKY40 binding motifs.	10°C
AT1G76980	0.407374442420497	0.912715633893927	0.390006220951756	0.0396645103817529	0.797289726027055	0.170206334871255	0.160965794768612	patatin-like phospholipase domain protein;(source:Araport11)	10°C
AT1G77122	0.304931768450507	3.45554411147019e-15	0.515797327540046	14.4614835587084	1.37030517951779	13.3870504266416	0.124748490945674	Uncharacterized protein family UPF0090;(source:Araport11)	10°C
AT1G77145	0.535062528144286	2.0390044410149e-17	0.271595462761495	16.690581828314	0.843990010249796	16.3413888986821	0.0935613682092555	DUF506 gene family member	10°C
AT1G77150	0.892346810775709	1.48366039315934e-14	0.0494663241737617	13.8286654968034	-0.157750434486336	12.464880025964	0.139839034205231	Pentatricopeptide repeat (PPR) superfamily protein;(source:Araport11)	10°C
AT1G77160	0.434771296530644	1.09572210527209e-05	0.361739135629525	4.96029957673662	-0.817313999468619	5.97673160153896	0.225352112676056	DUF506 gene family member	10°C
AT1G77210	0.866464568593172	0.311584849028247	0.0622491917256936	0.506423668276119	0.189160778430304	-1.62622514544836	0.147887323943662	AtSTP14 belongs to the family of sugar transport proteins (AtSTPs)in volved in monosaccharide transport. Heterologous expression in yeast revealed that AtSTP14 is the transporter specifc for galactose and does not transport other monosaccharides such as glucose or fructose.	10°C
AT1G77340	0.824237319856936	0.000690106918222297	0.0839477253598434	3.16108361883265	0.35517520464909	8.23736061999372	0.0583501006036217	Pentatricopeptide repeat (PPR) superfamily protein;(source:Araport11)	10°C
AT1G77360	0.550338745485504	0.00724241022445789	0.259369910488488	2.14011687952278	0.525556953467339	3.51171368683645	0.254527162977867	Tetratricopeptide repeat (TPR)-like superfamily protein;(source:Araport11)	10°C
AT1G77620	0.532258930353465	0.764825182196968	0.273877043143384	0.116437821164568	-1.16024845471575	-0.722441765103779	0.0593561368209256	P-loop containing nucleoside triphosphate hydrolases superfamily protein;(source:Araport11)	10°C
AT1G77650	0.0827909441378868	0.0193844163424004	1.08201716473725	1.71254727090598	-1.91745184004055	-3.86509552056733	0.137826961770624	F-box associated ubiquitination effector family protein;(source:Araport11)	10°C
AT1G77655	0.883213986356905	9.07443722556526e-10	0.053934062181078	9.04218029933981	0.18575010024908	11.7764982532314	0.0955734406438632	hypothetical protein;(source:Araport11)	10°C
AT1G77770	0.939980757224528	0.036948957280826	0.0268810369500287	1.43239781311687	-0.137109478556674	5.03302214571213	0.0593561368209256	forkhead box protein, putative (DUF1644);(source:Araport11)	10°C
AT1G77780	0.607081600088048	0.0699293320069976	0.216752929870134	1.15534062029487	-1.13925173943012	4.72792372857119	0.0503018108651912	Glycosyl hydrolase superfamily protein;(source:Araport11)	10°C
AT1G77815	0.0382820338564159	0.00100078540235198	1.41700499698835	2.99965903797113	-2.4847388945167	-5.4487050942162	0.13682092555332	ribonuclease H superfamily polynucleotidyl transferase;(source:Araport11)	10°C
AT1G77830	0.247427612163464	0.237571527227755	0.606551836068757	0.624205610445234	1.25110063471923	1.80638981087131	0.167002012072435	RING/U-box superfamily protein;(source:Araport11)	10°C
AT1G77930	0.909707954074404	0.0249071452411964	0.0410980079983406	1.60367604673261	0.104458350808101	-2.7292275132535	0.324949698189135	Chaperone DnaJ-domain superfamily protein;(source:Araport11)	10°C
AT1G77950	0.996069782874987	0.00452968122353398	0.00171023461253605	2.3439323604003	-0.00843368884889364	-7.26049322149682	0.0523138832997988	Cooperates with the histone mark reader EBS to modulate seed germination under high temperature.	10°C
AT1G77960	0.242937571739354	0.00240724925306803	0.614505313777678	2.61847893937697	0.924058228794095	3.4913438966608	0.428571428571429	repressor ROX1-like protein;(source:Araport11)	10°C
AT1G78030	0.656098223488427	0.0531961968668541	0.183031138176579	1.27411941542637	0.469268284867835	2.74419934781446	0.797786720321932	hypothetical protein;(source:Araport11)	10°C
AT1G78160	0.690179569948374	0.490946487631805	0.161037900434281	0.308965842689135	-0.522586657403191	-1.12314162785211	0.142857142857143	Encodes a member of the Arabidopsis Pumilio (APUM) proteins containing PUF domain (eight repeats of approximately 36 amino acids each). PUF proteins regulate both mRNA stability and translation through sequence-specific binding to the 3 Prime UTR of target mRNA transcripts.Encodes a member of the Arabidopsis Pumilio (APUM) proteins containing PUF domain (eight repeats of approximately 36 amino ac…	10°C
AT1G78220	0.240576269341414	0.0266578092780304	0.618747214079965	1.57417554350262	-1.08997822642197	-3.00009228351052	0.230382293762575	14-3-3 protein GF14 pi	10°C
AT1G78450	0.54220599740151	0.249990887451149	0.265835682948863	0.602075821735204	-0.562818594785477	-1.64621136416059	0.198189134808853	SOUL heme-binding family protein;(source:Araport11)	10°C
AT1G78470	0.223564169683785	6.60490990096717e-05	0.650597798976639	4.18013310231587	1.31248496598215	6.44325163305833	0.144869215291751	F-box/LRR protein;(source:Araport11)	10°C
AT1G78480	0.370386305175308	0.181391484436606	0.431345079486721	0.741383105087389	1.07096654622473	2.55714551472417	0.0985915492957746	Prenyltransferase family protein;(source:Araport11)	10°C
AT1G78640	0.485736605966948	0.440221319945113	0.313599166095847	0.356328928365354	-0.952153618477018	-1.57475786750495	0.085513078470825	B3 domain protein;(source:Araport11)	10°C
AT1G78660	0.413732073934265	0.137660300911965	0.383280809796493	0.86119128545595	0.800567259013071	2.43398711990164	0.140845070422535	The Arabidopsis protein AtGGH1 is a gamma-glutamyl hydrolase cleaving pentaglutamates to yield di- and triglutamates. The enzyme is involved in the tetrahydrofolate metabolism and located to the vacuole.	10°C
AT1G78720	0.719893182965758	0.019026805896759	0.14273193897155	1.72063411228268	-0.443862665745883	-3.70299259887132	0.153923541247485	SecY protein transport family protein;(source:Araport11)	10°C
AT1G78730	0.314558269256885	1.03453315809225e-13	0.502298893389707	12.9852555850894	1.27991792684658	13.1844863194203	0.113682092555332	FBD, F-box, Skp2-like and Leucine Rich Repeat domains containing protein;(source:Araport11)	10°C
AT1G78740	0.21244426788371	9.72569967959889e-05	0.672754982437769	4.01207914516335	1.68754242991693	7.88077553564235	0.0865191146881288	RNI-like superfamily protein;(source:Araport11)	10°C
AT1G78820	0.173030192145967	0.00628455954347179	0.761878109944392	2.20172515465946	-1.79072403378882	-6.08304473302598	0.0704225352112676	D-mannose binding lectin protein with Apple-like carbohydrate-binding domain-containing protein;(source:Araport11)	10°C
AT1G78840	0.807281586590557	0.0469365828742715	0.0929749532930155	1.3284885315433	-0.2385963788928	-2.94133110370966	0.181086519114688	F-box/RNI-like/FBD-like domains-containing protein;(source:Araport11)	10°C
AT1G78860	0.455464484041121	1.14126338595758e-07	0.341545482546795	6.94261411555761	-0.781278165863329	-7.99845675657443	0.170020120724346	curculin-like (mannose-binding) lectin family protein, low similarity to Ser/Thr protein kinase (Zea mays) GI:2598067; contains Pfam profile PF01453: Lectin (probable mannose binding) but not the protein kinase domain of the Z. mays protein	10°C
AT1G79070	0.155611548220057	0.0822555944411719	0.807958176355691	1.08483455474814	-1.22860779941333	-2.49046723981919	0.197183098591549	SNARE-associated protein-like protein;(source:Araport11)	10°C
AT1G79100	0.660241773432573	0.00213476716576984	0.180297001366925	2.67064948557364	0.558236705538305	5.01062721156078	0.141851106639839	arginine/serine-rich protein-like protein;(source:Araport11)	10°C
AT1G79170	0.5447931642278	0.000802286925751362	0.26376835035513	3.09567028510064	0.475707353228925	3.8305494782247	0.545271629778672	transmembrane protein;(source:Araport11)	10°C
AT1G79320	0.926575631258432	1.97740114111079e-11	0.0331191258349581	10.7039052195589	0.146107294728294	12.9961452634092	0.0935613682092555	Encodes a putative metacaspase. Arabidopsis contains three type I MCP genes (MCP1a-c) and six type II MCP genes (MCP2a–f): AtMCP1a/At5g64240, AtMCP1b/At1g02170, AtMCP1c/At4g25110, AtMCP2a/At1g79310, AtMCP2b/At1g79330, AtMCP2c/At1g79320, AtMCP2d/At1g79340, AtMCP2e/At1g16420, AtMCP2f/At5g04200.	10°C
AT1G79670	0.391741907918086	1.10645138968619e-05	0.406999965842957	4.95606766140666	1.1108503410437	8.48954588908366	0.0955734406438632	Encodes a receptor-like kinase that does not contain an extracellular leucine-rich repeat domain. A novel type of dominant disease-resistance protein that confers resistance to a broad spectrum of Fusarium races.	10°C
AT1G79915	0.421238686472147	0.79354447872962	0.375471750141254	0.100428725713842	-1.47257880121744	-0.647699005700959	0.0563380281690141	Putative methyltransferase family protein;(source:Araport11)	10°C
AT1G79920	0.50211346869221	0.0528643067550879	0.29919812895377	1.27683745861296	-0.472049134209567	2.25358249413258	0.600603621730382	Heat shock protein 70 (Hsp 70) family protein;(source:Araport11)	10°C
AT1G79930	0.433364417769912	0.0684884561271926	0.363146750147188	1.16438262358421	-0.553349727748444	2.12542517027231	0.605633802816901	encodes high molecular weight heat shock protein 70 not a HSP90 homolog, mRNA is constitutively expressed but transiently induced after heat shock	10°C
AT1G79940	0.628218034761069	5.1190552574618e-08	0.201889600117094	7.29081018244795	0.343907046687681	6.23634446390129	0.572434607645875	J domain protein localized in ER membrane. Mutants have defective pollen germination.	10°C
AT1G80200	0.423541551848062	3.69451989735646e-10	0.373103976471168	9.43244199014491	0.608197716476483	7.23251818624439	0.398390342052314	transmembrane protein;(source:Araport11)	10°C
AT1G80220	0.0834270881530991	1.81089575493551e-29	1.07869291428637	28.7421065493322	1.69452514253303	12.7340349241929	0.39738430583501	hypothetical protein (DUF1644);(source:Araport11)	10°C
AT1G80230	0.893389478894329	0.104893787991771	0.0489591663538172	0.979250230784322	0.188383786997599	3.68830872614259	0.932595573440644	Rubredoxin-like superfamily protein;(source:Araport11)	10°C
AT1G80470	0.497490464966132	1.19182750749364e-06	0.303215238641426	5.9237865952371	1.1576786540765	12.60586511205	0.0503018108651912	F-box/RNI-like/FBD-like domains-containing protein;(source:Araport11)	10°C
AT1G80555	0.562163886742812	2.54550028041793e-05	0.250137056793449	4.5942268507838	0.68092362110894	6.89735369562094	0.139839034205231	Isocitrate/isopropylmalate dehydrogenase family protein;(source:Araport11)	10°C
AT1G80580	0.726772321762228	0.0187726276792607	0.138601620624905	1.72647493320011	0.246755736935514	2.79309390893752	0.358148893360161	encodes a member of the ERF (ethylene response factor) subfamily B-1 of ERF/AP2 transcription factor family. The protein contains one AP2 domain. There are 15 members in this subfamily including ATERF-3, ATERF-4, ATERF-7, and leafy petiole.	10°C
AT1G80590	0.957273678830218	0.71104311513476	0.0189638822713538	0.148104064393436	0.0636427272115978	-0.626970560770656	0.869215291750503	member of WRKY Transcription Factor; Group III; likely acts as a positive regulator in the salt stress response, which may be involved in an ABA-mediated signaling pathway.	10°C
AT1G80745	0.585191480760112	0.556628299870072	0.232702004976331	0.254434717216903	0.513213234114662	-0.867310850330618	0.183098591549296	Transcription factor TFIIIC, tau55-related protein;(source:Araport11)	10°C
AT1G80865	0.415388416983278	0.280263790836764	0.381545617840356	0.552433008039149	-1.04764580729318	-2.10501773046312	0.905432595573441	hypothetical protein;(source:Araport11)	10°C
AT1G80940	0.882307086116978	0.0245787665261875	0.054380232788293	1.60943991576656	0.164702182720968	3.55014649534409	0.153923541247485	Snf1 kinase interactor-like protein;(source:Araport11)	10°C
AT1G80960	0.0919345215125076	0.00144920656099766	1.03652137993939	2.8388697084502	-2.76927394797401	-7.08474025970779	0.929577464788732	F-box and Leucine Rich Repeat domains containing protein;(source:Araport11)	10°C
AT1G80970	0.0709672080572155	0.170672061767787	1.14894228014798	0.767837565078134	-1.49394709320617	-1.85867287339769	0.770623742454728	XH domain-containing protein;(source:Araport11)	10°C
AT1G80980	0.0615622822917711	0.144698248699107	1.21068528799019	0.839536725169259	-1.5469351877662	-1.97553443498661	0.769617706237425	stress response NST1-like protein;(source:Araport11)	10°C
AT2G01023	0.169753447064124	0.281788717110995	0.770181398044645	0.550076400135584	-1.1617896001006	-1.37883187971424	0.272635814889336	hypothetical protein;(source:Araport11)	10°C
AT2G01050	0.151458369413724	0.000609868164110807	0.819706723058968	3.21476403677161	1.48678115076669	5.108277534274	0.177062374245473	zinc ion binding / nucleic acid binding protein;(source:Araport11)	10°C
AT2G01240	0.295234174532952	3.51308374940285e-08	0.529833372621183	7.45431149681487	-1.04889353171037	-6.47012213068029	0.630784708249497	reticulon-like protein B15;(source:Araport11)	10°C
AT2G01280	0.152349020911925	0.000599116718359762	0.81716033247455	3.22248856124742	1.28895936146448	4.78351757383503	0.788732394366197	Involved in regulation of thermo tolerance.	10°C
AT2G01310	0.585343006074645	0.000231969804880686	0.232589566412448	3.63456854281232	-0.486853910844105	4.81894762794159	0.74748490945674	hypothetical protein;(source:Araport11)	10°C
AT2G01340	0.0965279857433062	2.48459915352764e-21	1.01534675617076	20.6047436670727	1.51977912322964	13.4553897180824	0.191146881287726	Encodes a protein whose expression is responsive to nematode infection; PADRE protein up-regulated after infection by S. sclerotiorun.	10°C
AT2G01360	0.490711453422622	1.90261100917111e-08	0.309173805275262	7.7206499946026	0.593482523582522	6.82185255484696	0.319919517102616	pentatricopeptide (PPR) repeat protein;(source:Araport11)	10°C
AT2G01370	0.64405323574122	0.139280896730588	0.191078233520457	0.856108445768581	0.371080540743349	1.75547635250574	0.361167002012072	DNA-binding storekeeper protein-related transcriptional regulator;(source:Araport11)	10°C
AT2G01390	0.238637926164453	0.000422201302705724	0.622260533779617	3.37448043100696	1.0200175575697	4.33339396376647	0.310865191146881	Tetratricopeptide repeat (TPR)-like superfamily protein;(source:Araport11)	10°C
AT2G01430	0.722680706443917	0.432422453662037	0.14105353957671	0.364091763265577	0.272112963261761	1.05114849345613	0.238430583501006	ATHB17 is a member of the HD-Zip transcription factor family. It is expressed most strongly in roots at different stages of development and induced by ABA, paraquat, drought, and NaCl treatments. Loss of function mutants are more sensitive to salt and drought stress.The protein is nuclear localized and has been shown to bind to the promoter of SIG5 and other genes.	10°C
AT2G01460	0.787810208124891	0.0572531906012793	0.103578396078809	1.24220030598513	-0.480089673730216	-4.91343508060528	0.051307847082495	P-loop containing nucleoside triphosphate hydrolases superfamily protein;(source:Araport11)	10°C
AT2G01470	0.102169621884458	6.33489456099109e-16	0.990678213879408	15.1982606091879	1.22924555868016	9.49989648060808	0.352112676056338	Sec12p-like protein (GTP exchange protein) that functionally complements yeast sec12 null mutant. Protein is localized to the ER.	10°C
AT2G01554	0.629135134234754	9.05077508910895e-14	0.201256060835959	13.0433142271474	0.432204108560479	8.45339131664242	0.561368209255533	hypothetical protein;(source:Araport11)	10°C
AT2G01780	0.362893398635314	0.000226117237489046	0.440220931943648	3.64566632902561	0.864343709194961	5.18358218156017	0.793762575452716	Curculin-like (mannose-binding) lectin family protein;(source:Araport11)	10°C
AT2G01820	0.31644849449419	0.395033070379414	0.499696966143396	0.403366545684668	-0.741635335577679	1.03363135703905	0.672032193158954	Transmembrane kinase (TMK), member of the plant receptor-like kinase (RLK) family. TMKs are characterized by an extracellular leucine-rich-repeat (LRR) domain, a single transmembrane region and a cytoplasmic kinase domain. TMKs have been shown to act as critical modulators of cell expansion and cell proliferation.	10°C
AT2G01900	0.633628371955791	0.304436310156161	0.198165384594114	0.516503550455942	-0.451409980527378	1.71014099018126	0.135814889336016	Encodes an inositol polyphosphate phosphatidylinositol 5-phosphatase that is expressed in roots and is involved in mediating salt tolerance through endocytosis.	10°C
AT2G01920	0.848430921897552	0.63495073177515	0.0713835115784444	0.197259971949438	-0.318441853018525	-1.11190675160162	0.0633802816901408	ENTH/VHS/GAT family protein;(source:Araport11)	10°C
AT2G02000	0.160124085838841	0.0340058443236978	0.795543336661965	1.46844643768089	2.1856929308703	5.15521846445365	0.0583501006036217	Glutamate decarboxylase; GABA plays a key role in the acclimation of plants to high light + heat stress, potentially by promoting autophagy.	10°C
AT2G02023	0.62349800240955	0.0479905495873279	0.20516493359506	1.31884427650273	-0.461162318379226	-2.58463857543009	0.255533199195171	hypothetical protein;(source:Araport11)	10°C
AT2G02026	0.834540051019832	0.149130181077573	0.078552815941573	0.826434454809863	-0.194751382282442	-1.87448673147895	0.26056338028169	hypothetical protein;(source:Araport11)	10°C
AT2G02030	0.482919251889123	0.481314392410882	0.316125480823402	0.317571151721408	0.553304383321301	-0.812400005409467	0.573440643863179	F-box family protein;(source:Araport11)	10°C
AT2G02103	0.451410644779102	1.22714102657743e-08	0.345428203977093	7.91110552403347	0.652083971180264	7.03658409178594	0.700201207243461	Ta11-like non-LTR retrotransposon;(source:Araport11)	10°C
AT2G02120	0.265712080147964	0.522091972574842	0.575588700680646	0.282252984232785	1.64863405217861	1.27924762502415	0.0895372233400402	Predicted to encode a PR (pathogenesis-related) protein. Belongs to the plant defensin (PDF) family with the following members: At1g75830/PDF1.1, At5g44420/PDF1.2a, At2g26020/PDF1.2b, At5g44430/PDF1.2c, At2g26010/PDF1.3, At1g19610/PDF1.4, At1g55010/PDF1.5, At2g02120/PDF2.1, At2g02100/PDF2.2, At2g02130/PDF2.3, At1g61070/PDF2.4, At5g63660/PDF2.5, At2g02140/PDF2.6, At5g38330/PDF3.1 and At4g30070/PDF…	10°C
AT2G02130	0.265712080147964	0.522091972574842	0.575588700680646	0.282252984232785	1.64863405217861	1.27924762502415	0.0895372233400402	Predicted to encode a PR (pathogenesis-related) protein. Belongs to the plant defensin (PDF) family with the following members: At1g75830/PDF1.1, At5g44420/PDF1.2a, At2g26020/PDF1.2b, At5g44430/PDF1.2c, At2g26010/PDF1.3, At1g19610/PDF1.4, At1g55010/PDF1.5, At2g02120/PDF2.1, At2g02100/PDF2.2, At2g02130/PDF2.3, At1g61070/PDF2.4, At5g63660/PDF2.5, At2g02140/PDF2.6, At5g38330/PDF3.1 and At4g30070/PDF…	10°C
AT2G02240	0.00784090547534079	2.16471625112301e-11	2.10563378167308	10.6645990224735	2.45384706347291	10.1034496907869	0.168008048289738	F-box family protein;(source:Araport11)	10°C
AT2G02250	0.918099634788063	1.37506510810696e-05	0.0371101853666889	4.86167673789034	0.0799901230228805	5.33026708781154	0.688128772635815	phloem protein 2-B2;(source:Araport11)	10°C
AT2G02280	0.813906399270983	9.59246263864266e-06	0.0894255369012816	5.0180698836452	0.173889240205138	5.08030049290598	0.427565392354125	phloem protein 2-B4;(source:Araport11)	10°C
AT2G02290	0.876355966495004	4.00844580132986e-07	0.0573194521846683	6.39702398417399	-0.212628298271299	9.59626996249478	0.0995975855130785	Haloacid dehalogenase-like hydrolase (HAD) superfamily protein;(source:Araport11)	10°C
AT2G02300	0.144715679465404	0.0733945715366687	0.839484411960457	1.13433606050427	1.99516767225135	-3.48868006315343	0.0945674044265594	phloem protein 2-B5;(source:Araport11)	10°C
AT2G02320	0.476957800463044	0.00575097931331658	0.321520044097769	2.24025819458774	0.803052135069607	4.44339084199244	0.146881287726358	phloem protein 2-B7;(source:Araport11)	10°C
AT2G02360	0.706857840905526	0.936317721333735	0.150667920175024	0.0285767568087246	-0.44694529968031	0.145918208539781	0.109657947686117	Encodes an F-box protein containing a Nictaba-related lectin domain that can act as a carbohydrate-binding protein.Expression is induced by SA and pathogenic bacteria.	10°C
AT2G02380	0.168343151596495	0.827664359406038	0.773804546542591	0.0821457458360076	-1.89920683468796	0.392880763348921	0.112676056338028	Encodes glutathione transferase belonging to the zeta class of GSTs. Naming convention according to Wagner et al. (2002).	10°C
AT2G02410	0.170348425233275	0.0102217938979788	0.768661876863701	1.99047287997175	-2.26361420762709	5.20445523034576	0.0865191146881288	yacP-like NYN domain protein;(source:Araport11)	10°C
AT2G02440	0.569798658866927	0.0129972412322046	0.244278577292713	1.88614882036827	-0.489648740723269	-2.83067838234921	0.492957746478873	transmembrane protein;(source:Araport11)	10°C
AT2G02490	0.867456210853125	0.425987195574966	0.0617524391478615	0.370603454828526	-0.127812565785543	-0.908775064138233	0.485915492957746	transmembrane protein;(source:Araport11)	10°C
AT2G02498	0.846480124920194	0.0573327686120137	0.0723832345294351	1.24159708554282	0.434005704820842	7.20798817895894	0.976861167002012	transmembrane protein;(source:Araport11)	10°C
AT2G02500	0.405852986180995	0.681649164942846	0.391631254237575	0.166439092987045	-0.749483234250392	-0.490082815796272	0.352112676056338	Encodes a protein with 4-Diphosphocytidyl-2C-methyl-D-erythritol synthase activity. The enzyme has an absolute requirement for divalent cations (Mg2+ reaches the highest catalytic activity).	10°C
AT2G02515	0.26595623583243	0.421634159329198	0.575189822392226	0.375064211345767	0.787479087991519	-0.917000674797733	0.503018108651911	hypothetical protein;(source:Araport11)	10°C
AT2G02520	0.208094861413298	0.268931634691374	0.681738643898912	0.570358108286866	-1.14327078163979	-1.50945616913799	0.774647887323944	RNA-directed DNA polymerase (reverse transcriptase)-related family protein;(source:Araport11)	10°C
AT2G02550	0.475241487389039	0.0287743455508143	0.323085653553687	1.54099454526211	0.777753855668258	3.66071683211871	0.133802816901408	PIN domain-like family protein;(source:Araport11)	10°C
AT2G02580	0.733971223185111	0.182329439018602	0.134320967136936	0.739143204240676	-0.506031558053686	-2.99292335889996	0.0694164989939638	member of CYP71B	10°C
AT2G02620	0.80562547914473	0.0318597730533198	0.0938668070063535	1.49675732213319	-0.226553078418665	2.96123773578569	0.21830985915493	Cysteine/Histidine-rich C1 domain family protein;(source:Araport11)	10°C
AT2G02630	0.764927281930551	0.00032483495805886	0.116379849235115	3.48833723905186	-0.317878670141985	6.10426139123809	0.128772635814889	Cysteine/Histidine-rich C1 domain family protein;(source:Araport11)	10°C
AT2G02640	0.0972747732754195	0.158798113928401	1.01199977276117	0.799154660066054	-1.334735215925	1.72741504378825	0.316901408450704	Cysteine/Histidine-rich C1 domain family protein;(source:Araport11)	10°C
AT2G02650	0.43099326211653	0.0217138587461905	0.365529519278906	1.66326299168774	-0.600324288539014	2.71055021737138	0.369215291750503	Ribonuclease H-like superfamily protein;(source:Araport11)	10°C
AT2G02660	0.849442291573641	0.00119742682114888	0.0708661203881548	2.92175101832454	0.206729737160452	5.15070300154423	0.150905432595573	F-box associated ubiquitination effector family protein;(source:Araport11)	10°C
AT2G02680	0.728804742339512	0.598160330200742	0.137388810067467	0.223182392618966	-0.287956453280273	0.674561064433661	0.72635814889336	Cysteine/Histidine-rich C1 domain family protein;(source:Araport11)	10°C
AT2G02690	0.408689502676704	1.21209290670716e-10	0.388606517140695	9.91646409029858	0.63327892516493	7.5293718454445	0.629778672032193	Cysteine/Histidine-rich C1 domain family protein;(source:Araport11)	10°C
AT2G02700	0.0205805664745412	3.32381628222212e-09	1.68654267557059	8.47836298904622	2.03267249417443	7.46228015824394	0.721327967806841	Cysteine/Histidine-rich C1 domain family protein;(source:Araport11)	10°C
AT2G02710	0.498530739535361	6.92246589499009e-08	0.30230805781573	7.15973917522184	0.653625799751897	7.88288874057226	0.1841046277666	Encodes a putative blue light receptor protein.	10°C
AT2G02770	0.603050070088214	0.058200501393095	0.219646627726739	1.23507327391856	-0.428814495180288	2.23040614510493	0.375251509054326	4-phosphopantetheinyl transferase domain protein;(source:Araport11)	10°C
AT2G02795	0.363185516723195	0.347763238198586	0.439871478798013	0.458716328863834	0.737748695874661	-1.14467412918284	0.323943661971831	transmembrane protein;(source:Araport11)	10°C
AT2G02835	0.429815788707544	0.766315166576034	0.366717635325216	0.115592578991011	-1.1876991903333	-0.650129648947244	0.926559356136821	nucleic acid/zinc ion-binding protein;(source:Araport11)	10°C
AT2G02840	0.644784943605234	0.880121581543919	0.190585112309524	0.0554573295016914	-0.341223590548716	-0.1727715233574	0.543259557344064	nucleic acid/zinc ion-binding protein;(source:Araport11)	10°C
AT2G02890	0.579209731077553	0.833938764576722	0.237164150336836	0.0788658380706523	0.480270685328467	0.261623460954754	0.297786720321932	F-box family protein;(source:Araport11)	10°C
AT2G02930	0.0762266203325581	1.64001477712691e-08	1.11789333516187	7.78515223878415	1.73512574091359	8.88083275999875	0.152917505030181	Encodes glutathione transferase belonging to the phi class of GSTs. Naming convention according to Wagner et al. (2002).	10°C
AT2G03000	0.135641071353773	0.159499928251651	0.867608788628584	0.797239507966794	1.12516220803263	1.61164127425827	0.453722334004024	RING/U-box superfamily protein;(source:Araport11)	10°C
AT2G03010	0.705596704797911	0.000144082116026767	0.151443456067033	3.84138992198197	-0.266252996594494	-4.34182802290188	0.54728370221328	hypothetical protein (DUF577);(source:Araport11)	10°C
AT2G03110	0.900036349300564	0.484274349203766	0.0457399505808141	0.31490853383243	-0.0993418453260071	0.808453227350644	0.579476861167002	putative RNA-binding protein;(source:Araport11)	10°C
AT2G03160	0.729936690965601	0.0036285106469731	0.136714805573518	2.4402715982501	0.298067093566441	3.62213709048594	0.297786720321932	SKP1-like 19;(source:Araport11)	10°C
AT2G03180	0.156749983679399	0.264442779300127	0.804792495715412	0.577668287041379	1.62713819519612	1.82465030909672	0.141851106639839	hypothetical protein;(source:Araport11)	10°C
AT2G03210	0.128469301115879	0.000253503732907675	0.891200638471131	3.5960156411856	1.20044053873716	4.21518917242898	0.420523138832998	member of Glycosyltransferase Family- 37	10°C
AT2G03250	0.722999005357001	5.10475301767724e-13	0.140862300171946	12.2920252654585	0.298630745611959	9.19955310583891	0.266599597585513	EXS (ERD1/XPR1/SYG1) family protein;(source:Araport11)	10°C
AT2G03290	0.999310687546413	0.843353837066262	0.000299467820210913	0.0739901747891139	0.00133690103627094	-0.459428204160954	0.0643863179074447	emp24/gp25L/p24 family/GOLD family protein;(source:Araport11)	10°C
AT2G03300	0.203362782419225	0.00653804912274133	0.691728524711738	2.18455182073097	0.890380308062793	3.17976812471563	0.612676056338028	TX12 is a Toll/Interleukin-1 receptor domain containing protein. Misexpression results in ectopic activation of defense response genes.	10°C
AT2G03310	0.9650062783251	0.410571296518943	0.0154698611297031	0.386611415898627	-0.0548630664121648	-1.49657719666495	0.110663983903421	transmembrane protein;(source:Araport11)	10°C
AT2G03320	0.927890020939277	0.373835336563196	0.0325034959036388	0.427319649588877	0.0974115076477558	-1.3475168946709	0.17102615694165	hypothetical protein;(source:Araport11)	10°C
AT2G03330	0.784421179284963	0.0719447635340181	0.10545068894304	1.14300081049792	0.226769630539884	2.20150754828479	0.318913480885312	transmembrane protein;(source:Araport11)	10°C
AT2G03360	0.104659758451591	0.825369154224858	0.980220271920664	0.0833517656503308	-1.2339987285868	-0.252136907860575	0.525150905432596	Glycosyltransferase family 61 protein;(source:Araport11)	10°C
AT2G03370	0.634652627870421	0.0402263407269587	0.19746391735058	1.39548947213592	-0.446484068506462	2.91147666487029	0.202213279678068	O-linked-mannose beta-1,4-N-acetylglucosaminyltransferase-like protein;(source:Araport11)	10°C
AT2G03460	0.698937686727763	0.303160856124918	0.155561541731581	0.518326875158757	0.512864332391684	-2.03692818776131	0.0915492957746479	Galactose oxidase/kelch repeat superfamily protein;(source:Araport11)	10°C
AT2G03550	0.855313574568315	1.64272391912851e-05	0.0678746352860523	4.78443541920273	0.167839609103172	6.00558823236906	0.210261569416499	alpha/beta-Hydrolases superfamily protein;(source:Araport11)	10°C
AT2G03560	0.462552665601015	0.0824626762166074	0.334838811946032	1.08374257485548	0.597007940530206	2.00727461520736	0.41851106639839	F-box only protein (DUF295);(source:Araport11)	10°C
AT2G03565	0.546413492584392	0.0400027241693147	0.262478585163639	1.39791043238663	-0.716733132985171	-3.42793590223707	0.134808853118712	hypothetical protein;(source:Araport11)	10°C
AT2G03570	0.00414309333290081	9.67449356567056e-05	2.38267528308905	4.01437175988955	-5.14389981108062	9.61185145766258	0.0563380281690141	hypothetical protein;(source:Araport11)	10°C
AT2G03580	0.164185737244747	1.20867710403096e-06	0.784664572581627	5.91768970465393	2.04555003504741	10.4903030747327	0.0744466800804829	F-box family protein-like protein;(source:Araport11)	10°C
AT2G03600	0.511647664346439	0.108655135238228	0.291029004071405	0.963949743315634	0.699688577253187	2.98908275684205	0.895372233400402	Encodes UPS3 (ureide permease 3), similar to UPS1, an allantoin transporter.	10°C
AT2G03610	0.552558553829454	0.0772536411311824	0.257621693647179	1.11208104218256	-0.630558828476337	-2.61052328763525	0.182092555331992	F-box family protein;(source:Araport11)	10°C
AT2G03750	0.544481176769682	0.430956574997031	0.264017129620535	0.365566488979182	0.555724948335849	-0.949916624826494	0.338028169014085	P-loop containing nucleoside triphosphate hydrolases superfamily protein;(source:Araport11)	10°C
AT2G03821	0.244008725888911	0.000575255724201957	0.612594642769289	3.24013905110008	-1.3680393518824	6.37311586065768	0.894366197183099	hypothetical protein;(source:Araport11)	10°C
AT2G03822	0.197996392623997	3.38631833248266e-10	0.703342722252429	9.47027221824649	1.94185045751824	11.5441569803082	0.105633802816901	hypothetical protein;(source:Araport11)	10°C
AT2G03930	0.754809550116039	0.36328875883952	0.122162613625735	0.439748040203612	-0.220632015121535	1.037827276468	0.484909456740443	NA	10°C
AT2G03931	0.385354937713105	0.246860757070951	0.414139071846479	0.607547943450456	-0.972724454671737	-2.18641690633253	0.101609657947686	Encodes a defensin-like (DEFL) family protein.	10°C
AT2G03932	0.132738643290273	0.0579460455725359	0.877002625556105	1.23697619636346	-1.30683156196083	-2.66702396799172	0.207243460764588	Encodes a defensin-like (DEFL) family protein.	10°C
AT2G03933	0.505224526736298	0.704327183970396	0.296515574253532	0.15222554940334	-0.843399458243058	0.810036019457718	0.0774647887323944	Encodes a defensin-like (DEFL) family protein.	10°C
AT2G03936	0.214210440215078	0.0577916587435848	0.669159366289859	1.23813484017893	-1.32569601155805	-3.10032176776509	0.141851106639839	Encodes a defensin-like (DEFL) family protein.	10°C
AT2G03938	0.231234716834521	0.751488813669574	0.635946961783628	0.124077479744718	-1.49129141224816	-0.660514110749394	0.0814889336016097	NA	10°C
AT2G03955	0.477815880224875	0.188621818896189	0.320739420556364	0.724408071523742	-0.544420310243143	-1.50595617152957	0.545271629778672	Encodes a defensin-like (DEFL) family protein.	10°C
AT2G04020	0.423028687389492	0.239530127399506	0.373630180254968	0.620639854522983	0.585121116032495	1.49482871793989	0.720321931589537	GDSL-motif esterase/acyltransferase/lipase. Enzyme group with broad substrate specificity that may catalyze acyltransfer or hydrolase reactions with lipid and non-lipid substrates.	10°C
AT2G04031	0.867631972710183	0.654625009268158	0.0616644523750465	0.184007406941732	0.207885146818917	-0.8304836899985	0.105633802816901	Encodes a ECA1 gametogenesis related family protein	10°C
AT2G04037	0.311498806244123	0.778144692092391	0.506543613346974	0.108939640626452	1.5999501232481	0.650318787087685	0.0653923541247485	ECA1 gametogenesis family protein (DUF784);(source:Araport11)	10°C
AT2G04041	0.69482213149499	0.0141570425503265	0.158126356844003	1.8490274626224	-0.490976458383388	4.05497023273795	0.137826961770624	ECA1 gametogenesis family protein (DUF784);(source:Araport11)	10°C
AT2G04060	0.412972307290319	0.0264532597241652	0.384079069879277	1.57752080404506	0.687320662664847	2.95163743354334	0.757545271629779	glycosyl hydrolase family 35 protein;(source:Araport11)	10°C
AT2G04063	0.151254700615122	0.193255036519598	0.820291119687148	0.713869178888725	1.32795412739573	1.86160559855492	0.198189134808853	glycine-rich protein;(source:Araport11)	10°C
AT2G04066	0.291605916301529	4.59876860488219e-05	0.535203668999324	4.33735844216569	0.742779204712484	4.63528095055245	0.520120724346076	MATE efflux family protein;(source:Araport11)	10°C
AT2G04070	0.141439096465593	3.42085784416975e-07	0.849430526661182	6.46586497281155	1.04202460977996	6.05586948246538	0.351106639839034	Expression in rosette leaves is activated by high concentration of boron.	10°C
AT2G04080	0.261841323343483	1.99367407310629e-08	0.581961812774449	7.70034583891353	-1.14562406927866	9.16186208915722	0.139839034205231	MATE efflux family protein;(source:Araport11)	10°C
AT2G04090	0.838939708163495	0.902966513162586	0.0762692493653035	0.0443283553546788	0.199034621193892	-0.16785584508334	0.220321931589537	MATE efflux family protein;(source:Araport11)	10°C
AT2G04190	0.491545004740303	0.289821651106826	0.308436712998511	0.537869173713052	0.688221439869614	1.80890905090456	0.127766599597586	TRAF-like family protein;(source:Araport11)	10°C
AT2G04235	0.672761107691127	0.259129727495587	0.172139123041518	0.586482761669841	0.584400972989309	2.3398788516557	0.917505030181087	hypothetical protein;(source:Araport11)	10°C
AT2G04280	0.58663853908233	0.0404448581657377	0.231629409543321	1.3931366832529	-0.724322536612812	3.17058127597735	0.161971830985915	calcium ion-binding protein;(source:Araport11)	10°C
AT2G04300	0.34459461428844	0.0792574640854065	0.462691514476758	1.10095982742617	-1.18436845168947	-3.50491857524154	0.0895372233400402	Leucine-rich repeat protein kinase family protein;(source:Araport11)	10°C
AT2G04370	0.223130169458205	0.821354875074686	0.651441704734584	0.0854691608010784	-1.34778353798799	0.378486867118406	0.866197183098592	NA	10°C
AT2G04378	0.339473548494996	0.972377412207583	0.469194059940792	0.012165138133455	-1.05625137972785	0.0580414445901341	0.866197183098592		10°C
AT2G04380	0.55608165414008	0.20239903097013	0.25486143262883	0.693791571107598	-0.720801989201454	2.32710309411133	0.890342052313883	hypothetical protein;(source:Araport11)	10°C
AT2G04395	0.979550203138226	0.955340075020868	0.00897330097891032	0.0198420038983605	-0.0364649699452646	-0.118150377150307	0.079476861167002	Nucleic acid-binding, OB-fold-like protein;(source:Araport11)	10°C
AT2G04420	0.0661840149049459	0.73616068569595	1.17924689087555	0.133027379556039	-2.31656172651186	-0.670026221203784	0.909456740442656	Polynucleotidyl transferase, ribonuclease H-like superfamily protein;(source:Araport11)	10°C
AT2G04425	0.91454566219911	0.671316533157975	0.0387946058288641	0.173072656895433	-0.112431386546777	0.678311689882133	0.85010060362173	Encodes a member of a family of small,secreted, cysteine rich protein with sequence similarity to the PCP (pollen coat protein) gene family.	10°C
AT2G04430	0.728563755654628	0.885435471699918	0.137532437692951	0.0528430836052413	-0.391605305150165	0.232929883399131	0.145875251509054	nudix hydrolase homolog 5;(source:Araport11)	10°C
AT2G04440	0.0833008850431874	0.141461586097347	1.07935038433954	0.849361476824306	-2.92932712330395	-3.66800916452416	0.0553319919517103	MutT/nudix family protein;(source:Araport11)	10°C
AT2G04450	0.634321747215281	0.00131507561680677	0.197690398907298	2.88104927453715	-0.633023836376249	-5.9997602781111	0.103621730382294	Encodes a protein with NADH pyrophosphatase activity. Although this protein was also shown to have ADP-ribose diphosphatase activity in vitro, mutant analyses suggest that NUDX6 is involved in NADH metabolism in vivo.	10°C
AT2G04500	0.542605353223769	0.558960582053077	0.265515925900492	0.252618817516867	-0.799957981413994	-1.11349434798003	0.0995975855130785	Cysteine/Histidine-rich C1 domain family protein;(source:Araport11)	10°C
AT2G04515	0.908604353649425	0.739838737124476	0.041625186560143	0.13086293325451	-0.156368307412371	-0.629940343098211	0.100603621730382	transmembrane protein;(source:Araport11)	10°C
AT2G04620	0.0388756156775612	0.11029664000912	1.41032271993938	0.957437717366921	-2.15491753249789	2.38037282184574	0.178068410462777	Encodes a Zn transporter that localizes to the Golgi apparatus and forms a functional complex with AtMTP5t1 to transport Zn into the Golgi.	10°C
AT2G04622	0.348928475229822	0.0598821742327524	0.457263587357384	1.2227024394555	-0.884824933998342	2.68608086761916	0.199195171026157	transmembrane protein;(source:Araport11)	10°C
AT2G04675	0.56334704974673	0.889824068073584	0.249223975744814	0.0506958515772032	-0.392744981387585	0.158905534656189	0.550301810865191	hypothetical protein;(source:Araport11)	10°C
AT2G04680	0.0295968620407748	2.2825335966505e-10	1.52875433186733	9.64158282135882	2.23883426327011	10.6591402676481	0.129778672032193	Cysteine/Histidine-rich C1 domain family protein;(source:Araport11)	10°C
AT2G04810	0.695340839373914	9.57304360963053e-05	0.157802262497208	4.01894996267058	0.333296449749344	4.58019870515527	0.624748490945674	F-box only protein (DUF295);(source:Araport11)	10°C
AT2G04830	0.410471971048943	0.981960670387765	0.386716493195885	0.00790590628191226	1.15756509547025	-0.0507664188325893	0.0694164989939638	F-box only protein (DUF295);(source:Araport11)	10°C
AT2G04840	0.599806192098293	0.0210154391001838	0.221989055114939	1.67746153134046	-0.630450560872043	4.03650997934611	0.879275653923541	F-box only protein (DUF295);(source:Araport11)	10°C
AT2G04930	0.967164006633106	1.93074583392747e-10	0.0144998742766206	9.71427489358878	-0.0489855848228237	8.46435025561545	0.236418511066398	Haloacid dehalogenase-like hydrolase (HAD) superfamily protein;(source:Araport11)	10°C
AT2G05050	0.935013841563261	0.203673102721957	0.0291819599616527	0.691066320586105	0.071941969733732	1.50772166122308	0.63682092555332	Protein phosphatase 2C family protein;(source:Araport11)	10°C
AT2G05060	0.251400930500276	0.375061528521019	0.599633119210174	0.425897480791697	0.917303740318854	-1.08772159538504	0.316901408450704	Protein kinase superfamily protein;(source:Araport11)	10°C
AT2G05117	0.531027119165013	2.74199605915749e-08	0.274883299251912	7.56193317372134	-0.582663925733016	-6.61452146734803	0.653923541247485	Encodes a member of a family of small, secreted, cysteine rich proteins with sequence similarity to SCR (S locus cysteine-rich protein).	10°C
AT2G05120	0.619608675490334	0.437890595986547	0.207882510068412	0.35863438149206	0.328492513895412	0.909931817198012	0.61569416498994	Nucleoporin, Nup133/Nup155-like protein;(source:Araport11)	10°C
AT2G05140	0.117488618270733	0.0173989383078001	0.930004203704035	1.75947725178243	2.1958067312124	5.36806790794975	0.06841046277666	phosphoribosylaminoimidazole carboxylase family protein / AIR carboxylase family protein;(source:Araport11)	10°C
AT2G05180	0.512662951341958	0.13238380050694	0.29016806662265	0.878165155235275	0.504204831771246	-1.81032148145705	0.341046277665996	member of CYP705A	10°C
AT2G05185	0.108977755772534	0.483653525028049	0.962662139959531	0.315465642596206	-2.28193860822697	1.30574762287489	0.895372233400402	hypothetical protein;(source:Araport11)	10°C
AT2G05210	0.773363692501981	0.997715481647171	0.111616220827956	0.000993288740112486	0.468952869456004	-0.00702752854556346	0.0573440643863179	Encodes AtPOT1a, an accessory factor for telomerase required for positive telomere length regulation. Note on nomenclature: different names have been given to Arabidopsis POT-like genes (Kuchar and Fajkus, 2004; Shakirov et al, 2005; Tani and Murata, 2005). According to a unifying nomenclature (Surovtseva et al, 2007), At2g05210 (previously named AtPOT1) is designated AtPOT1a, while At5g06310 (pr…	10°C
AT2G05230	0.930506939448832	0.00688661649112141	0.0312803836798049	2.16199410177253	0.0710337182030332	-3.27860000854065	0.327967806841046	DNAJ heat shock N-terminal domain-containing protein;(source:Araport11)	10°C
AT2G05294	0.856530588099222	0.1471033880869	0.0672571230598246	0.832377324481853	-0.238618579067513	-2.81256561879082	0.0955734406438632	transmembrane protein;(source:Araport11)	10°C
AT2G05330	0.74215004234522	0.104158828788616	0.12950828343378	0.982303912162029	0.320433219982672	2.49060203973352	0.834004024144869	BTB/POZ domain-containing protein;(source:Araport11)	10°C
AT2G05335	0.550301197888843	4.15582111764585e-12	0.259399541820956	11.3813431543996	-0.754371104207516	12.507589972802	0.109657947686117	Encodes a member of a family of small, secreted, cysteine rich proteins with sequence similarity to SCR (S locus cysteine-rich protein).	10°C
AT2G05350	0.165320590421829	0.0138170955342259	0.781673052359089	1.85958323959763	-1.27897352232024	-2.8742456113275	0.608651911468813	hypothetical protein;(source:Araport11)	10°C
AT2G05360	0.64235247090503	0.362111062430228	0.192226600959943	0.441158207359134	-0.376690126124297	-1.08650685972533	0.355130784708249	F-box associated ubiquitination effector family protein;(source:Araport11)	10°C
AT2G05370	0.987974843328483	0.0411259494926447	0.00525411365398886	1.38588406218103	-0.0128400680932078	-2.61732402301023	0.271629778672032	RNA-dependent RNA polymerase-like protein;(source:Araport11)	10°C
AT2G05400	0.512694225339671	0.868552341498719	0.290141574147741	0.0612040045754119	-0.540283262868135	-0.22260177641453	0.235412474849095	Ubiquitin-specific protease family C19-related protein;(source:Araport11)	10°C
AT2G05410	0.593520287330783	0.498695205763657	0.226564431679517	0.30216480687768	-0.439060612893861	0.91816110148871	0.229376257545272	MATH domain/coiled-coil protein;(source:Araport11)	10°C
AT2G05420	0.652111340819804	0.0289819348589167	0.185678246943846	1.53787262402355	0.416242080995908	2.81478548224588	0.733400402414487	TRAF-like family protein;(source:Araport11)	10°C
AT2G05500	0.0219905010485254	3.57007982227208e-08	1.65776487522626	7.44732207352793	2.29181062052394	9.10953304872979	0.135814889336016	NA	10°C
AT2G05600	0.126946455635661	0.488902874381025	0.896379420188942	0.310777409403891	-1.43472135810885	0.933514910722351	0.766599597585513	F-box associated ubiquitination effector family protein;(source:Araport11)	10°C
AT2G05635	0.867698356611563	0.958849477204582	0.0616312250850218	0.0182495642060392	0.125017079187689	0.0608109959641765	0.375251509054326	DEAD helicase	10°C
AT2G05642	0.912226159749488	0.00246292849910324	0.0398974777298649	2.6085481959139	-0.110377810804277	-4.07535655536304	0.766599597585513	Nucleic acid-binding, OB-fold-like protein;(source:Araport11)	10°C
AT2G05645	0.935753768122648	0.0283298424871467	0.0288384153793664	1.54775584013375	0.0757305869363562	2.85796617400459	0.257545271629779	transmembrane protein;(source:Araport11)	10°C
AT2G05710	0.279500858011467	0.310186452118617	0.553616854578725	0.508377174603058	0.954826149443853	-1.22127947042343	0.341046277665996	Encodes an aconitase that can catalyze the conversion of citrate to isocitrate through a cis-aconitate intermediate, indicating that it may participate in the TCA cycle and other primary metabolic pathways. The protein is believed to accumulate in the mitochondria and the cytosol. It affects CSD2 (At2g28190 - a superoxide dismutase) transcript levels and may play a role in the response to oxidati…	10°C
AT2G05720	0.939580798108019	0.359680592127923	0.0270658673317905	0.444082995484647	0.102835630026028	1.48475626344592	0.144869215291751	Transducin/WD40 repeat-like superfamily protein;(source:Araport11)	10°C
AT2G05752	0.260117678221593	0.123962493808818	0.584830131105976	0.906709695448933	1.09971064079655	2.01938946776742	0.25251509054326	hypothetical protein;(source:Araport11)	10°C
AT2G05753	0.455602749738084	0.000316290537280345	0.341413663450548	3.49991380102897	0.674233056843129	-4.56908381154927	0.278672032193159	hypothetical protein;(source:Araport11)	10°C
AT2G05786	0.480342447731055	0.0467891070699765	0.318449033180312	1.32985524286686	-0.527660188572981	2.46448611716983	0.303822937625755	hypothetical protein;(source:Araport11)	10°C
AT2G05803	0.183991264851768	0.897233263997067	0.735202795016154	0.0470946337709948	1.74916993653578	-0.237803228393621	0.107645875251509	NA	10°C
AT2G05900	0.142613067479513	5.02576066650286e-08	0.845840678732164	7.29879819693963	1.38571883169916	7.49807246396233	0.783702213279678	Predicted to encodes a SU(VAR)3-9 homolog, a SET domain protein. Known SET domain proteins are involved in epigenetic control of gene expression and act as histone methyltransferases. There are 10 SUVH genes in Arabidopsis and members of this subfamily of the SET proteins have an additional conserved SRA domain.	10°C
AT2G05910	0.517530218792879	9.85772775248549e-06	0.286064286505178	5.00622318021923	-0.730512505109808	7.11097978737882	0.145875251509054	LURP-one-like protein (DUF567);(source:Araport11)	10°C
AT2G05915	0.791918357237874	0.00350712570376923	0.101319589658908	2.45504866768709	0.405095670232992	7.91282562835672	0.953722334004024	hypothetical protein;(source:Araport11)	10°C
AT2G05970	0.906239454827531	0.000201564244712038	0.0427570339236911	3.6955865044758	-0.163216977338491	-8.26145382347403	0.0704225352112676	F-box protein (DUF295);(source:Araport11)	10°C
AT2G06020	0.523765947030582	0.231560814822805	0.280862740919299	0.635334930894726	0.579425834210894	-1.45479130743792	0.326961770623742	Homeodomain-like superfamily protein;(source:Araport11)	10°C
AT2G06040	0.124678854441908	4.74075274061092e-06	0.904207196705139	5.3241526952165	-1.09119006220649	-5.528528549302	0.32897384305835	Contributes to UV tolerance through nucleotide excision repair.	10°C
AT2G06095	0.859435958441165	0.0408033469240618	0.0657864795724365	1.38930421212984	0.172143373325785	3.14924610880549	0.163983903420523	transmembrane protein;(source:Araport11)	10°C
AT2G06166	0.719154375387339	0.0802850857110638	0.143177872923939	1.09536512464626	-0.336138155159027	-2.27493662921248	0.259557344064386	Encodes a defensin-like (DEFL) family protein.	10°C
AT2G06420	0.380121520593369	2.52364362088032e-11	0.420077542103361	10.5979719744726	0.875702123859781	9.02554386541728	0.224346076458753	En/Spm-like transposon, putative (DUF1985);(source:Araport11)	10°C
AT2G06500	0.536444386086081	3.34434877988806e-09	0.270475295259756	8.47568843659128	-0.523839424889063	6.69871690797422	0.525150905432596	hAT family dimerization domain-containing protein;(source:Araport11)	10°C
AT2G06541	0.632330892638885	0.0182990443281541	0.199055600133862	1.73757159080765	0.393879887207396	-3.02284632703141	0.271629778672032	TTF-type zinc finger protein with HAT dimerization domain-containing protein;(source:Araport11)	10°C
AT2G06555	0.834526958539302	1.91259284028951e-07	0.0785596293193653	6.7183774743198	-0.193957068912717	5.91113655107342	0.473843058350101	hypothetical protein;(source:Araport11)	10°C
AT2G06570	0.877223932431887	0.432241090740284	0.056889528406593	0.364273949545556	-0.111379680309538	0.915290727670603	0.398390342052314	hypothetical protein;(source:Araport11)	10°C
AT2G06667	0.94562629621473	0.00929151965763767	0.0242804593243244	2.03191324995118	0.0762022873932791	-4.27254827661736	0.139839034205231	transposase-associated domain protein;(source:Araport11)	10°C
AT2G06845	0.0427146165191768	0.232224457766857	1.3694234882675	0.634092042505194	2.89731712006603	2.46343001027985	0.0835010060362173	Beta-galactosidase related protein;(source:Araport11)	10°C
AT2G06904	0.627784158792903	0.00983824918368495	0.202189647278264	2.00708218180425	0.503929050648615	-3.22550995735556	0.70523138832998	nucleic acid / zinc ion binding protein;(source:Araport11)	10°C
AT2G06906	0.0515700875294224	3.09460038651976e-05	1.28760213146874	4.5093954245548	1.91923829480599	-5.10984248260036	0.688128772635815	hypothetical protein;(source:Araport11)	10°C
AT2G06908	0.454971395296195	0.00190563564032869	0.3420159072012	2.7199601333522	-0.823933121804441	-4.141430646385	0.76056338028169	hypothetical protein;(source:Araport11)	10°C
AT2G06925	0.0673292124772515	1.6920219651866e-08	1.17179646527042	7.77159400341436	2.46305406106451	12.5640396913142	0.0694164989939638	Encodes a secretory phospholipase A2 enzyme, which specifically hydrolyzes the sn-2 position of phospholipids. The enzyme has a preference towards linoleoyl acyl chain over palmitoyl acyl chain. It also has a slight preference for phosphatidylcholine over phosphatidylethanolamine.	10°C
AT2G06960	0.9274889189573	0.0114705285180561	0.0326912703538289	1.94041657101004	0.095834135144503	-3.21963164350199	0.723340040241449	2-oxoglutarate (2OG) and Fe(II)-dependent oxygenase superfamily protein;(source:Araport11)	10°C
AT2G07000	0.92596282816329	0.0916606908305234	0.03340644727875	1.03781687387769	0.066520339801455	-1.92871222358748	0.463782696177062	hypothetical protein;(source:Araport11)	10°C
AT2G07020	0.256487592645697	0.00202887382047976	0.590933638645099	2.69274496172632	1.60042865660456	7.31979512463919	0.0613682092555332	kinase with adenine nucleotide alpha hydrolases-like domain-containing protein;(source:Araport11)	10°C
AT2G07110	0.333352080941043	0.000374768920650248	0.477096829458797	3.42623643205789	0.748649161192688	4.05589622619681	0.466800804828974	exosome complex exonuclease RRP46-like protein;(source:Araport11)	10°C
AT2G07120	0.45610265365382	0.0627500071342704	0.340937400980158	1.20238622047044	0.638607016426439	2.13875831919376	0.437625754527163	F-box associated ubiquitination effector family protein;(source:Araport11)	10°C
AT2G07190	0.669003434955629	0.0102880164210269	0.17457165236903	1.9876683512282	0.426391803056821	-3.00824975706592	0.617706237424547	transmembrane protein, putative (DUF1985);(source:Araport11)	10°C
AT2G07200	0.92196024634291	0.559622684890054	0.0352878047230752	0.252104689242949	-0.072393127703558	-0.735335756447099	0.712273641851107	Cysteine proteinases superfamily protein;(source:Araport11)	10°C
AT2G07215	0.121047853703309	2.80340896435141e-12	0.917042906619384	11.5523135422663	1.41326323075366	8.26264203181169	0.349094567404427	hypothetical protein;(source:Araport11)	10°C
AT2G07240	0.770599807720036	0.00285832486772051	0.113171103688107	2.54388841226994	0.259768236837091	-3.46729238116785	0.600603621730382	cysteine-type peptidase;(source:Araport11)	10°C
AT2G07280	0.00380033657638094	0.0667865753799058	2.42017793843796	1.17531082531414	-2.53680018009671	2.23337754542378	0.676056338028169	hypothetical protein;(source:Araport11)	10°C
AT2G07290	0.128226689453944	0.96456716164137	0.892021570166738	0.0156675275693397	-1.37094892409453	0.0530745340708086	0.352112676056338	hypothetical protein;(source:Araport11)	10°C
AT2G07310	0.9872789898501	0.544986114276684	0.00556010504942419	0.263614562989116	-0.0162734697943989	-0.769483575758913	0.279678068410463	hypothetical protein;(source:Araport11)	10°C
AT2G07362	0.535882966601878	4.54033020223007e-30	0.270930047077266	29.3429125612857	0.603789490349432	16.2059782608325	0.185110663983903	NA	10°C
AT2G07363	0.769552947484136	0.00116802413166809	0.113761494079262	2.93254818449928	0.214949361402669	3.69638256968941	0.511066398390342	NA	10°C
AT2G07440	0.885692659766101	0.388148494949679	0.0527169545502559	0.411002093479223	0.166582725628046	-1.20406989798642	0.212273641851107	two-component responsive regulator-related / response regulator protein-like protein;(source:Araport11)	10°C
AT2G07505	0.331497577950254	0.0961843391524258	0.479519640371372	1.01689563454598	-1.13302093676058	2.21992666268021	0.759557344064386	zinc ion binding protein;(source:Araport11)	10°C
AT2G07680	0.473012621890214	0.990946601624262	0.325127270373955	0.00394974737622002	1.01873947848862	0.0192678219887075	0.129778672032193	Encodes ABCC13/MRP11, a member of the multidrug resistance associated protein MRP/ABCC subfamily. Its expression is induced by gibberellic acid and downregulated by naphthalene acetic acid, abscisic acid, and zeatin.	10°C
AT2G07750	0.344157889827114	0.997928753338787	0.463242269785674	0.000900463859260842	0.875123590482109	-0.00312042052646762	0.343058350100604	DEA(D/H)-box RNA helicase family protein;(source:Araport11)	10°C
AT2G07760	0.050226831481169	6.84685449657245e-05	1.29906421809065	4.16450890128517	2.17614836413054	6.0242400338161	0.829979879275654	Zinc knuckle (CCHC-type) family protein;(source:Araport11)	10°C
AT2G07981	0.178055778702284	0.000227653585256194	0.749443926972659	3.64272550571283	1.05030946839031	4.82516859475675	0.25251509054326	hypothetical protein;(source:Araport11)	10°C
AT2G08986	0.0524739184082801	3.3516479384835e-10	1.28005650432549	9.47474160651072	1.74242260098459	9.02633324662045	0.191146881287726	hypothetical protein;(source:Araport11)	10°C
AT2G09388	0.552020840398212	0.00814701747048111	0.258044526076791	2.08900135238637	0.473648458863099	3.05227352837485	0.578470824949698	hypothetical protein;(source:Araport11)	10°C
AT2G09838	0.776873770154253	0.966816970246057	0.109649541532406	0.0146557351577091	0.313217686206334	0.0750779478117913	0.112676056338028	transmembrane protein;(source:Araport11)	10°C
AT2G09840	0.124496199254362	0.292300780909152	0.904843906946187	0.534170024382275	-1.65769906145358	-1.43789908071997	0.774647887323944	nucleic acid/zinc ion-binding protein;(source:Araport11)	10°C
AT2G09970	0.6695145188292	0.388541459971341	0.174240000610096	0.410562632265725	-0.408598709886425	-1.08558434267741	0.288732394366197	DUF1677 family protein (DUF1677);(source:Araport11)	10°C
AT2G10014	0.415839555711788	0.00456336242085254	0.381074201848502	2.34071503832223	-1.12028092722721	-5.21169576439969	0.107645875251509	NA	10°C
AT2G10020	0.396036097104006	0.634508346550053	0.402265228067864	0.197562660666535	-1.4535360260299	-0.794290176797987	0.134808853118712	hypothetical protein;(source:Araport11)	10°C
AT2G10260	0.608874095431173	0.968369622981662	0.215472502625745	0.0139588425041163	0.421749178752772	0.0453180585866701	0.473843058350101	Ulp1 protease family protein;(source:Araport11)	10°C
AT2G10340	0.51592996247544	0.389294134120954	0.287409249874529	0.409722140176248	0.832074497122361	1.51303081168605	0.119718309859155	NA	10°C
AT2G10440	0.70604575758397	0.0155025619548831	0.151167152174448	1.80959652435062	-0.373429259715877	3.49354586565059	0.806841046277666	mediator of RNA polymerase II transcription subunit;(source:Araport11)	10°C
AT2G10535	0.424080629436605	6.24786473272685e-07	0.372551564184758	6.20426838157414	0.833379155702606	7.83108862608838	0.153923541247485	Encodes a member of a family of small,secreted, cysteine rich protein with sequence similarity to the PCP (pollen coat protein) gene family.	10°C
AT2G10550	0.565935330379549	0.464551288781363	0.247233192952941	0.332966330744441	-0.449293243552403	0.860046258145687	0.620724346076459	Most likely an inactive paralog of the uracil DNA glycosylase AtUNG (At3g18630) generated by a gene duplication event and subsequently disrupted by transposon insertions (PubMed ID: 20056608).	10°C
AT2G10557	0.712057553701397	0.0142334126565762	0.147484902086805	1.8466909593515	-0.393078891112352	3.67548827245907	0.175050301810865	transmembrane protein;(source:Araport11)	10°C
AT2G10560	0.546444234896246	0.107701453217902	0.262454151578065	0.967778436718193	-0.607767661191909	2.23566652505762	0.214285714285714	chaperone;(source:Araport11)	10°C
AT2G10602	0.428798109642368	0.0134122893027562	0.36774713789947	1.8724970874207	-0.617821672470543	2.96556703624592	0.655935613682093	hypothetical protein;(source:Araport11)	10°C
AT2G10920	0.729998397355474	0.0380901890422938	0.136678093332199	1.41918687192237	-0.629884111529405	-5.04331528204318	0.0583501006036217	hypothetical protein;(source:Araport11)	10°C
AT2G10931	0.965652315749147	0.044613574500038	0.0151792136794497	1.35053297910201	0.0378490671088676	-2.35474888668144	0.383299798792757	hypothetical protein;(source:Araport11)	10°C
AT2G10965	0.485457939242965	0.0586885366414692	0.313848392009304	1.23144671918737	-0.833562763697873	-3.08930239267508	0.141851106639839	hypothetical protein;(source:Araport11)	10°C
AT2G10975	0.245846598307556	0.0165198188236049	0.609335796511417	1.78199471999022	-1.66126803731908	5.48641044069945	0.933601609657948	hypothetical protein;(source:Araport11)	10°C
AT2G11005	0.44618524067883	4.25649687627011e-06	0.350484799802418	5.37094768098867	0.564864808977409	5.28755551666982	0.420523138832998	glycine-rich protein;(source:Araport11)	10°C
AT2G11010	0.120967145639764	0.713592437002972	0.917332566913474	0.146549761470052	-1.63701504584678	0.552399794100599	0.825955734406439	hypothetical protein;(source:Araport11)	10°C
AT2G11015	0.00655302681754199	0.652535563750892	2.18355805473779	0.18539581392091	-2.50571822573684	0.583857343142128	0.737424547283702	hypothetical protein (DUF3287);(source:Araport11)	10°C
AT2G11200	0.735970207421178	0.0118806492507288	0.133139765845198	1.92515982549082	-0.282283665420176	-2.90941361142537	0.414486921529175	F-box family protein;(source:Araport11)	10°C
AT2G11462	0.95526843229199	0.97753661976798	0.0198745736704679	0.00986696440240673	-0.0648117723391898	-0.0339924050474945	0.337022132796781	hypothetical protein;(source:Araport11)	10°C
AT2G11522	0.714931315835182	0.569529324073194	0.145735679299041	0.244483909942545	-0.556909826347307	1.02237334210551	0.113682092555332	hypothetical protein;(source:Araport11)	10°C
AT2G11570	0.0164624538761764	0.639856336151669	1.7835054288168	0.19391752511047	-2.91913003887815	-0.949710582389867	0.913480885311871	hypothetical protein;(source:Araport11)	10°C
AT2G11620	0.0245813182401246	0.526593213404897	1.60939483060088	0.278524742267164	-2.33555892748449	1.03556630835375	0.858148893360161	hypothetical protein;(source:Araport11)	10°C
AT2G11623	0.155951372738327	0.0671484033476887	0.807010798078645	1.17296430951101	1.99540822546651	3.69348870214285	0.0875251509054326	Plant protein 1589 of unknown function;(source:Araport11)	10°C
AT2G11626	0.184572056890906	0.129974979647053	0.73383404792909	0.886140241901101	1.11073871233192	1.89218820904082	0.295774647887324	hypothetical protein;(source:Araport11)	10°C
AT2G11651	0.601397188628065	0.528287275906581	0.220838606441973	0.277129849411692	-0.522392370357445	-0.848136901415767	0.235412474849095	NA	10°C
AT2G11773	0.483268121784954	0.0489994736160326	0.315811851642615	1.30980858541802	-0.905248129678895	3.9306805720113	0.91046277665996	hypothetical protein;(source:Araport11)	10°C
AT2G11778	0.00536031776954413	0.56025207064879	2.27080946376454	0.251616529670756	-2.74616013603532	-0.688687390154708	0.369215291750503	transmembrane protein;(source:Araport11)	10°C
AT2G11851	0.112000462106293	6.72431243815581e-05	0.95078018545661	4.17235211572415	2.31443322260169	8.01628669299358	0.0875251509054326	hypothetical protein;(source:Araport11)	10°C
AT2G11891	0.295821172573178	0.493049773687935	0.52897074581366	0.30710923620577	-0.82155477678688	-0.857820536523105	0.29476861167002	hypothetical protein;(source:Araport11)	10°C
AT2G12170	0.96917259788589	0.0566347103019686	0.0135988734812769	1.24691731665208	0.0300799063544814	2.30762900154764	0.331991951710262	hypothetical protein;(source:Araport11)	10°C
AT2G12190	0.571065528276596	0.255042779711797	0.243314054738218	0.593386966881707	-0.904525627196322	-2.81598702866738	0.0563380281690141	Cytochrome P450 superfamily protein;(source:Araport11)	10°C
AT2G12290	0.593635148275352	0.466918977710405	0.226480393021947	0.330758474007914	-0.697436690827679	-1.36787970042096	0.10261569416499	hypothetical protein;(source:Araport11)	10°C
AT2G12405	0.759082948882616	0.889916563459638	0.11971076392843	0.0506507099030858	0.551896179441267	0.351549602758405	0.0533199195171026	transmembrane protein;(source:Araport11)	10°C
AT2G12465	0.89756805135662	7.02677141320157e-05	0.0469326143838823	4.15324417419864	-0.165813888871404	6.70156249908031	0.130784708249497	Encodes a member of a family of small,secreted, cysteine rich protein with sequence similarity to the PCP (pollen coat protein) gene family.	10°C
AT2G12550	0.696645707107383	3.99735540978417e-05	0.156988034768232	4.39822723636686	0.35534166516165	-4.67667645942883	0.469818913480885	ubiquitin-associated (UBA)/TS-N domain-containing protein;(source:Araport11)	10°C
AT2G12557	0.310910379886899	0.51505833290024	0.507364778592534	0.288143582178124	1.5275325565763	-1.21357137719425	0.104627766599598	NA	10°C
AT2G12875	0.704191699463081	0.249134583937805	0.152309098406174	0.603565981131419	0.299918878309695	-1.34063201488847	0.597585513078471	hypothetical protein;(source:Araport11)	10°C
AT2G12880	0.956527115642359	0.00556324834195137	0.0193027140769021	2.25467155283433	-0.0753863385973295	-5.18111172864644	0.103621730382294	Zinc knuckle (CCHC-type) family protein;(source:Araport11)	10°C
AT2G12900	0.182435259696516	0.530105078055164	0.738891220767819	0.275638035500467	-1.16950214198787	-0.926297839986736	0.816901408450704	Basic-leucine zipper (bZIP) transcription factor family protein;(source:Araport11)	10°C
AT2G12935	0.450178844230913	2.08980586037812e-14	0.346614918153044	13.6798940572778	-1.23546503732022	-13.4917414282899	0.885311871227364	hypothetical protein;(source:Araport11)	10°C
AT2G12940	0.406042757077543	2.60808072862369e-07	0.391428231976696	6.58367896989825	-0.914931936728912	-6.76435173172829	0.75251509054326	Basic-leucine zipper (bZIP) transcription factor family protein;(source:Araport11)	10°C
AT2G12945	0.884078983952173	0.572006196577012	0.0535089332196736	0.242599266443643	0.200313585047242	-1.00057987129248	0.117706237424547	hypothetical protein;(source:Araport11)	10°C
AT2G13125	0.787446039207713	0.0295845754040783	0.103779197128538	1.52893465930869	-0.295336269236318	-3.02205150082373	0.214285714285714	hypothetical protein;(source:Araport11)	10°C
AT2G13126	0.764232057007334	0.00017434403285291	0.1167747490483	3.75859291231669	0.294356877490483	-4.69064099377078	0.292756539235412	hypothetical protein;(source:Araport11)	10°C
AT2G13150	0.664812444016413	1.17489756002603e-07	0.177300859986459	6.9299999981198	0.337833047528133	-6.15312794183611	0.609657947686117	Basic-leucine zipper (bZIP) transcription factor family protein;(source:Araport11)	10°C
AT2G13422	0.757202898248378	0.964886188886417	0.120787732411795	0.0155239099241395	0.406258199067934	0.101617399980954	0.0653923541247485	hypothetical protein;(source:Araport11)	10°C
AT2G13430	0.111936617133202	0.0645235030257028	0.95102782216203	1.19028206249457	-1.13905035976323	-2.20665113838075	0.352112676056338	hypothetical protein;(source:Araport11)	10°C
AT2G13450	0.866437473806195	7.41806115449532e-07	0.0622627725469814	6.12970959066899	-0.18840364579893	-7.09732329422438	0.805835010060362	Ta11-like non-LTR retrotransposon;(source:Araport11)	10°C
AT2G13500	0.933023935797922	0.000160909218358612	0.0301072147190766	3.79341907480963	0.0641083692248685	-4.35100401601245	0.582494969818913	Ta11-like non-LTR retrotransposon;(source:Araport11)	10°C
AT2G13510	0.123497055763382	0.72811504947102	0.908343396096289	0.137799992386566	1.25435037248498	0.399016516285585	0.446680080482897	Ta11-like non-LTR retrotransposon;(source:Araport11)	10°C
AT2G13542	0.00591184732643893	0.0124049760634411	2.22827679013104	1.90640406940269	-4.82145494623623	-5.98180763743398	0.0603621730382294	Encodes a defensin-like (DEFL) family protein.	10°C
AT2G13547	0.866034103254234	0.254988757961634	0.0624650057153218	0.593478966479197	-0.129814829242855	-1.33052469072311	0.608651911468813	hypothetical protein;(source:Araport11)	10°C
AT2G13550	0.607142239858552	0.000772345721768789	0.216709551512916	3.11218825478466	-0.43731728068755	3.98821579907071	0.640845070422535	hypothetical protein;(source:Araport11)	10°C
AT2G13623	0.741333227097574	0.136143177598805	0.129986534045624	0.86600411712556	-0.380896132920245	-2.62781357231929	0.118712273641851	NA	10°C
AT2G13640	0.849013684658758	0.00940388038341683	0.0710853096101247	2.02669290370197	0.171881072752389	-4.01564103908503	0.161971830985915	Transcription factor IIS family protein;(source:Araport11)	10°C
AT2G13660	0.177887852127365	0.46876397508459	0.74985370865687	0.329045771612705	1.03960409304889	0.829717901104326	0.457746478873239	hypothetical protein;(source:Araport11)	10°C
AT2G13720	0.381579247242005	0.0100320427285721	0.418415253080533	1.99861062675822	-0.757794805445694	-3.58705025242269	0.787726358148893	putative DNA topoisomerase;(source:Araport11)	10°C
AT2G13760	0.997925327629313	0.0179000216794758	0.000901954716468537	1.74714644302731	0.00243545660055679	-2.78357565974613	0.622736418511066	no-apical-meristem-associated carboxy-terminal domain protein;(source:Araport11)	10°C
AT2G13770	0.885330305367809	0.015952948270144	0.0528946693749259	1.79715904306886	0.134886610293676	-2.83467023179498	0.62374245472837	nuclease;(source:Araport11)	10°C
AT2G13895	0.374445277034879	1.0994162556301e-09	0.426611642899955	8.95883784597838	0.754816245220723	6.89877370346232	0.475855130784708	Cysteine/Histidine-rich C1 domain family protein;(source:Araport11)	10°C
AT2G13900	0.014100363537273	2.11324189798149e-11	1.85076969016757	10.6750507874031	2.34600552823505	8.27283124454019	0.296780684104628	Cysteine/Histidine-rich C1 domain family protein;(source:Araport11)	10°C
AT2G13950	0.6582845177574	0.182531618320722	0.181586358992074	0.738661895739883	0.349396715694085	1.52513116081327	0.461770623742455	Cysteine/Histidine-rich C1 domain family protein;(source:Araport11)	10°C
AT2G13980	0.422115178620671	0.411017610450084	0.374569030994894	0.386139569954959	0.692744337898675	-1.05330393582413	0.272635814889336	Polynucleotidyl transferase, ribonuclease H-like superfamily protein;(source:Araport11)	10°C
AT2G14000	0.3278964196768	1.72140313482726e-06	0.484263325395589	5.764117410481	-0.920467797586756	-6.06711257251885	0.723340040241449	retrotransposon ORF-1 protein;(source:Araport11)	10°C
AT2G14050	0.545045640482485	1.35981419766274e-05	0.263567129687066	4.86652042871979	-0.575361858350788	-5.7568275241874	0.756539235412475	minichromosome maintenance 9;(source:Araport11)	10°C
AT2G14060	0.832381701778668	0.509097374982687	0.0796774754377049	0.293199142274139	0.152181396639679	0.755547413354585	0.462776659959759	encodes a protein whose sequence is similar to SAM:salicylic acid carboxyl methyltransferase (SAMT) (GI:6002712)(Clarkia breweri) and to SAM:benzoic acid carboxyl methyltransferase (BAMT)(GI:9789277)(Antirrhinum majus)	10°C
AT2G14070	0.347784093108692	0.0442258897016816	0.458690285568217	1.35432342153538	0.752388581509613	2.56676297674078	0.275653923541247	wound-responsive protein-like protein;(source:Araport11)	10°C
AT2G14080	0.424753168281259	0.601073644538886	0.371863372995853	0.221072314257743	-1.09763801825706	1.14371167004194	0.926559356136821	Disease resistance protein (TIR-NBS-LRR class) family;(source:Araport11)	10°C
AT2G14095	0.906556879422157	2.94180300821467e-13	0.0426049420988447	12.5313864122712	0.124889977589614	12.1861734332792	0.130784708249497	hypothetical protein;(source:Araport11)	10°C
AT2G14110	0.662266945944754	0.565759091132919	0.178966920254379	0.247368458677451	0.373378948217812	0.762501392998032	0.244466800804829	Haloacid dehalogenase-like hydrolase (HAD) superfamily protein;(source:Araport11)	10°C
AT2G14160	0.350140132213106	0.935537126127451	0.455758108601393	0.0289389731534381	1.29376970488923	0.173687554436417	0.0764587525150905	RNA-binding (RRM/RBD/RNP motifs) family protein;(source:Araport11)	10°C
AT2G14270	0.0450800960980951	0.0874789454695217	1.34601516683117	1.05809646088278	1.3992508273972	1.97801007005363	0.414486921529175	Cytochrome C oxidase polypeptide VIB family protein;(source:Araport11)	10°C
AT2G14285	0.984171623578661	1.84804512948955e-14	0.00692916104636559	13.7332874274617	0.0246106292628355	12.5738685533153	0.135814889336016	Small nuclear ribonucleoprotein family protein;(source:Araport11)	10°C
AT2G14288	0.400776593394246	0.619233050295544	0.397097650555375	0.208145872128253	-0.60933259267479	-0.610497311508213	0.685110663983903	F-box/kelch-repeat SKIP6-like protein;(source:Araport11)	10°C
AT2G14365	0.936038808281418	0.589260987403607	0.0287061449872387	0.229692310841366	-0.116850336168448	-1.0381493099915	0.0975855130784708	Encodes a member of a family of small,secreted, cysteine rich protein with sequence similarity to the PCP (pollen coat protein) gene family.	10°C
AT2G14378	0.594243405042819	0.000112547936557191	0.22603562940526	3.94866246290283	-0.444832592944652	-4.59962387939099	0.351106639839034	Encodes a ECA1 gametogenesis related family protein	10°C
AT2G14390	0.696112610060436	0.000179324407013916	0.157320498935577	3.74636059660578	0.398203095787908	5.64476940969659	0.172032193158954	hypothetical protein;(source:Araport11)	10°C
AT2G14440	0.772349794141411	0.00398965237477707	0.112185964871937	2.39906494348446	0.222954027955305	3.69012348833232	0.270623742454728	Leucine-rich repeat protein kinase family protein;(source:Araport11)	10°C
AT2G14460	0.377988246105754	0.208768005637763	0.422521704741553	0.680336057583769	0.724498342988876	1.62149839075648	0.733400402414487	hypothetical protein;(source:Araport11)	10°C
AT2G14500	0.401953390190801	0.714988267847864	0.395824304021321	0.145701084423726	0.812405714403794	0.507824726056337	0.214285714285714	F-box family protein;(source:Araport11)	10°C
AT2G14510	0.332515250743855	0.032353577459015	0.478188431076635	1.49007769073535	-0.988372095900291	3.7305277075004	0.121730382293763	Leucine-rich repeat protein kinase family protein;(source:Araport11)	10°C
AT2G14540	0.781734188301304	0.187042031383771	0.106940894226941	0.728060789469384	-0.277024433547148	-1.89149212345686	0.197183098591549	serpin 2;(source:Araport11)	10°C
AT2G14635	0.756589733433368	0.934851823137667	0.121139556175032	0.0292572206712393	0.213073544988702	-0.0967117395910335	0.368209255533199	ARABIDILLO protein;(source:Araport11)	10°C
AT2G14670	0.400159514316552	0.9937759640764	0.39776685272715	0.00271151151001034	1.12294504568944	-0.0150701405073775	0.096579476861167	sucrose-proton symporter 8;(source:Araport11)	10°C
AT2G14692	0.635372567478909	0.846585326829702	0.196971539980578	0.0723292630674378	-0.36636211419485	-0.226428106717707	0.389336016096579	hypothetical protein;(source:Araport11)	10°C
AT2G14700	0.453814603400442	0.581671797734828	0.343121532968084	0.235321992390492	-0.612169421125292	0.672309323065226	0.677062374245473	hypothetical protein;(source:Araport11)	10°C
AT2G14710	0.30088884280351	0.320381188031719	0.521593915944551	0.494332992506253	-1.81065664834424	-2.59370056528432	0.0503018108651912	F-box family protein;(source:Araport11)	10°C
AT2G14720	0.822051016547763	0.262717199184098	0.0851012292754518	0.580511494529346	-0.272769648440859	-2.48085951615385	0.0714285714285714	encodes a vacuolar sorting receptor	10°C
AT2G14800	0.646003318637083	0.0196577066440233	0.189765250949079	1.70646715028526	-0.385036342705403	2.68254462101631	0.566398390342052	hypothetical protein;(source:Araport11)	10°C
AT2G14810	0.76474105099568	0.722483201435677	0.116485596430155	0.141172246299585	-0.378231824606035	0.673711782959731	0.100603621730382	hypothetical protein;(source:Araport11)	10°C
AT2G14820	0.121434266397319	1.68033289539691e-05	0.915658746478157	4.77460467046941	1.43824257369764	6.43252382958522	0.824949698189135	A member of the NPY gene family (NPY1/AT4G31820, NPY2/AT2G14820, NPY3/AT5G67440, NPY4/AT2G23050, NPY5/AT4G37590). Involved in auxin-mediated organogenesis.	10°C
AT2G14846	0.921328676087865	0.564833829801935	0.0355854113370962	0.248079299816883	0.069599899698193	0.703059315931473	0.678068410462777	Bifunctional inhibitor/lipid-transfer protein/seed storage 2S albumin superfamily protein;(source:Araport11)	10°C
AT2G14880	0.914102669396108	2.48484839383103e-11	0.0390050228131536	10.6047001034019	-0.112019707984694	10.381276993698	0.155935613682093	SWIB/MDM2 domain superfamily protein;(source:Araport11)	10°C
AT2G14935	0.409581626790877	0.76336019069036	0.387659533385511	0.117270492296676	0.799900226979048	-0.405549320731081	0.234406438631791	Encodes a member of a family of small,secreted, cysteine rich protein with sequence similarity to the PCP (pollen coat protein) gene family.	10°C
[truncated: 9,633 more rows]
